# Supplementary material for: Characterization of FLOWERING LOCUS T‐related genes and their putative gene regulatory network in semi‐winter Brassica napus cultivar Zhongshaung11
Source: Plant J. 2025 Aug 26;123(4):e70443. doi: 10.1111/tpj.70443 (PMC12380478; doi:10.1111/tpj.70443)
Supplement: Supplementary file 1 — Data S1. FT‐like syntenic blocks. [file TPJ-123-0-s002.xlsx]

## Sheet: FT-like Syntenic blocks
Gene	Arabidopsis thaliana	Schrenkiella parvula		Brassica rapa			Brassica oleracea			Brassica napus
TSF	AT4G20310.4	Sp7g18650.1.v2.2	.	A01p11990.2_BraZ1	.	.	BolC01g013800.2J.m1	.	.	BnaC01T0132400ZS	BnaA01T0108800ZS	.	.	.	.
	AT4G20320.2	Sp7g18660.1.v2.2	.	A01p12010.2_BraZ1	A03p52990.2_BraZ1	.	BolC01g013840.2J.m1	BolC07g048830.2J.m1	.	BnaC01T0132600ZS	BnaA01T0109000ZS	BnaC07T0433200ZS	BnaA03T0457500ZS	.	.
	AT4G20325.1	Sp7g18670.1.v2.2	.	A01p12020.2_BraZ1	A03p52990.2_BraZ1	.	BolC01g013850.2J.m1	BolC07g048830.2J.m1	.	BnaC01T0132700ZS	BnaA01T0109100ZS	BnaC07T0433300ZS	BnaA03T0457500ZS	.	.
	AT4G20330.1	Sp7g18680.1.v2.2	.	.	.	.	.	.	.	.	.	.	.	.	.
	AT4G20340.1	.	.	.	.	.	.	.	.	.	.	.	.	.	.
	AT4G20350.2	Sp7g18690.1.v2.2	.	A01p12020.2_BraZ1	.	.	BolC01g013850.2J.m1	.	.	BnaC01T0132700ZS	BnaA01T0109100ZS	.	.	.	.
	AT4G20360.1	Sp7g18700.1.v2.2	Sp2g09380.1.v2.2	A01p12050.2_BraZ1	A03p53000.2_BraZ1	A08p16690.2_BraZ1	BolC01g013850.2J.m1	BolC07g048840.2J.m1	BolC03g076960.2J.m1	BnaC01T0132800ZS	BnaA01T0109200ZS	BnaC07T0433400ZS	BnaA03T0457600ZS	BnaC03T0718900ZS	BnaA08T0118200ZS
	AT4G20370.1	Sp7g18730.1.v2.2	.	.	.	.	.	.	.	.	.	.	.	.	.
	AT4G20380.8	Sp7g18750.1.v2.2	Sp2g09350.1.v2.2	A01p12080.2_BraZ1	A03p53010.2_BraZ1	A08p16800.2_BraZ1	BolC01g013870.2J.m1	BolC07g048850.2J.m1	BolC03g076980.2J.m1	BnaC01T0133000ZS	BnaA01T0109500ZS	BnaC07T0433500ZS	BnaA03T0457700ZS	BnaC03T0719100ZS	BnaA08T0118400ZS
	AT4G20390.1	Sp7g18760.1.v2.2	Sp2g09340.1.v2.2	.	.	A08p16810.2_BraZ1	.	.	BolC03g076990.2J.m1	BnaC01T0133100ZS	.	.	.	BnaC03T0719200ZS	BnaA08T0118500ZS
	AT4G20400.1	Sp7g18765.1.v2.2	.	A01p12090.2_BraZ1	.	.	BolC01g013880.2J.m1	.	BolC03g076990.2J.m1	BnaC01T0133300ZS	BnaA01T0109600ZS	.	.	.	.
	AT4G20410.2	Sp7g18770.1.v2.2	.	A01p12100.2_BraZ1	.	.	BolC01g013890.2J.m1	.	.	BnaC01T0133400ZS	BnaA01T0109700ZS	.	.	.	.
	AT4G20430.1	Sp7g18790.1.v2.2	Sp2g09320.1.v2.2	A01p12120.2_BraZ1	.	.	BolC01g013910.2J.m1	.	.	BnaC01T0133600ZS	BnaA01T0109900ZS	.	.	.	.
	AT4G20420.1	Sp7g18780.1.v2.2	Sp2g09330.1.v2.2	A01p12110.2_BraZ1	A03p53020.2_BraZ1	A08p16850.2_BraZ1	BolC01g013900.2J.m1	BolC07g048860.2J.m1	BolC03g077000.2J.m1	BnaC01T0133500ZS	BnaA01T0109800ZS	BnaC07T0433600ZS	BnaA03T0457800ZS	BnaC03T0719400ZS	BnaA08T0118700ZS
	AT4G20440.2	Sp7g18800.1.v2.2	.	A01p12130.2_BraZ1	A03p53030.2_BraZ1	A08p16860.2_BraZ1	BolC01g013920.2J.m1	BolC07g048870.2J.m1	BolC03g077010.2J.m1	BnaC01T0133700ZS	BnaA01T0110100ZS	BnaC07T0433700ZS	BnaA03T0457900ZS	BnaC03T0719500ZS	BnaA08T0118800ZS
	AT4G20450.1	.	.	.	.	A08p16860.2_BraZ1	.	BolC07g048870.2J.m1	BolC03g077020.2J.m1	.	.	BnaC07T0433800ZS	.	BnaC03T0719600ZS	BnaA08T0118900ZS
	AT4G20460.1	Sp7g18810.1.v2.2	Sp2g09290.1.v2.2	A01p12140.2_BraZ1	.	A08p16870.2_BraZ1	BolC01g013930.2J.m1	.	BolC03g077030.2J.m1	BnaC01T0133800ZS	BnaA01T0110200ZS	.	.	BnaC03T0719800ZS	BnaA08T0119000ZS
FT	AT1G65440.1	Sp5g20200.1.v2.2	.	A07p35100.2_BraZ1	A02p18160.2_BraZ1	.	BolC06g036920.2J.m1	BolC02g021830.2J.m1	.	BnaC06T0323500ZS	BnaA07T0282400ZS	BnaC02T0200400ZS	BnaA02T0156700ZS	.	.
	AT1G65450.1	Sp5g20230.1.v2.2	.	A07p35110.2_BraZ1	A02p18170.2_BraZ1	.	BolC06g036930.2J.m1	.	.	BnaC06T0323600ZS	BnaA07T0282500ZS	BnaC02T0200500ZS	BnaA02T0156800ZS	.	.
	AT1G65470.1	Sp5g20320.1.v2.2	.	A07p35120.2_BraZ1	.	.	BolC06g036940.2J.m1	.	.	BnaC06T0323700ZS	BnaA07T0282600ZS	.	.	.	.
	AT1G65480.2	Sp5g20330.1.v2.2	.	A07p35130.2_BraZ1	A02p18180.2_BraZ1	.	BolC06g036950.2J.m1	BolC02g021840.2J.m1	.	BnaC06T0323800ZS	BnaA07T0282700ZS	BnaC02T0200600ZS	BnaA02T0156900ZS	.	.
	AT1G65481.1	Sp5g20370.1.v2.2	.	.	.	.	.	.	.	.	.	.	.	.	.
	AT1G65483.1	.	.	.	.	.	.	.	.	.	.	.	.	.	.
	AT1G65484.1	.	.	.	.	.	.	.	.	.	.	.	.	.	.
	AT1G65486.3	Sp5g20410.1.v2.2	.	.	.	.	.	.	.	.	.	.	.	.	.
	AT1G65490.2	Sp5g20410.1.v2.2	.	.	.	.	.	.	.	.	.	.	.	.	.
	AT1G65500.1	Sp5g20410.1.v2.2	.	.	.	.	.	.	.	.	.	.	.	.	.
	AT1G65510.2	Sp5g20410.1.v2.2	.	.	A02p18190.2_BraZ1	.	.	.	.	.	.	BnaC02T0200700ZS	BnaA02T0157000ZS	.	.
	AT1G65520.1	Sp5g20440.1.v2.2	.	.	A02p18190.2_BraZ1	.	.	BolC02g021850.2J.m1	.	.	.	BnaC02T0200800ZS	BnaA02T0157100ZS	.	.
	AT1G65540.2	Sp5g20450.1.v2.2	.	A07p35140.2_BraZ1	.	.	BolC06g036960.2J.m1	.	.	BnaC06T0323900ZS	BnaA07T0282800ZS	.	.	.	.
NFT	AT1G76860.1	Sp5g31990.1.v2.2	.	A07p44480.2_BraZ1	A02p26610.2_BraZ1	.	BolC06g048220.2J.m1	.	.	BnaC06T0428300ZS	BnaA07T0364700ZS	BnaC02T0301400ZS	.	.	.
	AT1G76880.1	Sp5g32000.1.v2.2	.	A07p44490.2_BraZ1	A02p26620.2_BraZ1	.	BolC06g048230.2J.m1	BolC02g033220.2J.m1	.	BnaC06T0428500ZS	BnaA07T0364800ZS	BnaC02T0301700ZS	.	.	.
	AT1G76890.2	Sp5g32010.1.v2.2	.	.	.	.	BolC06g048250.2J.m1	.	.	BnaC06T0428600ZS			.	.	.
	AT1G76890.2	Sp5g32010.1.v2.2	.	A07p44500.2_BraZ1	A02p26620.2_BraZ1	.	BolC06g048250.2J.m1	BolC02g033230.2J.m1	.	BnaC06T0428600ZS	BnaA07T0364900ZS	BnaC02T0301900ZS	.	.	.
	AT1G76900.2	Sp5g32020.1.v2.2	.	A07p44510.2_BraZ1	A02p26640.2_BraZ1	.	BolC06g048260.2J.m1	BolC02g033300.2J.m1	.	BnaC06T0428700ZS	BnaA07T0365000ZS	BnaC02T0302100ZS	.	.	.
	.	Sp5g32040.1.v2.2	.	A07p44520.2_BraZ1	A02p26660.2_BraZ1	.	BolC06g048270.2J.m1	BolC02g033320.2J.m1	.	BnaC06T0428800ZS	BnaA07T0365100ZS	BnaC02T0302200ZS	.	.	.
	AT1G76930.1	Sp5g32050.1.v2.2	.	.	.	.	BolC06g048290.2J.m1	.	.	BnaC06T0428900ZS	.	.	.	.	.
	AT1G76940.1	Sp5g32060.1.v2.2	.	A07p44540.2_BraZ1	.	.	BolC06g048300.2J.m1	.	.	BnaC06T0429100ZS	BnaA07T0365200ZS	.	.	.	.
	AT1G76950.1	Sp5g32070.1.v2.2	.	A07p44550.2_BraZ1	.	.	BolC06g048310.2J.m1	.	.	BnaC06T0429200ZS.1	BnaA07T0365300ZS	.	.	.	.
	AT1G76952.1	Sp5g32080.1.v2.2	.	A07p44560.2_BraZ1		.	BolC06g048330.2J.m1	.	.	BnaC06T0429400ZS	BnaA07T0365400ZS	.	.	.	.
	AT1G76955.1	Sp5g32090.1.v2.2	.	A07p44570.2_BraZ1	.	.	.	.	.	BnaC06T0429500ZS	BnaA07T0365500ZS	.	.	.	.
	.	.	.	.	.	.	.	.	.	BnaC06T0429600ZS	.	.	.	.	.
	.	.	.	.	.	.	.	.	.	BnaC06T0429700ZS	.	.	.	.	.
	.	.	.	.	.	.	.	.	.	BnaC06T0429800ZS	.	.	.	.	.
	.	.	.	.	.	.	.	.	.	BnaC06T0429900ZS	.	.	.	.	.
	.	Sp5g32090.1.v2.2	.	.	.	.	.	.	.	BnaC06T0430000ZS		.	.	.	.
	AT1G76965.1	Sp5g32100.1.v2.2	.	A07p44580.2_BraZ1	.	.	BolC06g048350.2J.m1	.	.	BnaC06T0430200ZS	BnaA07T0365600ZS		.	.	.
	.	Sp5g32110.1.v2.2	.	.	.	.	.	BolC02g033360.2J.m1	.	.	.	BnaC02T0302600ZS	.	.	.
	AT1G76965.1	Sp5g32120.1.v2.2	.	A07p44600.2_BraZ1	.	.	.	.	.	BnaC06T0430300ZS	BnaA07T0365700ZS	.	.	.	.
	AT1G76965.1	Sp5g32120.1.v2.2	.	A07p44610.2_BraZ1	.	.	.	.	.	.	BnaA07T0365800ZS	.	.	.	.
	AT1G76970.1	Sp5g32130.1.v2.2	.	A07p44620.2_BraZ1	A07p30180.2_BraZ1	.	BolC06g048360.2J.m1	.	.	BnaC06T0430400ZS	BnaA07T0365900ZS	.	.	.	.
	AT1G77130.1	Sp5g32270.1.v2.2	.	.	.	.	.	BolC02g033380.2J.m1	.	.	.	BnaC02T0302700ZS	.	.	.
CFT	AT2G29930.1	Sp4g12490.1.v2.2	.	.	.	.	BolC04g020140.2J.m1	.	.	BnaC04T0180700ZS	BnaA05T0137200ZS	BnaC04T0496000ZS	.	.	.
	.	.	.	.	.	.	BolC04g020150.2J.m1	.	.	BnaC04T0180800ZS	.	.	.	.	.
	.	.	.	.	.	.	.	.	.	BnaC04T0180900ZS	.	.	.	.	.
	.	.	.	.	.	.	BolC04g020160.2J.m1	.	.	BnaC04T0181000ZS	.	.	.	.	.
	.	.	.	.	.	.	BolC04g020170.2J.m1	.	.	BnaC04T0181100ZS	.	.	.	.	.
	AT2G29930.1	Sp4g12490.1.v2.2	.	.	.	.	BolC04g020180.2J.m1	.	.	BnaC04T0181200ZS	BnaA05T0137200ZS	.	.	.	.
	AT2G29900.1	Sp4g12480.1.v2.2	.	.	.	.	BolC04g020190.2J.m1	.	.	BnaC04T0181300ZS	BnaA05T0137300ZS	.	.	.	.
	.	.	.	.	.	.	BolC04g020210.2J.m1	.	.	BnaC04T0181400ZS	.	.	.	.	.
	AT2G29890.3	Sp4g12470.1.v2.2	.	.	.	.	BolC04g020230.2J.m1	.	.	BnaC04T0181500ZS	.	.	.	.	.
	AT2G29890.3	Sp4g12470.1.v2.2	.	.	.	.	BolC04g020230.2J.m1	.	.	BnaC04T0181600ZS	BnaA05T0137600ZS	.	.	.	.
	AT2G29890.3	Sp4g12470.1.v2.2	.	.	.	.	BolC04g020230.2J.m1	.	.	BnaC04T0181700ZS	BnaA05T0137600ZS	.	.	.	.
	AT2G29760.1	Sp4g12460.1.v2.2	.	.	.	.	BolC04g020240.2J.m1	.	.	BnaC04T0181800ZS	BnaA05T0137700ZS	.	.	.	.
	AT2G29780.1	.	.	.	.	.	BolC04g020250.2J.m1	.	.	BnaC04T0181900ZS	BnaA05T0138200ZS	.	.	.	.
	AT2G29740.1	Sp4g12450.1.v2.2	.	.	.	.	BolC04g020300.2J.m1	.	.	BnaC04T0182000ZS	BnaA05T0138300ZS	.	.	.	.
	AT2G29810.1	.	.	.	.	.	BolC04g020290.2J.m1	.	.	BnaC04T0182100ZS	BnaA05T0138200ZS	.	.	.	.
