# Supplementary material for: Characterization of FLOWERING LOCUS T‐related genes and their putative gene regulatory network in semi‐winter Brassica napus cultivar Zhongshaung11
Source: Plant J. 2025 Aug 26;123(4):e70443. doi: 10.1111/tpj.70443 (PMC12380478; doi:10.1111/tpj.70443)
Supplement: Supplementary file 2 — Data S2. Countmatrix RNAseq. [file TPJ-123-0-s004.xlsx]

## Sheet: countmatrix
	LD_V_0.1	LD_V_0.2	LD_V_0.3	LD_V_4.1	LD_V_4.2	LD_V_4.3	LD_V_8.1	LD_V_8.2	LD_V_8.3	LD_V_12.1	LD_V_12.2	LD_V_12.3	LD_V_16.1	LD_V_16.2	LD_V_16.3	LD_V_20.1	LD_V_20.2	LD_V_20.3	LD_V_24.1	LD_V_24.2	LD_V_24.3	SD_V_0.1	SD_V_0.2	SD_V_0.3	SD_V_4.1	SD_V_4.2	SD_V_4.3	SD_V_8.1	SD_V_8.2	SD_V_8.3	SD_V_12.1	SD_V_12.2	SD_V_12.3	SD_V_16.1	SD_V_16.2	SD_V_16.3	SD_V_20.1	SD_V_20.2	SD_V_20.3	SD_V_24.1	SD_V_24.2	SD_V_24.3
BnaA01G0000100ZS	0	0	0.21	0	0	0	0	0	0	0	0.4	0.22	0	0	0.21	0.4	0.88	0	0	0	0	0	0	0	0	0.17	0	0	0	0	0	0.6	0	0	0.6	0	0	0	0	0	0	0
BnaA01G0000200ZS	7.97	7.76	7.46	13.74	14.89	8.93	10.26	15.63	14.01	13.61	12.97	13.17	14.47	13.99	14.05	7.45	10.42	7.54	6.49	5.93	3.86	4.82	10.59	4.38	8.85	7.1	5.96	8.05	7.55	11.29	9.62	9.26	4.55	12.35	8.53	7.02	5.67	6.12	7.54	5.03	4.81	5.39
BnaA01G0000300ZS	0	0.21	0	0	0	0	0	0	0	0	0	0	0	0	0	0	0	0	0	0	0	0	0	0	0	0	0	0	0	0	0	0	0	0	0	0	0	0	0	0	0	0
BnaA01G0000400ZS	65.65	56.49	52.43	48.91	52.5	17.89	40.16	61.97	55.66	64.85	70.28	68.93	94.19	54.24	100.37	147.15	109.3	83.76	73.78	94.23	61.1	30.39	20.72	33.51	31.66	20.05	28.38	40.82	57.06	30.91	61.28	107.05	73.48	49.77	70.1	43.91	61.14	36.85	42.94	22.71	41.73	41.75
BnaA01G0000500ZS	0.12	0	0.21	0	0.17	0.11	0	0.85	0	0.08	0.4	0.16	0	0	0	0.07	0	0.28	0.37	0.16	0	0.38	1.04	0.97	0.17	0.16	0	0	0	0	0.43	0.97	0.26	0	0.73	0	0	0	0.32	0	1.32	0.1
BnaA01G0000600ZS	15.52	17.82	19.59	16.39	24.75	20.64	26.09	19.91	17.73	37.81	33.55	31.86	0.94	29.49	42.45	25.26	21.62	24.67	27.81	23.55	15.97	18.62	13.65	14.14	11.84	14.96	14.06	21.82	26.71	20.8	33.69	34.72	29.26	32.38	30.16	28.71	25.1	17.82	27.47	13.77	26.5	27.83
BnaA01G0000700ZS	2.59	2.41	3.24	1.34	1.78	1.31	0.36	0.96	0.23	2	1.79	2.99	4.54	8.45	2.06	0.54	0.91	2.63	4.83	2	5.35	0.46	1.53	1.84	0.1	0.65	0.73	0	0.1	0.47	0.42	0.63	1.09	1.09	1.13	0.82	2.02	1.24	1.12	1.64	1.59	0.7
BnaA01G0000800ZS	2.12	1.68	1.8	0.97	0.63	2.38	1.48	0.45	2.38	1.76	3.01	2.04	2.26	2.45	2.5	2.35	1.89	1.76	2.29	1.24	3.07	2.69	0.36	1.74	2.04	1.15	1.08	1.52	1.51	0.93	1.44	1.14	1.52	1.82	1.27	1.81	1.66	1.57	2.18	0.78	1.5	1.45
BnaA01G0000900ZS	2.83	2.09	3.7	1.66	1.81	1.55	1.76	0.51	1.97	1.68	1.79	3.32	3.28	2.68	0.83	1.78	3.98	0.56	2.63	1.79	3.44	1.17	1.01	0.84	1.77	0.62	1.07	1.58	1.63	2.64	1.91	1.9	1.85	2.68	2.05	1.23	0.55	2.19	2.51	1.88	0.86	1.81
BnaA01G0001000ZS	9.78	12.26	11.61	9.8	10.69	14.07	13.34	17.52	13.08	14.85	0.01	16.43	13.69	17.02	0	0.01	13.28	10.83	0	9.34	10.81	0	14.51	10.29	18.37	22.54	24.71	32.26	27.61	27.09	32.64	28.43	30.43	34.47	27.84	31.46	17.96	18.98	22.13	20.24	15.22	0.35
BnaA01G0001100ZS	0	0	0	0	0.23	0	0	0	0	0	0.46	0	0	0	0	0	0	0	0	0	0	0	0	0	0	0	0	0	0	0	0	0	0	0	0	0	0	0	0	0	0	0
BnaA01G0001200ZS	3.63	4.96	4.92	4.53	4.62	4.55	5.2	3.51	5.03	4.1	4.88	4.85	4.41	4.32	4.87	4.76	4.86	4.39	4.14	4.56	4.81	2.57	1.76	3.16	3.61	1.73	2.52	3.08	2.81	2.01	3.76	3.79	2.93	4.27	3.52	4.48	3.92	1.81	2.96	2.13	2.58	2.81
BnaA01G0001300ZS	0	0	0	0	0	0	0	0	0	0	0	0	0	0	0	0	0	0	0	0	0	0	0	0	0	0	0	0	0	0	0	0	0	0	0	0	0	0	0	0	0	0
BnaA01G0001400ZS	0	0	0	0	0.23	0	0	0	0	0	0.46	0	0	0	0	0	0	0	0	0	0	0	0	0	0	0	0	0	0	0	0	0	0	0	0	0	0	0	0	0	0	0
BnaA01G0001500ZS	0.92	1.19	2.06	0.87	0.97	1.58	1.35	2.07	1.56	2.17	15.17	1.8	0.88	1.75	16.5	15.37	1.37	0.92	8.88	0.81	0.75	9.89	1.25	1.54	3.01	5.81	1.65	2.73	4	2.32	3.47	2.95	5.06	7.65	4.15	4.01	2.41	3.09	1.67	1.45	2.4	22
BnaA01G0001600ZS	2.83	2.09	3.7	1.66	1.81	1.55	1.76	0.51	1.97	1.68	1.79	3.32	3.28	2.68	0.83	1.78	3.98	0.56	2.63	1.79	3.44	1.17	1.01	0.84	1.77	0.62	1.07	1.58	1.63	2.64	1.91	1.9	1.85	2.68	2.05	1.23	0.55	2.19	2.51	1.88	0.86	1.81
BnaA01G0001700ZS	2.12	1.68	1.8	0.97	0.63	2.38	1.48	0.45	2.38	1.76	3.01	2.04	2.26	2.45	2.5	2.35	1.89	1.76	2.29	1.24	3.07	2.69	0.36	1.74	2.04	1.15	1.08	1.52	1.51	0.93	1.44	1.14	1.52	1.82	1.27	1.81	1.66	1.57	2.18	0.78	1.5	1.45
BnaA01G0001800ZS	2.59	2.41	3.24	1.34	1.78	1.31	0.36	0.96	0.23	2	1.79	2.99	4.54	8.45	2.06	0.54	0.91	2.63	4.83	2	5.35	0.46	1.53	1.84	0.1	0.65	0.73	0	0.1	0.47	0.42	0.63	1.09	1.09	1.13	0.82	2.02	1.24	1.12	1.64	1.59	0.7
BnaA01G0001900ZS	15.52	17.82	19.59	16.39	24.75	20.64	26.09	19.91	17.73	37.81	33.55	31.86	68.58	29.49	42.45	25.26	21.62	24.67	27.81	23.55	15.97	18.62	13.65	14.14	11.84	14.96	14.06	21.82	26.71	20.8	33.69	34.72	29.26	32.38	30.16	28.71	25.1	17.82	27.47	13.77	26.5	27.83
BnaA01G0002000ZS	1.08	0.97	1.69	1.67	1.59	1.99	3.3	10.51	1.43	2.3	2.18	0.79	1.95	1.89	1.31	1.49	1.93	3.12	1.57	2.64	3.35	1.43	6.17	4.75	2.01	1.15	1.09	1.11	1.42	2.74	2.72	1.5	2.09	0.86	1.29	2.92	2.09	1.78	0.81	1.73	2.06	0.82
BnaA01G0002100ZS	65.65	56.49	52.43	48.91	52.5	17.89	40.16	61.97	55.66	64.85	70.28	68.93	94.19	54.24	100.37	147.15	109.3	83.76	73.78	94.23	61.1	30.39	20.72	33.51	31.66	20.05	28.38	40.82	57.06	30.91	61.28	107.05	73.48	49.77	70.1	43.91	61.14	36.85	42.94	22.71	41.73	41.75
BnaA01G0002200ZS	7.97	7.76	7.46	13.74	14.89	8.93	10.26	15.63	14.01	13.61	12.97	13.17	14.47	13.99	14.05	7.45	10.42	7.54	6.49	5.93	3.86	4.82	10.59	4.38	8.85	7.1	5.96	8.05	7.55	11.29	9.62	9.26	4.55	12.35	8.53	7.02	5.67	6.12	7.54	5.03	4.81	5.39
BnaA01G0002300ZS	0	0	0	0	0	0	0	0	0	0	0	0	0	0	0	0	0	0	0	0	0	0	0	0	0	0	0	0	0	0	0	0	0	0	0	0	0	0	0	0	0	0
BnaA01G0002400ZS	186.67	188.53	143.67	18.84	70.08	26.89	31.65	4.7	43.72	17.42	7.96	2.59	3.91	3.08	8.45	55.04	81.88	80.49	52.57	72.7	42.69	36.05	38.8	70.28	11.75	11.49	18.48	10.08	6.12	25.34	12.12	24.36	10.27	23.83	21.58	13.55	57.98	21.75	39.38	62.47	52.71	11.48
BnaA01G0002500ZS	58.31	59.82	49.25	25.32	257.42	104.98	52.79	5.72	17.97	4.33	20.57	11.22	4.45	16.87	8.16	79.07	36.86	59.91	98.6	105.01	94.2	92.54	67.11	128.94	47.24	44.43	35.72	9.83	14.79	20.09	28.31	35.93	17.35	61.14	58.84	92.62	104.21	82.28	101.92	31.33	82.6	82.11
BnaA01G0002600ZS	1.61	1.18	1.6	0.9	2.59	1.48	0	0	0.75	0	0.04	0.05	0.32	0.67	0.14	0.45	0.38	0.91	1.06	0.85	1.1	0.69	0.08	1.44	0.47	0.92	0.29	0.08	0.16	0.27	0.17	0.09	0	0.68	0.18	0.22	0.5	0.26	0.65	0.5	1.17	1.06
BnaA01G0002700ZS	2.07	1.98	2.4	3.44	2.39	1.61	3.56	6.76	5.21	7.59	5.03	6.11	5.92	3.36	5.65	3.01	2.43	2.25	1.09	5.39	2.66	0.71	1.34	0.74	2.11	2	5.05	4.55	3.75	3.8	4.77	3.79	4.15	3.84	4.32	4.86	3.18	1.24	1.93	1.46	1.15	1.77
BnaA01G0002800ZS	14.28	12.23	11.9	9.18	18.09	13.48	13.14	38.41	15.7	17.65	17.27	16.79	18.59	19.56	19.22	24.42	17.47	29.72	18.33	27.67	20.49	12.97	27.99	15.95	8.79	7.19	6.51	5.71	12.18	7.09	11.93	12.03	9.79	11.94	12.76	14.28	18.18	12.61	10.21	5.52	10.15	7.62
BnaA01G0002900ZS	44.8	47.01	45.45	33.17	36.53	23.66	29.38	31.04	35.9	36.96	37.01	37.87	45.45	43.29	57.29	44.88	48.05	34.79	40.96	42.44	43.78	29.55	44.3	26.63	26.96	17.66	19.02	24.22	22.37	22.46	41.84	36.6	32.38	45.02	46.89	45.44	34.02	32.14	25.83	19.81	18.02	23.11
BnaA01G0003000ZS	31.82	36.57	28.33	23.97	18.69	37.01	30.35	29.44	30.72	32.95	34.28	24.91	26.35	28.71	34.75	15.61	20.13	32.86	31.12	45.11	17.41	13.8	16.46	8.69	9.98	13.71	6.63	14.47	23.59	18.6	33.28	22.01	15.78	35.32	35.62	31.14	28.33	30.21	14.26	26.28	23.32	26.65
BnaA01G0003100ZS	1.24	0.56	0.46	0.43	0	0.5	0.1	0	0.05	0.25	0.39	0.66	0.71	0.7	0.1	0.85	0.43	0.25	0.95	0	0	0.09	0	0.27	0.19	0.34	0	0	0.28	0	0.1	0	0	0.05	0.05	0	0	0.24	0	0	0.09	0.05
BnaA01G0003200ZS	1.05	1.4	1.74	0.44	0.78	0.8	1.02	0.14	1.69	0.42	1.23	0.93	1.36	2.22	2.04	1.38	1.77	2.03	1.49	1.41	1.68	1.46	0.33	0.87	1.25	1.19	0.65	0.44	0.81	0.88	2.28	1.25	2.25	0.67	1.18	2.13	0.09	1.02	1.96	1.3	0.86	1.42
BnaA01G0003300ZS	0.05	0.14	0.05	0.29	0.1	0.95	0.04	0	0.33	0.51	0.13	0.1	0.46	0.63	0.28	0.05	0.2	0.09	0.3	0.09	0.05	0.45	0	0	0.13	0.63	0.12	0	0.46	0	0.26	0.09	0.37	0.64	0.14	0	0.25	0.17	0.54	0.04	0.17	0.34
BnaA01G0003400ZS	1.65	1.97	1.19	0.81	0.8	0.56	0	0	0.55	1.11	0.52	0	1.77	0.62	0.99	2.31	0.65	0	0.97	0.61	0	0	0	0	0	1.09	0	0.22	0.79	0.5	1.89	0.68	0.58	2.32	0.79	0	0.5	0.29	1.61	0	0.81	0.77
BnaA01G0003500ZS	8.57	9.73	9.14	8.22	8.32	9.43	13.76	19.55	14.53	14.06	13.04	14.63	13.17	14.5	13.58	14.09	14.73	13.67	8.09	12.95	16.81	9.54	11.52	8.46	8.44	6.87	9.92	13.3	13.83	11.39	16.49	12.39	11.5	16.82	13.49	15.77	13.06	16.27	10.57	6.19	5.72	8.27
BnaA01G0003600ZS	13.49	12.4	14.69	17.01	25.13	12.02	142.66	273.78	111.15	138.39	165.45	159.33	80	84.78	85.6	56.18	58.69	52.03	12.31	16.92	6.01	6.56	39.88	8.89	30.91	24.11	55.08	136.84	125.88	169.96	81.74	64.14	58.49	60.68	55.16	37.91	11.73	8.53	13.11	9.14	10.03	9.15
BnaA01G0003700ZS	0	0	0	0	0	0	0	0	0	0	0	0	0	0	0	0	0	0	0	0	0	0	0	0	0	0	0	0	0	0	0	0	0	0	0	0	0	0	0	0	0	0
BnaA01G0003800ZS	0	0	0	0	0	0	0	0	0.09	0	0	0	0	0	0	0	0	0	0	0	0	0	0	0	0	0	0	0	0	0	0	0	0	0	0	0	0	0	0	0	0	0
BnaA01G0003900ZS	0	0	0	0	0	0	0	0	0	0	0	0	0	0	0	0	0	0	0	0	0	0	0	0	0	0	0	0	0	0	0	0	0	0	0	0	0	0	0	0	0	0
BnaA01G0004000ZS	0	0	0	1.47	1.14	0.31	0	0	0	1.38	0	0	0	1.65	1.69	0	0.61	0	0.26	0.56	0	0	0	0	0.53	0	0	0.72	0	0	0	3	0	0	0	0.28	1.53	0	0	0	0	0
BnaA01G0004100ZS	7.87	6.45	6.86	8.48	12.49	7.08	7.23	23.25	9.87	9.84	8.57	8.73	14.64	10.34	16.7	7.79	7.42	23.36	7.32	14.84	7.26	3.62	6.3	4.18	4.74	4.18	3.5	6.1	10.72	6.84	9.32	11.81	4.76	8.3	8.91	7.64	10.23	4.46	4.09	3.08	5.97	7.03
BnaA01G0004200ZS	24.48	26.58	26.91	38.79	22.78	20.39	22.99	25.5	27.5	30.87	27.54	26.08	41.05	33.95	39.2	30.74	23.86	22.13	23.43	22.23	20.66	20.48	22.6	19.59	30.63	24.35	25.75	21.9	24.75	21.44	23.93	26.28	24.11	28.06	29.06	29.72	18.93	20.58	17.7	22.15	23.02	24.8
BnaA01G0004300ZS	4.18	4.54	2.08	2.88	2.8	3.52	8.54	4.67	3.35	17.32	4.69	5.59	5.88	7.3	5.47	6.54	1.29	11.25	11.81	7.47	0	5.15	4.53	8.59	4.07	0.67	14.2	1.68	1.86	0	9.45	8.78	15.82	4.44	7.69	11.33	9.61	12	11.33	3.24	6.2	1.74
BnaA01G0004400ZS	0	0	0	0	0	0	0	0	0	0	0	0	0	0	0	0	0	0	0	0	0	0	0	0	0	0	0	0	0	0	0	0	0.93	0	0	0	0	0	0	0	0	0
BnaA01G0004500ZS	11.03	14.66	11.19	38.3	46.92	16.3	180.38	179.41	142.14	162.55	70.76	95.31	22.53	34.54	57.8	44.58	36.92	27.14	7.22	23.6	10.59	20.72	47.8	28.84	133.54	108.83	344.95	121.76	148.13	132.83	63.63	89.03	64.87	40.35	39.96	35.04	14.46	9.59	9.54	19.92	14.28	26.01
BnaA01G0004600ZS	0	0	0	0	0	0	0	0	0	0	0	0	0	0	0	0	0	0	0	0	0	0	0	0	0	0	0	0	0	0	0	0	0	0	0	0	0	0	0	0	0	0
BnaA01G0004700ZS	2.1	2.91	3.5	10.57	2.66	7.05	2.64	0	5.01	3.6	2.15	3.66	9.12	7.47	19.36	0.98	1.93	0.22	2.69	1.73	1.95	0.98	0.11	0.93	8.43	7.35	7.36	3.55	6.32	1.82	3.66	11.47	3.89	5.7	5.29	3.09	1.38	0.84	1.33	1.13	2.29	4.64
BnaA01G0004800ZS	0	0	0	0	0	0	0	0	0	0	0	0	0	0	0	0	0	0	0	0	0	0	0	0	0	0	0	0	0	0	0	0	0	0	0	0	0	0	0	0	0	0
BnaA01G0004900ZS	0.91	1.22	1.31	0.85	1.06	1.42	0.85	0.08	0.93	1.22	1.03	0.27	1.62	0.48	1.32	0.16	1.2	0.65	0.23	0	1.8	1.66	1.31	0.5	1.16	0.76	1.82	1.67	1.63	2.23	1.64	2.12	1.06	2.92	1.66	2.46	0.52	1.39	0.37	0.56	0.52	1.61
BnaA01G0005000ZS	4.05	4.57	5.22	6.74	13.97	6.34	12.75	15.44	10.08	12.05	11.76	7.94	8.59	9.87	8.76	7.36	7.41	7.55	3.83	4.07	5.73	4.47	4.61	3.5	6.68	6.48	4.29	8.81	8.77	11.65	10.91	9.82	6.86	8.2	8.66	8.53	2.02	3.3	2.52	3.66	3.78	6.69
BnaA01G0005100ZS	0	0.09	0	0	0	0.1	0	0	0	0	0.35	0.1	0	0	0	0.09	0	0.09	0	0.18	0	0	0	0.16	0.08	0	0	0	0	0.54	0	0	0	0	0	0	0	0	0.08	0	0	0
BnaA01G0005200ZS	4.54	4.03	3.99	5	4.96	4.86	3.7	4.83	3.76	4.41	4.24	2.93	4.55	5.44	4.88	3.43	3.46	4.41	3.83	4.42	3.12	2.74	2.87	1.77	2.41	2.34	2.5	2.64	2.51	2.3	4.49	3.86	3.15	5.36	4.56	5.13	3.12	3.02	2.68	2.62	2.92	3.45
BnaA01G0005300ZS	10.86	13.08	13.5	17.4	16.04	8.53	10.31	29.66	14.75	17.7	13.94	13.55	18.99	13.35	14.91	11.88	12.2	17.12	11.86	17.88	9.69	6.18	12.74	5.19	9.1	10.63	11.49	12.16	8.4	7.93	14.11	13.52	7.99	12.87	11.04	11.94	8.95	8.22	10.16	9.56	10.75	12.36
BnaA01G0005400ZS	8.43	8.09	12.56	2.03	2.82	7.4	2.48	0.38	4.22	1.06	1.7	2.21	1.84	2.37	2.06	1.62	2.87	1.65	8.02	3.3	7.77	11.16	3.98	7.33	4.23	8.15	6.34	4.81	2.3	1	3.43	4.49	5.05	6.39	7.9	12.28	10.91	11.62	9.67	11.98	12.63	9.33
BnaA01G0005500ZS	0.12	0.24	0	0	0.24	0.38	0	0.8	0.24	0	0	1.27	0	0.46	0.47	0.12	0.12	0	0.65	0.59	0.25	0	0.1	0	0.33	0	0.31	0	0	0	0.22	0.23	0.47	0.12	0.23	0	0.21	0.89	0.74	0.1	0	0
BnaA01G0005600ZS	3.43	2.48	3.67	2.52	7.09	3.59	4.24	6.31	2.98	7.2	4.34	2.39	4.12	4.9	5.77	3.72	2.82	4.48	4.48	5.31	3.99	1.89	2.39	1.21	2.54	3.03	2.1	2.06	4.31	2.42	3.75	3.98	2.82	5.34	4.2	2.88	4.81	3.86	2.81	2.19	3.21	3.1
BnaA01G0005700ZS	1.66	1.88	0.69	1.25	2.19	1.29	1.61	2.02	0.91	0.25	1.89	2.04	1.12	1.41	2.28	1.48	1.45	0.88	0.99	1.82	3.24	1.39	1.29	0.22	0.42	1.27	0.73	1.34	1.82	0.38	1.74	1.99	0.88	1.18	1.46	1.34	0.51	1.19	1.08	0.43	1.21	1.17
BnaA01G0005800ZS	0	0	0	0	0	0	0	0.11	0	0	0	0	0	0	0	0	0	0	0	0	0	0	0	0	0	0	0	0	0	0	0	0	0	0	0	0	0	0	0	0	0	0
BnaA01G0005900ZS	0	0	0	0	0	0	0	0	0	0	0	0	0	0	0	0	0	0	0	0	0	0	0	0	0	0	0	0	0	0	0	0	0	0	0	0	0	0	0	0	0	0
BnaA01G0006000ZS	7.49	8.24	7.54	7.64	10.63	7.48	8.75	10.85	8.37	11.57	9.85	7.03	9.11	8.07	12.13	7.76	8.41	12.06	7.97	13.71	6.87	5.27	10.55	4.47	5.85	8.25	6.58	7.82	9.66	6.48	14.42	14.07	10.34	14.32	13.71	12.77	11.19	6.02	6.66	7.13	7.46	9.82
BnaA01G0006100ZS	0	0	0	0	0	0	0	0	0	0	0	0	0	0	0	0	0	0	0	0	0	0	0	0	0	0	0	0	0	0	0	0	0	0	0	0	0	0	0	0	0	0
BnaA01G0006200ZS	1.41	2.82	3.63	1.88	1	1.56	2.23	2.14	3.16	5.84	4.83	7.35	4.09	8.75	4.6	5.45	5.18	1.63	1.86	1.56	0.76	1.66	1.53	3.09	2.16	1.92	4.69	5.28	4.32	3.35	7.31	5.57	8.77	7.35	5.82	6.61	2.39	2.35	4.38	1.94	2.84	1.55
BnaA01G0006300ZS	0	0	0	0	0	0	0	0	0	0	0	0	0	0	0	0	0	0	0	0	0	0	0	0	0	0	0	0	0.08	0	0	0	0.02	0	0	0	0	0	0	0	0	0
BnaA01G0006400ZS	0	0	0	0	0	0	0	0	0	0	0	0	0	0	0	0	0	0	0	0	0	0	0	0	0	0	0	0	0	0	0	0	0	0	0	0	0	0	0	0	0	0
BnaA01G0006500ZS	0.63	0.88	1.12	1.62	3.28	1.93	7.04	2.98	5.39	4.73	5.99	5.22	2.77	3.89	2.13	2.09	1.9	0.85	0.79	0.43	0.86	2.68	1.14	2.09	7.41	7	5.37	6.74	9.99	7.09	5.78	4.28	5.3	4.64	4.56	4.1	1.68	1.21	1.37	1.07	0.99	3.22
BnaA01G0006600ZS	21.98	21.77	22.19	25.31	20.08	20.9	25.74	40.67	29.84	28.71	28.76	26.9	23.57	24.9	21.96	28.15	25.6	40.36	22.55	34.75	22.89	17.14	32.16	16.59	19.2	21.07	22.47	24.03	25.97	25.42	29.5	29.17	23.83	27.78	24.34	29.12	25.17	20.85	15.69	15.87	19.87	19.73
BnaA01G0006700ZS	0	0	0	0	0	0	0	0	0	0	0	0	0	0	0	0	0	0	0	0	0	0	0	0	0	0	0	0	0	0	0	0	0	0	0	0	0	0	0	0	0	0
BnaA01G0006800ZS	24.17	19.14	24.02	21.45	27.39	26.86	25.91	22.18	24.42	37.24	29.25	23.04	26.55	26.02	29.16	33.69	27.5	28.46	33.11	23.78	46.23	29.28	34.75	21.15	21.92	15.94	22.02	22.54	16.52	20.42	19.93	25.13	19.02	22.45	22.07	26.13	26.01	19.85	17.28	11.28	19.45	15.6
BnaA01G0006900ZS	0.14	0	0	0	0	0.15	0	0	0	0.53	0.39	0.29	0.67	0.13	0.68	0.4	0	0	0	0	0	0	0.12	0	0	0	0	0	0	0.69	0	0	0	0	0	0	0	0	0	0	0	0
BnaA01G0007000ZS	0	0	0	0	0	0	0	0	0	0	0	0	0	0	0	0	0	0	0	0	0	0	0	0	0	0	0	0	0	0	0	0	0	0	0	0	0	0	0	0	0	0
BnaA01G0007100ZS	36.75	48.77	52.72	12.36	20.7	41.08	41.58	27.33	37.63	64.41	61.19	46.29	64.26	75.78	63.16	55.05	49.66	56.35	45.36	43.76	80.22	39.81	16.39	33.89	21.98	43	32.59	85.41	82.48	45.57	137.6	118.97	118.3	138.21	116.92	97.7	82.21	64.14	71.6	65.2	74.89	64.58
BnaA01G0007200ZS	1.41	0.79	0	1.54	2.46	1.07	0.65	0.87	0.92	1.08	0.38	1.28	0.39	0	0.2	0.29	1.35	0.2	0.37	0.3	0	0.61	0.79	0	1.49	1	0.26	0.42	0.81	1.09	0.19	0.38	0.69	0.59	0.29	0.29	0.89	0.47	0.71	0.25	0.09	0.2
BnaA01G0007300ZS	0	0	0	0	0	0	0	0	0	0	0	0	0	0	0	0	0	0	0	0	0	0	0	0	0	0	0	0	0	0	0	0	0	0	0	0	0	0	0	0	0	0
BnaA01G0007400ZS	0	0	0	0	0	0	0	0	0	0	0	0	0	0	0	0	0	0	0	0	0	0	0	0	0	0	0	0	0	0	0	0	0	0	0	0	0	0	0	0	0	0
BnaA01G0007500ZS	2.24	1.55	2.96	5.71	4.48	3.02	1.54	0.32	1.52	5.11	2.93	9.06	9.96	5.06	2.3	2.08	2.57	0.98	0.85	2.28	2.18	2.04	0.36	3.33	5.91	8.08	2.74	1.07	3.55	0.49	6.39	2.28	2.53	2.55	5.21	2.62	3.92	1.73	2.21	2.87	4.48	2.41
BnaA01G0007600ZS	3.3	5.01	3.62	9.88	4.8	6.05	5.15	3.3	6.91	10.67	7.05	4.67	6.75	5.78	4.7	7.21	4.37	3.11	2.75	6.28	0.52	1.87	0.57	6.57	7.55	9.44	7.58	10.67	36.47	5.13	4.38	8.77	3.88	4.77	5.05	2.19	3.45	2.55	4.79	3.15	9.94	6.71
BnaA01G0007700ZS	0.39	0.23	0.15	0.48	0.8	0.25	0.29	1.22	0.78	1.06	0.22	0.41	0.3	0.19	0.81	0.19	0.32	0.23	1.17	0.53	0.16	0.27	0.31	0.54	0.29	0.71	0.2	0.49	0.07	0.36	0.22	0.51	0	0.41	0.11	0.41	0.34	0.22	0.17	0.16	0.07	0.33
BnaA01G0007800ZS	0.82	1.96	0	6.06	13.75	4.4	0	0	6.81	5.3	6.69	11.28	6.93	9.15	0	1.71	0	3.16	0	0	0	0	0	0	20.36	9.22	1.17	15.19	0	1.77	0	0	1.94	0.91	1.33	0	0	0	0	0	1.79	0
BnaA01G0007900ZS	427.97	386.97	505.43	1271.78	850.11	593.01	5.95	0.23	42.26	45.39	10.28	12.1	205.7	139.75	317.89	34.86	89.86	26.07	582.38	117.71	291.74	200.4	1.98	80.84	284.19	390.19	210.14	21.01	15.48	1.28	7.92	62.39	24.07	162.87	110.51	155.53	139.53	239.41	454.54	143.25	207.49	616.27
BnaA01G0008000ZS	3.64	3.77	4.28	4.12	3.47	5.03	1.64	3.48	3.38	3.25	5.42	3.55	4.89	3.66	3.49	4.16	3.14	6.17	5	7.61	4.86	1.87	4.2	4.48	5.1	3.1	1.2	1.81	3.94	2.63	2.85	4.18	2.89	5.08	3.63	5.15	3.66	6.31	5.84	2.66	4.5	3.24
BnaA01G0008100ZS	22.51	32.4	27.18	18.1	11.46	19.68	8.57	0.54	17.89	8.9	8.18	16.51	16.65	18.92	17.33	8.89	15.5	3.69	9.76	3.98	11.21	11.93	0.39	8.29	10.98	17.97	13.55	14.89	32.1	7.03	18.39	50.85	29.34	37.76	28.7	23.18	11.45	18.7	31.24	21.51	18.16	39.43
BnaA01G0008200ZS	15.35	13.36	14.32	14.72	7.67	4.9	6.17	3.27	9.71	12.66	4.28	10.4	17.84	12.32	17.67	11.67	10.4	10.66	12.35	7.48	18.85	6.52	9.46	9	8.25	13.07	14.48	6.95	9.67	7.05	12.91	19.77	14.09	14.32	15.58	19.48	9.55	11.92	11.71	12.23	6.93	14.32
BnaA01G0008300ZS	0	0	0	0	0	0.11	0	0	0	0	0	0.33	0	0	0	0	0	0	0	0	0	0	0	0	0	0	0	0	0	0	0.19	0	0	0	0	0	0	0	0	0	0	0
BnaA01G0008400ZS	14.02	16.07	19.08	17.72	13.62	7.33	13.74	27.33	19.85	38.66	19.17	16.68	26.93	11.42	34.59	24.14	17.44	13.85	13.93	24.82	9.75	14.55	8.25	3.01	10.29	6.52	26.53	15.51	11.55	13.61	24.54	20.3	23.06	14.24	17.65	21.36	22.11	16.89	12.57	10.15	11.51	8.73
BnaA01G0008500ZS	3.87	2.54	4.93	2.98	6.99	3.91	8.09	4.19	5.02	2.47	4.35	7.17	5.86	4.17	4.65	4.37	4.93	10.6	10.35	10.7	4.5	2.51	6.02	1.72	3.37	1.21	2.22	5.17	2.79	3.5	4.26	3.44	2.86	3.76	6.75	7.32	2.1	2.71	7.73	3.76	3.6	4.91
BnaA01G0008600ZS	0.4	0.19	1.37	14.01	0.39	6.24	0.28	0	0.9	0.96	0.66	0.42	6.29	1.7	0.98	1.05	1.53	0	0.09	0	0	0.26	0	0.26	5.79	7.32	0.43	0.66	1.86	0	0.19	2.34	0.68	1.94	0.66	1.04	0.09	1.66	1.49	0	1.16	1.35
BnaA01G0008700ZS	0.53	0.71	1.36	7.23	0.3	4.35	0.21	0	0.83	1.05	0.58	0.49	1.05	0.86	0.04	0.04	0.79	0.04	0.99	0.19	0	0.27	0	0.4	4.18	8.01	0.1	1.45	2.42	0.97	0.76	0.25	1.09	2.13	1.08	0.66	0	1.92	1.27	0.32	1	4.96
BnaA01G0008800ZS	0.41	0.32	0.64	0.31	0.23	0.38	0.44	1.22	1.23	0.85	1.25	0.79	1.05	0.68	1.21	0.2	0.58	0.2	0.22	0.64	0.43	0.03	0.05	0	0.42	0.17	0.37	0.35	0.55	0.2	0.25	0.68	0.35	0.58	0.42	0.68	0.5	0.42	0.61	0.25	0.19	0.06
BnaA01G0008900ZS	46.8	46.47	42.62	20.04	18.32	17.59	17.85	17.87	22.16	40.79	31.28	32.64	30.14	33.9	36.21	48.93	42.26	33.87	40.31	46.31	55.83	15.51	13.71	20.03	11.78	9.77	24.09	26.66	22.35	16.6	36.15	34.63	38.73	42.58	43.07	42.58	43	40.17	33.64	18.78	27.43	21.42
BnaA01G0009000ZS	6.44	6.64	7.08	12.67	6.66	18.51	9.63	14.4	13.16	40.4	8.89	9.95	9.29	7.62	18.29	6.1	10.26	10.07	6.74	21.37	16.76	13.11	12.59	11.95	21.11	29.49	62.16	22.49	33.31	16.43	46.89	61.1	46.74	28.69	31.71	29.1	22.59	12.58	16.47	17.28	22.85	22.38
BnaA01G0009100ZS	8.29	7.87	8.35	12.43	3.98	7.12	5.76	4.85	6.62	8.42	4	5.69	6.06	3.04	5.98	4.59	7.95	3.98	5.63	3.54	6.7	3.75	3.78	3.72	3.21	4.92	8.71	2.78	3.89	3.75	3.11	4.65	2.98	3.26	4.67	2.35	8.59	2.29	3.97	2.1	2.34	3.14
BnaA01G0009200ZS	3	2.77	4.06	4.98	1.45	1.7	2.39	2.97	4.93	6.68	2.92	5.07	5.28	2.83	9.11	2.83	3.03	2.19	2.54	4.21	2.06	1.58	0.66	1.12	2.78	2.2	3.94	3.19	2.99	1.9	3.37	5.16	3.08	2.37	5.07	4.68	3.06	1.52	1.24	1.29	1.19	2.26
BnaA01G0009300ZS	0.79	0.79	1.07	6.12	1.19	0.54	1.32	1.94	8.38	1.48	2.36	3.88	5.82	4.78	1.6	1.54	0.31	1.46	0.92	1.07	0	0.09	2.73	0	3.25	1.26	0.95	2.86	4.6	0.85	0.15	0.19	0	0.3	0.77	0.48	0	1.23	0.36	0.43	0.09	1.48
BnaA01G0009400ZS	0.21	0.17	0	0.3	0.29	0.09	0.04	0.57	0.04	0	0.24	0.23	0.41	0.2	0.08	0.37	0.35	0.25	0	0.21	0	0	0.26	0	0.08	0.18	0.11	0	0	0.18	0.04	0.04	0.04	0	0.08	0.08	0.08	0.04	0	0.04	0.04	0
BnaA01G0009500ZS	134.87	118.3	142.22	229.63	100.3	60.2	52.63	177.98	139.8	42.41	83.37	65.62	108.02	97.59	78.22	83.01	161.01	63.8	61.46	83.92	55.65	37.37	116.05	38.35	94.78	53.81	58.52	50.79	48.59	58.81	55.38	53.53	56.63	70.94	40.53	63.97	79.52	54.78	66.49	87.47	33.8	31.89
BnaA01G0009600ZS	16.44	18.6	17.62	20.58	13.8	28.51	17.6	9.87	12.55	13.51	11.32	8.61	14.91	17.94	12	6.92	11.2	10.38	18.3	9.41	9.89	11.09	8.55	12.18	27.05	19.1	20.7	9.31	15.42	14.06	12.91	18	18.87	12.31	9.77	9.23	4.65	14.04	18.34	9.46	13.39	16.38
BnaA01G0009700ZS	16.78	15.84	17.13	14.03	11.81	12.59	10.74	15.47	14.3	15.35	12.77	15.76	17.25	17.22	17.02	19.31	19.28	19.08	16.12	22.07	19.17	11.13	18.53	8.29	8.02	6.85	7.78	8.91	8.53	8.27	14.69	14.09	11.86	12.45	13.08	15.09	14.29	10.18	8.24	6.52	8.98	11.22
BnaA01G0009800ZS	0	0	0	0	0	0	0	0	0	0	0	0	0	0	0	0	0	0	0	0	0	0	0	0	0	0	0	0	0	0	0	0	0	0	0	0	0	0	0	0	0	0
BnaA01G0009900ZS	270.64	220.59	224.94	82.98	276	51.67	132.74	217.97	85.97	104.26	229.33	137.43	138.97	156.29	192.49	261.88	204.3	328.56	295.05	186.86	267.51	133.38	164.68	106.31	71.23	53.5	65.07	149.32	74.09	120.55	219.17	189.91	156.47	178.4	205.8	200.29	159.11	146.66	148.29	71.59	104.03	121.37
BnaA01G0010000ZS	0.99	1.27	0.68	1.57	2.17	0.57	2.13	4.46	2.63	3.28	1.96	2.36	2.31	1.31	4.08	1.4	2.2	3.07	0.07	2.55	1.81	0.2	2	0	0.43	0.57	0.54	1.66	1.43	0.38	1.65	2.53	1.72	1.04	1.16	0.66	0.14	0.07	0.48	0.26	0.48	0.59
BnaA01G0010100ZS	0	0	0	0	0	0	0	0	0	0	0	0	0	0	0	0	0	0	0	0	0	0	0	0	0	0	0	0	0	0	0	0	0	0	0	0	0	0	0	0	0	0
BnaA01G0010200ZS	4.06	2.92	3.67	2.19	2.84	5.45	2.31	1.73	7.05	0.34	5.88	9.16	2.78	2.73	3.13	1.37	4.17	4.63	2.23	2.1	3.3	2.44	6.82	0	0.33	0.9	0	0.3	0.33	0	0.67	1.02	0.7	2.86	3.75	4.84	0.63	0.67	0.94	1.59	0.97	2.66
BnaA01G0010300ZS	0.03	0.09	0.06	0.36	0.03	0.1	0	0.15	0.03	0	0.03	0.07	0.22	0.3	0.22	0.03	0.19	0.03	0.03	0.03	0.2	0.14	0.06	0.11	0.15	0	0.22	0.16	0.03	0.08	0.06	0.06	0.19	0.12	0.24	0.09	0.03	0	0.03	0	0.08	0.06
BnaA01G0010400ZS	12.76	12.85	10.98	12.99	13.43	6.47	6.43	16.28	9.97	11.56	8.1	9.19	11.82	12.79	16.3	13.02	13.64	15.07	11.16	12.57	8.86	3.28	10.57	3.75	5.83	6.59	5.35	4.93	7.57	6.18	15.66	14.34	8.73	13.9	13.12	10.98	9.68	10.14	6.03	6.89	6.09	7.18
BnaA01G0010500ZS	0	0	0	0	0	0	0	0	0	0	0	0	0	0	0	0	0	0	0	0	0	0	0	0	0	0	0	0	0	0	0	0	0	0	0	0	0	0	0	0	0	0
BnaA01G0010600ZS	0	0	0	0	0	0	0	0	0	0	0	0	0	0	0	0	0	0	0	0	0	0	0	0	0	0	0	0	0	0	0	0	0	0	0	0	0	0	0	0	0	0
BnaA01G0010700ZS	9.81	10.29	11.32	6.46	9.48	7.94	9.89	7.99	12.02	15.96	13.09	11.76	16.23	16.9	12.96	9.7	14.02	6.27	10.52	4.98	4.82	7.25	3.86	5.5	7.3	8.84	6.4	10.01	16.84	7.28	9.59	18.11	11.24	11.9	12.98	10.85	3.57	9	10.25	6.42	11.17	9.8
BnaA01G0010800ZS	11.41	8.55	8.98	16.79	3.42	2.35	0.48	3.96	9.06	1.13	3.82	6.73	13.6	5.05	3.82	5.96	9.36	1.65	13.46	3.29	2.53	1.67	3.94	3.11	2.99	1.72	0.23	0.43	0.23	0.65	3.99	4.15	1.77	3.41	2.57	2.96	1.03	6.13	4.35	1.65	3.25	5.44
BnaA01G0010900ZS	19.14	15.45	15.21	14.92	5.34	11.74	0.57	1.83	8.13	0	0.44	1.47	5.99	3.22	0.61	4.21	9.01	0.68	14.16	3.24	0.55	6.86	2.34	5.48	10.18	9.42	1.41	0	0.41	0.13	0.14	0.43	0.08	0.15	0.36	0.51	1.5	6	6.24	5.23	3.72	5.02
BnaA01G0011000ZS	0.98	0.37	0.45	0.85	0.15	0.16	0.35	0.65	0.23	1.25	0.57	0.32	0.88	0.36	0	0.07	0.54	0.37	0.27	0.07	0.39	0.46	0.53	0.32	0	0.13	0.33	0.63	0.2	0	0.21	0	0	0.51	0.14	0.36	0	0.49	0.07	0.06	0.07	0
BnaA01G0011100ZS	742.76	782.45	878.94	643.91	451.05	604.8	309.8	92.3	551.81	335.31	456.68	732.79	575.2	651.31	429.05	572.71	782.19	423.18	534.65	360.83	414.54	361.5	140.54	347.48	387.87	400.84	308.69	382.69	474.65	259.25	538.1	459.67	592.28	614.43	559.84	518.71	350.76	390.67	495.54	500.45	504.24	458.37
BnaA01G0011200ZS	10.77	9.17	12.35	6.52	9.29	5.42	8.23	13.05	6.72	12.03	10.94	10.89	10.9	9.56	11.12	14.55	13.33	8.62	9.4	10.17	5.74	10.05	7.58	7.83	5.7	8.07	11.14	9.01	7.39	6.07	16.25	17.65	17.47	15.14	15.36	16.74	10.95	8.62	8.99	9.03	10.48	8.47
BnaA01G0011300ZS	9.63	10.04	13	18.08	6.97	5.08	8.7	7.28	10.85	18.95	6.7	10.62	9.57	7.74	11.16	11.91	8.14	11.53	10.11	15.16	13.35	5.4	3.08	7.04	7.97	8.1	17.87	10.51	13.1	7.22	14.34	13.15	10.47	10.48	12.3	12.91	9.44	9.82	9.69	7.1	6.41	8.12
BnaA01G0011400ZS	12.91	9.44	14.74	15.85	16.68	9.68	11.94	18.47	14.95	11.41	17.87	21.04	18.26	19.86	15.15	10.01	12.37	16.39	9.33	13.67	12.47	5.01	11.22	6.5	11.15	8.75	6.42	10.96	11.78	9.56	15.64	11.64	10.34	11.25	13.87	12.25	11.28	8.81	8.34	5.51	9.81	8.15
BnaA01G0011500ZS	10.34	10.75	10.79	16.03	14.31	13.02	58.49	430.45	32.84	45.46	59.42	39.4	44.98	34.31	34.22	15.11	20.29	57.8	7.47	22.51	5.12	6.51	41.59	6.01	46.07	38.48	41.99	83.57	77.77	54.62	42.22	61.98	34.43	36.7	42.02	35.59	16.22	19.81	10.63	8.61	7.9	13.77
BnaA01G0011600ZS	0	0	0	0	0	0	0	0	0.09	0	0	0	0	0	0	0	0	0	0	0	0	0	0	0	0	0	0	0	0	0	0	0	0	0	0	0	0	0	0	0	0	0
BnaA01G0011700ZS	0	0	0	0	0	0	0	0	0	0	0	0	0	0	0	0.08	0	0	0	0	0	0	0	0	0	0	0	0	0	0	0	0	0	0	0	0	0	0	0	0	0	0
BnaA01G0011800ZS	0	0	0	0	0	0	0	0	0	0	0	0	0	0	0	0	0	0	0	0	0	0	0	0	0	0	0	0	0	0	0	0	0	0	0	0	0	0	0	0	0	0
BnaA01G0012000ZS	0	0	0	0	0	0	0	0	0	0	0	0	0	0	0	0	0	0	0	0	0	0	0	0	0	0	0	0	0	0	0	0	0	0	0	0	0	0	0	0	0	0
BnaA01G0012100ZS	5.28	2.85	0.96	7.51	0.46	3.03	5.51	7.57	7.21	8.33	8.95	6.88	3.58	3.95	3.12	9.23	8.36	9.67	1.22	0.45	2.83	1.18	3.58	0	2.53	3.08	3.16	3.07	2.99	2.3	8.21	3.49	5.42	6.02	4.4	5.37	5.69	0.43	2.02	3.31	1.25	3.03
BnaA01G0012200ZS	22.88	16.74	18.19	11.65	30.2	9.91	16.46	22.16	20.63	21.82	32.6	40.5	38.48	29.39	38.63	37.25	25.01	55.44	24.55	39.59	12.37	13.82	25.11	22.07	11.99	7.54	7.86	23.92	14.34	13.72	20.81	10.06	23.01	29.05	22.47	34.63	20.19	24.18	17.11	7.15	13.4	8.62
BnaA01G0012300ZS	0	0	0	0	0	0	0	0	0	0	0	0	0	0	0	0	0	0	0	0	0	0	0	0	0	0	0	0	0	0	0	0	0	0	0	0	0	0	0	0	0	0
BnaA01G0012400ZS	0	0	0	0.28	28.37	0.23	3.66	33.16	0.11	1.45	5.85	0	0	0	4.19	0	0.17	0.11	0	0.72	0	0	13.81	0	0.05	0.24	0.05	2.12	0	25.04	0	0.44	0	0.27	0.16	0	0.73	1.26	0	0	0	0.26
BnaA01G0012500ZS	28.86	34.76	36.62	23.81	64.13	24.36	14.9	29.37	25.97	32.32	23.44	24.71	34.43	37.58	26.7	27.52	30.47	26.7	26.01	30.85	15.96	12.29	26.34	14.45	20.06	25.51	18.09	18.09	25.97	20.54	21.67	24.86	30.97	36.74	31.46	20.2	27.28	22.44	30.35	17.78	28.86	32.89
BnaA01G0012600ZS	0.41	0.47	0.95	0.76	0.99	0.64	0.51	0	0.41	1.08	0.62	0.84	0.27	0.4	0.87	0.32	1.36	1.06	0.73	0.09	1.52	1.09	0	0.16	1.2	0.57	0.63	1.55	1.65	0.74	1.99	1.35	3.4	1.32	1.34	0.7	0.37	0.52	0.98	0.35	0.77	0.97
BnaA01G0012700ZS	0	0	0	0.06	1.24	0.61	0.05	0.28	0.7	0	0.05	0	0	0.11	0.06	0	0	0	0	0	0	0.49	0.21	0.1	2.52	1.5	4.81	0.87	0.72	2.03	0.11	0	0.9	0	0.6	0.11	0.31	0.05	0.2	0.29	0.21	0.11
BnaA01G0012800ZS	0.25	0	0	0.52	0.87	0.54	0.12	0	0.13	0	0.39	0.4	0.62	0.24	0.75	0.61	0.13	0.12	0.23	0	0.65	0.33	0	0	0.35	0.84	0.33	1.16	1.58	1.27	0.47	0	0.37	0.62	0.12	0.6	0.45	0	0.11	0.43	0.11	0.25
BnaA01G0012900ZS	16.09	15.82	12.2	19.57	22.48	35.99	15.12	8.86	16.76	7.27	3.79	3.92	7.98	7.81	9.81	9.48	12.15	18.17	15.17	22.86	21.81	18.78	12.38	12.96	25.33	20.25	30.01	6.91	11.07	6.62	6.71	9.37	5.75	11.91	12.63	7.31	23.21	13.67	17.86	12.66	14.41	20.73
BnaA01G0013000ZS	1.08	1.1	2	1.13	0.67	1.42	1.73	1.51	2.47	4.15	1.51	2.13	2.02	1.21	1.98	1.69	1.58	1.1	1.2	0.93	1.45	1.34	0.43	0.85	1.9	1.36	2.73	2.15	1.61	1.44	2.13	3.25	1.82	1.97	2.48	2.17	1.47	1.32	1	1.23	1.01	1.18
BnaA01G0013100ZS	1.3	1.59	1.79	0.8	1.32	1.15	1.04	0.22	1.12	0.03	0.36	0.58	0.67	0.94	0.28	0.98	1.08	0.28	1.85	0.67	1.24	1.38	0.56	0.61	1.22	1.66	0.94	0.58	0.94	1.03	1.16	1.16	1.37	1.46	1.23	1.66	0.74	1.05	1.59	1.53	1.68	1.43
BnaA01G0013200ZS	0	0.07	0	0	0.5	0	0.13	8.34	0	0	0.14	0	0	0	0	0	0	14.07	0.46	14.43	3.05	0.06	3.1	3.77	0	0.6	0.06	0.73	0	0.36	0	0.82	0.14	0.07	0.07	0.21	8.39	2.94	0.26	0.24	1.49	0.21
BnaA01G0013300ZS	0	0	0.07	0.54	0.52	0.35	2.39	2.27	1.07	3.22	2.76	2.18	1.1	0.32	0.2	0.13	0.14	0.84	0	0	0	0	2.71	0.45	1.59	1.15	2.72	3.37	2.05	2.6	1.61	0.81	1.03	0.39	0.63	0.5	0.06	0	0.06	0.28	0.18	0.06
BnaA01G0013400ZS	33.97	34.38	31.98	18.6	22.62	23.95	26.9	19.16	24.77	28.71	37.18	32.44	33.72	37.55	37.78	46.34	40.28	64.8	44.3	43.76	43.72	26.16	25.19	27.96	18.04	17.02	16.26	32.43	25.7	24.59	38.73	32.83	29.45	37.11	37.8	39.53	42.58	35.4	32.82	20.58	27.46	23.9
BnaA01G0013500ZS	30.71	31.74	31.71	36.61	46.87	33.42	59.04	126.91	47.8	49.52	69.49	52.96	55.93	56.54	52.35	52.16	45.84	116.02	37.01	71.33	44.55	26.01	86.96	36.28	30.1	27.51	23.18	49.37	32.79	61.37	42.61	36.95	35.47	36.6	38.29	38.33	33.75	28.08	25.67	28.04	23.55	25.72
BnaA01G0013600ZS	0.33	0.07	0.66	1.31	0.79	0.86	0.56	11.03	0.34	2.42	0.45	0.36	0.65	0.51	0.46	0.52	0	1.91	0.98	0.66	0.76	0.12	0.18	0.64	0.62	0.95	0.82	0	0.36	1.07	1.26	0.63	0.07	1.31	0.57	0.64	0	0.12	0.24	0.34	0.18	0.06
BnaA01G0013700ZS	20.82	25.52	29.04	9.37	17.16	17.21	17.08	27.77	21.13	35.65	22.68	27.47	21.29	33.89	22.79	20.5	23.43	12.17	18.25	18.3	18.16	25.36	12.06	20.01	17.04	23.83	25	32.57	44.22	19.53	44.89	67.44	59.21	51.62	46.92	35.46	21.59	27.85	36.26	29.78	44.81	39.64
BnaA01G0013800ZS	0	0.28	0.57	0	0.28	0.38	2.33	0	1.44	0	0	0.3	1.09	1.61	0	0	0.29	0	0	0	0	0.24	0	0.96	0.36	0.93	1.21	0.23	0	0	0	0.27	1.1	0	1.6	0	0	0	0	0.49	0	0.58
BnaA01G0013900ZS	0	0	0	0	0	0	0	0	0	0	0	0	0	0	0	0	0	0	0	0	0	0	0	0	0	0	0	0	0	0	0	0	0	0	0	0	0	0	0	0	0	0
BnaA01G0014000ZS	6.26	7.16	6.22	5.78	5.7	5.5	5.97	8.68	7.6	6.43	7.68	6.27	7.01	5.8	6.38	7.96	5.8	9.56	4.41	10.55	5.41	5.4	10.85	4.96	4.32	3.32	3.92	4.37	3.73	4.76	5.99	6.83	5.67	5.48	6.18	6.07	5.94	5.91	4.37	4.41	5.34	5.18
BnaA01G0014100ZS	6.13	4.79	8.17	14.48	6.57	22.41	7.32	0	15.14	3.82	5.98	5.76	5.88	9.54	7.15	5.79	8.26	3.91	2.63	1.22	3.42	16.48	0.9	11.07	24.8	27.01	19.91	12.87	12.79	5.91	13.85	22.26	28.18	10.68	11.88	6.99	9.41	6.39	13.61	11.33	12.37	10.5
BnaA01G0014200ZS	0.08	0.16	0.09	0.17	0.56	0.43	3.03	0	0.99	0.33	0.47	0.61	0.32	0.23	0.65	0	0.59	0.32	0.74	0.4	0	0.85	0	0.07	0.75	0.74	0.36	0.54	0.43	0.14	0.54	0.61	0.24	0.63	0.86	0.15	0.87	0.3	1.59	0.21	0	0.08
BnaA01G0014300ZS	0	0	0	0	0	0	0	0	0	0	0	0	0	0	0	0	0	0	0	0	0	0	0	0	0.69	0	0	0	0	0	0	0	0	0	0	0	0	0	0	0	0	0
BnaA01G0014400ZS	3.83	5.46	5	5.26	3.97	3.24	3.63	2.77	3.07	5.29	2.82	2.77	4.88	4.98	3.29	2.44	2.91	1.77	3.5	3.62	3.88	1.63	1.33	1.93	4.23	1.8	1.59	2	2.12	3.7	3.19	3.62	2.7	2.75	3.02	2.48	1.29	3.44	2.12	2.19	1.95	1.6
BnaA01G0014500ZS	0	0	0	0	0	0	0	0	0	0	0	0	0	0	0	0	0	0	0	0	0	0	0	0	0	0	0	0	0	0	0	0	0	0	0	0	0	0	0	0	0	0
BnaA01G0014600ZS	18.68	27.34	30.16	16.68	9.08	7.99	0.13	0	1.88	1.69	0.23	1.17	2.09	5.84	0.57	8.19	19.81	5.97	22.69	7.26	25.45	4.57	0.21	3.97	2.28	1.9	0.34	0	0.47	0.52	0	0	0.62	0.46	0	0.32	9.38	9.55	21.38	4.3	5.97	8.87
BnaA01G0014700ZS	0	0	0	0	0	0	0	0	0	0	0	0	0	0	0	0	0	0	0	0	0	0	0	0	0	0	0	0	0	0	0	0	0	0	0	0	0	0	0	0	0	0
BnaA01G0014800ZS	0.03	0	0	0	0	0	0	0	0	0	0	0	0	0	0	0	0	0	0	0	0	0	0	0	0	0	0.03	0	0	0	0	0	0	0	0.03	0	0	0	0	0	0	0.03
BnaA01G0014900ZS	0	0	0	0	0	0	0	0	0	0	0	0	0	0	0	0	0	0	0	0	0	0	0	0	0	0	0	0	0	0	0	0	0.1	0	0	0	0	0	0	0	0	0
BnaA01G0015000ZS	7.79	7.96	8.14	9.39	2.35	4.05	1.7	0.21	6.77	2.52	2.79	4.31	8.84	7.88	6.39	12.84	15.58	1.64	7.9	0.43	0.76	2.14	0.9	0.43	3.47	7.56	2.76	5.21	6.6	1.64	5.26	7	6.73	8.69	4.79	3.83	4.17	3.41	8.76	3.61	6.24	6.57
BnaA01G0015100ZS	0	0	0	0	0.03	0	0.36	0.74	0	0.1	0.1	0	0	0	0	0	0	0	0	0	0	0	0	0	0	0.09	0.03	0.09	0	0.18	0.03	0	0	0	0	0	0	0	0	0	0	0
BnaA01G0015200ZS	7.26	7.78	8.61	5.84	28.84	8.91	5.69	12.89	7.59	3.52	4.25	2.15	5.42	3.93	3.57	6.46	7.35	8.49	8.94	23.85	10.5	11.64	22.35	17.7	4.75	7.9	6.65	5.13	2.69	5.38	2.9	3.2	8.77	5.83	5.2	5.29	15.44	13.97	13.06	10.01	27.89	12.41
BnaA01G0015300ZS	0	0	0	0	0	0	0	0	0	0	0	0	0.06	0.22	0	0	0	0	0	0	0	0	0	0	0	0	0	0	0	0	0	0	0	0	0.05	0	0	0	0	0	0	0
BnaA01G0015400ZS	19.05	17.02	14.33	25.89	48.61	21.73	44.4	70.36	47.9	11.79	19.69	16.4	18.55	12.52	23.8	16.42	13.21	41.36	12.12	54.74	7.17	12.22	31.45	13.95	20.89	11.91	15.31	10.17	11.62	16.08	11.62	15.75	7.85	8.89	12.02	9.86	14.14	5.9	4.54	11.96	16.87	17.08
BnaA01G0015500ZS	10.77	9.09	8.39	19.44	20.21	14.71	23.22	25.17	19.82	14.34	10	14.16	4.45	7.98	15.67	12.77	9.31	20.07	4.11	25.86	2.93	4.75	13.55	10.76	26.34	9.01	19.35	4.92	5.99	7.94	4.27	5.93	2.42	4.12	5.78	4.55	8.25	5.84	1.68	4.91	11.46	5.14
BnaA01G0015600ZS	45.09	43.95	28.87	127.15	144.05	86.77	198.4	199.6	182.12	79.54	113.81	113.83	79.42	65.8	75.12	64.07	56.36	109.24	33.22	96.12	33.37	77.98	198.46	107.06	155.93	136.77	169.67	93.89	99.03	111.84	57.24	64.51	49.44	38.98	55.42	43.66	43.2	41.31	27.59	86.44	77.02	74.56
BnaA01G0015700ZS	2.68	0	1.35	1.24	0	1.37	0	0	2.64	0	0	0	0	0	0	0	0	0	0	0	0	0	0	0	1.11	0	0	0	0	0	0	0	0	0	0	0	0	0	2.12	1.17	0	0
BnaA01G0015800ZS	0	0	0	0	0	0	0	0	0	0	0	0	0	0	0	0	0	0	0	0	0	0	0	0	0	0	0	0	0	0	0	0	0	0	0	0	0	0	0	0	0	0
BnaA01G0015900ZS	9.13	8.37	7.3	8.64	6.03	5.9	6.61	8.99	5.87	10.53	6.69	9.06	7.12	9.74	12.25	10.24	9.24	8.88	7.92	12.67	7.07	8	10.35	9.83	9.7	5.76	6.55	7.13	5.17	7.37	7.74	7.97	7.41	4.54	7.92	10.72	6.71	7.28	6.55	4.45	4.02	6.03
BnaA01G0016000ZS	27.21	32.81	35	31.03	29.47	30.39	23.32	26.66	26.79	37.28	31.58	29.49	35.23	41.08	31.26	23.4	25.93	20.42	25.74	25.75	18.82	16.34	14.04	13.93	24.54	24.89	18.71	26.05	30.42	16.59	29.37	27.47	25.36	31.9	29.28	20.11	17.14	19.38	17.51	20.4	19.03	24.58
BnaA01G0016100ZS	21.43	18.88	19.76	23.11	30.58	5.37	24.83	83.11	21.37	26.97	26.87	26.08	45.13	28.9	40.21	43.94	43.09	99.76	23.8	16.93	37.47	3.26	86.06	14.86	4.28	3.57	6.82	15.57	3.96	17.04	42.58	23.25	11.89	22.67	16.54	22.97	16.91	15.74	9.86	4.58	4.83	5.12
BnaA01G0016200ZS	2.26	2.83	3.95	1.49	2.12	2.68	1.48	0.24	0.91	1.69	2.73	1.69	1.82	3.75	2.23	1.72	1.72	2.69	2.3	0.75	7.63	3.8	1.94	1.82	1.84	1.57	1.57	2.53	2.31	2.77	2.98	4.69	4.06	5.4	3.25	5.14	2.44	4.75	2.78	3.82	1.55	3.33
BnaA01G0016300ZS	0	0	0	0	0	0	0	0	0	0	0	0	0	0	0	0	0	0	0	0	0	0	0	0	0	0	0	0	0	0	0	0	0	0	0	0	0	0	0	0	0	0
BnaA01G0016400ZS	5.51	5.77	4.96	6.43	6.25	3.81	3.16	8.73	3.94	3.69	5.63	5.54	6.21	6.65	6.56	4.84	6.53	5.61	5.04	4.63	4.02	1.98	3.03	1.53	3.63	4.04	2.12	3.33	4.72	3.25	5.55	7.61	4.68	6.54	5.71	5.44	2.87	5.1	3.43	2.93	3.61	3.87
BnaA01G0016500ZS	0.18	0.71	1.26	0.73	0.18	0.19	0.5	10.65	0	1.91	0.34	0	0.35	0.34	2.99	1.72	0.56	6.54	0.97	11.21	0	1.82	8.1	0.92	0.5	0.45	1.4	0.3	0	0.3	1.34	2.37	1.54	0.88	0.85	2.42	5.4	0.67	1.58	0.77	1.98	1.79
BnaA01G0016700ZS	0	0	0	0	0	0	0	0	0	0	0	0	0	0	0	0	0	0	0	0	0	0	0	0	0	0	0	0	0	0	0	0	0	0	0	0	0	0	0	0	0	0
BnaA01G0016800ZS	3.44	2.46	2.94	5.27	2.99	3.57	1.45	2.73	5.68	2.23	2.56	6.88	5.82	4.76	3.56	3.11	3.44	1.82	3.49	4.23	3.73	3.38	2.94	2.53	7.17	3.07	4.63	3.51	4.16	3.36	3.83	3.95	2.58	3.84	3.31	5.13	0.85	2.12	1.75	1.36	0.64	2.69
BnaA01G0016900ZS	0.08	0.46	0.15	0.56	1.22	0.25	0.07	0.07	0.31	0.68	0.44	0	0.15	0.74	0.23	0.67	0.24	0	0	0	0	0	0.14	0	1.01	0.64	0	1.3	0.62	0.98	0.15	0.07	0	0.08	0.44	0	0	0.36	0	0	0	0.07
BnaA01G0017000ZS	0.08	0.15	0	0	0	0	0	0	0.55	0	0	0	0	0	0.31	0.15	0	0	0	0.08	0	0	0	0	0	0	0	0	0	0	0	0	0	0	0	0	0	0	0	0	0	0
BnaA01G0017100ZS	0	0	0	0	0	0	0	0	0	0	0	0	0	0	0	0	0	0	0	0	0	0	0	0	0	0	0	0	0	0	0	0	1.81	0	0.88	0	0	0	0	0	0	0
BnaA01G0017200ZS	0.84	0.47	0.59	0.31	1	0.45	1.11	2.29	0.48	3.57	2.11	2.49	2.99	2.98	3.92	1.68	1.36	0.53	0.44	0.12	0.87	1.15	2.36	0.67	0.61	0.35	1.58	3.32	4.58	1.26	2.08	2.72	3.06	1.87	2.84	2.06	0.69	0.5	0.96	0.55	0.27	0.57
BnaA01G0017300ZS	14.86	54.52	20.25	0	50.21	29.44	22.19	24.63	0	41.17	26.26	23.16	40.05	47.85	83.3	23.19	9.88	59.96	10.26	31.66	29.34	27.73	74.1	34.36	41.07	56.44	13.83	13.9	21.2	13.5	27.41	72.92	28.17	43.57	51.84	58.22	28.67	11.57	3.56	4.39	11.33	19.32
BnaA01G0017400ZS	34.67	28.57	28.74	41.27	28.78	28.47	31.23	36.18	33.76	34.73	30.59	33.28	36.05	34.89	41.75	39.8	35.66	52.42	35.68	35.7	38.44	29.52	42.42	25.2	22.47	16.19	16.63	21.55	22.15	18.1	26.68	26.81	23.45	25.11	28.01	34.69	24.17	20.55	11.1	14.54	18.98	14.98
BnaA01G0017500ZS	0.66	1.3	0	1.31	0.95	0.35	0.3	1.86	0.33	5.24	1.55	2.4	4.07	5.52	1.25	1.54	1.02	0.64	1.15	0.31	0	1.65	0	1.1	1.77	0	0	1.07	0.29	2.14	0	2.13	0	0.64	0	0.31	0	0.3	1.13	0.57	0.29	0.67
BnaA01G0017600ZS	17.7	21.05	15.38	22.72	34.56	22.07	39.61	56.54	44.19	33.43	36.81	40	35.47	29.74	21.37	19.74	22.44	21.76	15.18	20.9	12.36	13.63	26.18	15.52	24.28	33.32	18.1	29.76	41.63	25.44	22.4	24.87	34.95	28.98	23.21	18.35	16.07	14.04	18.7	13.25	22.56	24.57
BnaA01G0017700ZS	15.17	22.52	25.37	20.87	10.52	13.27	6.84	8.32	20.7	16.27	9.62	25.67	20.66	17	15.12	13.06	16.96	6.53	13.92	9.15	9.79	8.09	2.05	5.8	13.09	11.12	13.62	11.02	17.08	3.61	13.58	17.03	16.75	19.25	11.22	11.8	7.73	8.9	13.01	9.31	13.64	7.78
BnaA01G0017800ZS	0	0	0	0	0	0	0	0	0	0	0	0	0	0	0	0	0	0	0	0	0	0	0	0	0	0	0	0	0	0	0	0	0	0	0	0	0	0	0	0	0	0
BnaA01G0017900ZS	0	0	0	0	0	0	0	0	0	0	0	0	0	0	0	0	0	0	0	0	0	0	0	0	0	0	0	0	0	0	0	0	0	0	0	0	0	0	0	0	0	0
BnaA01G0018000ZS	0	0	0	0	0	0.07	0	0	0	0	0.06	0	0	0	0	0	0	0	0	0	0	0	0	0	0	0	0	0	0	0.49	0	0	0	0	0	0	0	0	0	0	0	0
BnaA01G0018100ZS	10.56	9.04	9.35	9.35	5.03	6.13	9.9	16.08	6.6	14.57	9.7	8.68	14.18	13.45	19.66	17.92	14.54	10.59	9.24	5.88	23.85	5.17	9.67	6.25	4.92	3.82	6.38	10.27	10.56	13.29	20.6	30.27	18.58	24.37	17.39	18.27	11.36	11.29	11.05	5.06	7.07	6.93
BnaA01G0018200ZS	8.96	8.07	12.09	8.67	8.16	2.63	2.97	2.89	9.05	14.03	8.47	9.02	9.36	5.75	9.25	10.13	8.05	7.25	8.5	12.36	7.17	3.25	5.73	6.62	6.62	2.04	6.89	8.03	8.15	7.56	7.59	14.26	7.76	5.75	4.3	6.86	5.34	8.76	2.66	4.05	5.93	4.53
BnaA01G0018300ZS	0.59	0.78	0.95	1.02	1.32	1.03	1.44	2.55	1.28	1.59	1.3	1.14	1.54	1.77	1.41	1.04	1.05	0.61	1.08	0.88	1.73	1.24	1.49	1.31	0.74	0.97	1.15	1.49	1.28	1.05	1.68	1.86	2.4	1.09	1.54	1.61	1.07	1.58	1.02	1.21	0.76	1.25
BnaA01G0018400ZS	2.08	2.18	2.68	3.49	3.27	2.15	4.2	5.25	3.03	5.23	4.5	3.26	6.18	4.39	4.06	2.75	3.3	2.59	3.55	1.71	2.51	2.42	1.76	1.98	3.62	1.79	5.26	3.85	6.62	3.79	5.28	4.73	5.32	3.52	4.29	5.3	2.97	2.72	3.77	3.1	4.25	3.21
BnaA01G0018500ZS	3.65	4.31	2.94	3.6	3.34	2.17	2.97	9.17	3.92	3.94	3.79	2.23	4.92	2.51	4.42	2.68	3.61	3.34	2.63	6.23	4.55	2.19	3.85	1.67	1.56	2.74	4.2	3.08	3.54	2.25	5.16	6.39	3.65	4.44	3.33	3.69	2.24	2.69	3.26	2.37	1.46	2.3
BnaA01G0018600ZS	1.9	0.94	0.71	8.74	3.49	1.9	1.43	6.58	2.05	3.57	2.37	3.53	8.33	3.17	4.21	2.62	1.23	1.17	1.18	1.74	1.34	1.44	3.72	2.96	7.69	11.81	6.43	4.17	4.13	4.07	1.33	5.04	3.95	3.02	2.7	1.24	0.53	0.66	1.58	1.01	2.88	3.01
BnaA01G0018700ZS	0	0	0	0	0	0	0	0	0	0	0	0	0	0	0	0	0	0	0	0	0	0	0	0	0	0	0	0	0	0	0	0	0	0	0	0	0	0	0	0	0	0
BnaA01G0018800ZS	0.24	0.23	0.13	0.04	0.44	0.36	0.29	0.56	0.28	0.07	0.52	0.77	0.54	0.53	0.61	0.4	0.85	0.07	0.35	0.27	0.82	0.84	0.42	0.24	0.48	0.17	0.21	0.4	0.27	0.55	0.58	0.39	0.57	0.63	0.68	0.29	0.34	0.42	0.24	0.57	0.8	0.75
BnaA01G0018900ZS	0.26	0.76	0.43	0.79	2.79	0.64	4.72	52.31	1.74	2.77	6.07	3.02	2.61	1.23	4.09	0.58	0	13.02	1.57	18	0.62	3.81	37.88	11.34	0.16	0.57	7.78	14.78	3.76	15.96	10.16	14.4	5.49	3.19	4.74	13.79	10.25	6.57	0.92	20.27	21.18	4.66
BnaA01G0019000ZS	69.95	66.52	70.68	77.49	50.02	45.86	41.48	12.25	61.66	48.91	45.55	72.46	74.54	71.8	50.6	49.23	61.81	46.49	62.92	46.94	57.02	45.97	29.74	35.93	43.25	36.74	28.46	38.33	41.3	25.41	38.58	33.52	50.53	40.67	40.72	36.07	31.47	44.91	39.53	28.26	44.67	25.51
BnaA01G0019100ZS	1.85	1.14	1.49	2.25	0.47	0.29	0.45	2.43	2.08	1.34	1.11	1.68	2.21	1.25	1.77	1.39	1.27	1.75	1.88	2.7	0	1.01	1.62	1.42	1.34	1.03	2.47	1.96	0.92	1.21	2.32	1.62	1.41	1.87	1.56	2.81	2.99	1.02	1.65	1.39	0.99	1.06
BnaA01G0019200ZS	0	0	0	0	0	0	0	0	0	0	0	0	0	0	0	0	0	0	0	0	0	0	0	0	0	0	0	0	0	0	0	0	0	0	0	0	0	0	0	0	0	0
BnaA01G0019300ZS	0	0.21	0	0	0.85	0.46	0.2	0	0.22	0	0	0	0.84	0	0.21	0.82	0.22	0.21	0.96	0.21	1.98	0.18	1.12	0.73	2.18	0.36	0	0	0.77	0	0	0.41	0	0	0.2	0	0	1.2	0	0.56	0.58	0
BnaA01G0019400ZS	5.9	6.36	6.34	3.81	6.14	3.03	5.07	12.82	4.98	6.52	7.17	5.06	5.56	3.66	7.19	9.07	8.18	13.71	4.5	13.22	7.79	3.53	11.36	3.4	3.78	4.19	4.03	4.62	4.95	4.48	11.64	9.76	7.63	6.89	10.68	7.96	11.25	7.03	5.52	4.87	6.25	6
BnaA01G0019500ZS	21.33	21.76	18.64	27.07	28.87	38.43	33	34.94	24.28	31.48	21.73	21.6	20.89	20.08	31.06	32.24	20.59	34.7	22.45	40.46	34.25	17.63	34.97	17.58	20.34	21.5	33.7	16.23	19.81	22.6	21.52	36.8	18.81	17	22.19	19.24	24.2	16.96	14.43	13.94	20.62	18.47
BnaA01G0019600ZS	12.04	11.22	12	11.32	11.91	13.07	7.16	8.39	10.21	7.78	8.65	8.14	9.12	9.25	7.8	12.59	10.72	11.42	14.21	15.24	10.17	9.97	13.91	9.66	11.02	5.81	9.86	5.45	4.52	7.28	7.12	7.35	5.13	7.45	6.62	6.96	8.51	8.38	8.37	4.46	9.17	7.89
BnaA01G0019700ZS	0	0	0	0	0	0	0	130.26	0	0	0	0	0	0	0	0	0	1.11	0	0.55	0	0.42	377.69	44.41	0	0	0.44	1.11	0	0.41	0.26	2.44	0.27	0	0.46	0.46	0.5	0.71	0	1.71	0.32	0.24
BnaA01G0019800ZS	0	0	0	0	0.41	0	0	2.42	0.09	0	0	0	0	0	0	0	0	0	0	0.08	0	0	0.22	0.15	0	0	0	0	0	0	0	0	0	0	0	0	0	0.24	0	0	0	0
BnaA01G0019900ZS	58.3	61.83	53.43	35.78	70.5	58.32	41.51	22.48	45.13	37.86	37.8	84.2	48.04	66.03	44.74	41.9	63.35	32.05	34.08	37.22	24.5	26.86	17.25	28.07	33.89	66.88	27.56	70.06	122.16	45.87	73.83	112.54	95.2	64.11	60.13	38.21	46.12	36.29	57.15	49.33	78.16	63.76
BnaA01G0020000ZS	25.89	34.26	31.93	36.74	56.9	42.6	38.3	57.32	25.15	56.04	46.15	43.61	60.86	42.84	48.08	58.06	40.71	72.82	31.85	60.55	47.96	37.31	66.35	36.48	28.13	29.37	25.98	39.78	36.25	31.15	48.82	46.16	39.04	51.54	45.63	37.4	48.24	30.87	32.59	20.85	32.5	29.58
BnaA01G0020100ZS	2.88	2.01	1.61	2.43	6.81	3.64	5.19	4.23	3.19	1.49	4.86	4.26	3.55	2.17	3.13	3.61	2.71	2.27	2.55	2.69	2.56	1.92	3.04	2.5	2.55	2.41	2.69	2.78	2.71	3.32	3.16	3.68	2.53	3.69	2.1	2.41	2.01	1.28	1.45	2.56	2.27	2.92
BnaA01G0020200ZS	25.89	21.31	14.97	25.39	57.13	42.65	28.03	35.06	26.75	15.27	29.75	33.16	19.43	16.57	18.3	27.5	31.19	78.02	16.58	48.74	11.31	19.45	67.66	18.17	15.44	14.3	5.21	28.23	19.91	34.27	20.06	23.96	18.6	9.96	15.96	21.75	17.8	15.64	21.61	12.58	13.76	12.66
BnaA01G0020300ZS	0	0	0	0	0	0	0	0	0	0	0	0	0	0	0	0	0	0	0	0	0	0	0	0	0	0	0	0	0	0	0	0	0	0	0	0	0	0	0	0	0	0
BnaA01G0020400ZS	3.61	3.71	3.36	7.41	6.15	2.85	2.81	1.85	4.65	1.66	2.29	4.84	7.33	3.7	3.74	1.93	3.38	1.96	2.95	0.93	0.67	0.86	0.33	1.41	3.57	2.51	1.32	1.42	3.34	0.66	1.56	3.11	1.66	2.87	1.8	0.94	0.97	1.39	1.27	1.56	1.83	2.16
BnaA01G0020500ZS	0.11	0.11	0.11	1.27	0.22	0	0.1	1.4	0.23	0.11	0.21	0	0.66	0.11	0.55	0.32	0.12	0.33	0.1	0.66	0	0.1	1.47	0.58	0.63	0	0.39	0	0.7	0	0	0.11	0	0.33	0.32	0	0	0	0	0	0.2	0
BnaA01G0020600ZS	0	0	0	0	0	0	0.42	0	0	0	0	0	0	0	1.04	0	0.63	0	0	0.15	0	0	0	0	0	0	0	0	0	0	0.14	0	0	0	0	0	0	0	0	0	0	0
BnaA01G0020700ZS	8.93	8.09	6.83	9.88	8.47	4.48	8.02	16.96	8.42	8.72	9.77	9.18	8.74	9.66	9.54	7.72	8.42	12.44	6.59	12.82	9.07	7.43	15.35	5.96	5.85	5.3	7.24	6.97	5.88	7.9	7.58	5.66	7.02	4.7	7.16	6.89	8.09	5.87	5.46	4.46	5.45	6.15
BnaA01G0020800ZS	0.65	0.48	0.97	0.66	0.16	0.35	0	0.93	0.49	0	0.31	0.34	0.32	0.77	0	0.16	0	1.12	0.29	1.11	0	0.56	0.28	0	0.45	0	0	0.41	0	0	0.15	0	0	0	0.31	0.15	1.86	0	0.14	0	0	0.16
BnaA01G0020900ZS	11.14	6.81	9.28	11.58	6.56	8.65	5.77	3.52	5.63	10.77	8.25	6.56	15.56	11.83	8.52	13.02	11.88	8.06	8.63	7.78	7.9	4.23	2.87	2.48	7.53	8.48	3.72	6.26	8.26	5.4	9.4	3.14	7.32	15.04	11.3	10.66	10.2	8.55	10.4	4.22	5.37	8.66
BnaA01G0021000ZS	0	0	0	0	0	0	0	0	0	0	0	0	0	0	0	0	0	0	0	0	0	0	0	0	0	0	0	0	0	0	0	0	0	0	0	0	0	0	0	0	0	0
BnaA01G0021100ZS	21.32	19.24	18.47	24.85	11.76	14.76	7.36	5.09	20.15	20.9	11.86	19.05	24.96	23.18	27.92	9.96	9.47	4.15	16.69	14.69	18.61	14.05	1.15	14.38	17.33	17.09	17.26	14.21	15.58	5.72	13.87	14.22	16.9	25.53	16.39	27.13	15.26	10.07	16.58	8.22	9.75	12.09
BnaA01G0021200ZS	0	0	0	0	0	0	0	0	0	0	0	0	0	0	0	0	0	0	0	0	15.41	0	0	0	0	0	0	0	0	0	0	0	4.57	0	0	0	0	0	0	0	0	0
BnaA01G0021300ZS	8.93	8.08	7.25	6.33	7.48	5.5	4.09	15.25	7.4	14.02	12.84	3.95	10.68	8.77	12.33	6.96	6.44	9.06	4.79	11.24	9.82	3.66	10.3	4.4	3.1	5.29	4.16	6.5	3.18	8.42	6.12	7.85	7.1	4.87	8.39	6.09	6.42	9.04	6.72	4.85	4.77	7.05
BnaA01G0021400ZS	0	0	0	0	0	0	0	0	0	0	0	0	0	0	0	0	0	0	0	0	0	0	0	0	0	0	0	0	0	0	0	0	0	0	0	0	0	0	0	0	0	0
BnaA01G0021500ZS	0.17	0.08	0.34	0.35	0	1.01	0	0	0	0	0	0	0	0	0	0	0.09	0	0	0	1.06	2.9	5.09	1.05	0.32	0.36	1.2	0.22	0	0.07	0	0.34	0.17	0	0	0	0.3	0.8	0.53	1.16	0	0.08
BnaA01G0021600ZS	0	0	0.29	0	0	0	0	0	0	0	0	0	0	0	0	0	0	0	0	0	0	0	0	0	0	0	0	0	0	0	0	0	0	0	0	0	0	0	0	0	0	0
BnaA01G0021700ZS	0	0	0	0	0	0	0	0	0	0	0	0	0	0	0	0	0	0	0	0	0	0	0	0	0	0	0	0	0.32	0	0	0	0	0	0	0	0	0	0	0	0	0
BnaA01G0021800ZS	0	0	0	0	0	0	0	0	0	0	0	0	0	0	0	0	0	0	0	0	0	0	0	0	0	0	0	0	0	0	0	0	0	0	0	0	0	0	0	0	0	0
BnaA01G0021900ZS	0.41	0.2	0.57	0.64	0.49	0.4	0.31	0.95	0.75	1.29	0.79	0.75	1.41	0.2	1.35	0.36	0.55	0.04	0.53	0.61	0.21	0.22	0	0	0.15	0.24	1.02	0.62	0.37	0.14	0.46	0.74	0.24	0.28	0.43	0.39	0.52	0	0.26	0.03	0	0.16
BnaA01G0022000ZS	0	0	0	0	0	0	0	0	0	0	0	0	0	0	0	0	0	0	0	0	0	0	0	0	1.65	0	0	0	0	0	0	0	0	0	0	0	0	0	0	0	0	0
BnaA01G0022100ZS	0.23	0.61	0.32	1.28	0.48	0.42	1.47	0.63	2.79	3.51	2.25	3.12	1.84	2.21	1.05	0.41	0.78	0.03	0.66	0.03	0.2	0.57	0.2	0.14	0.43	0.6	0.96	2.76	2.57	1.94	0.74	0.81	1.42	0.99	0.91	0.94	0	0.34	0.15	0.19	0.3	0.66
BnaA01G0022200ZS	39.88	42.47	61.18	41.34	18.27	29.21	14.14	5.61	33.81	31.66	16.46	34.07	27.13	30.68	17.41	18.29	28.96	12.39	29.59	21.37	18.45	26	6.28	23.03	28.91	33.43	31.02	26.54	34.5	15.69	12.23	17.14	23.81	25.83	22.91	19.21	20.72	18.07	33.41	29.82	35.32	21.93
BnaA01G0022300ZS	8.27	7.12	8.82	10.29	9.85	6.85	8.43	11.61	8.31	14.62	16.62	14.13	13.49	12.44	15.39	21.01	13.14	21.09	8.43	11.54	12.11	3.77	10.19	5.71	5.3	3.97	4.52	6.19	6.74	8.25	10.36	10.98	8.6	9.63	8.93	9.02	5.33	4.52	5.07	2.58	4.66	3.32
BnaA01G0022400ZS	0	0	0	0	0	0	0	0	0	0	0	0	0	0	0	0	0	0	0	0	0	0	0	0	0	0	0	0	0	0	0	0	0	0	0	0	0	0	0	0	0	0
BnaA01G0022500ZS	0	0	0.45	0	0	0.47	2	0	0.9	0	0	0	0.84	0	0	0.83	2.31	0	0	0	0	0	0	0	1.19	0.72	0	3.62	0	0	0	0	0	0	0	0	0	0	0	0	1.18	0
BnaA01G0022600ZS	9.88	8.34	7.45	5.64	6.04	3.98	2.04	2.1	5.56	4.43	8.16	6.71	8.88	7.01	9	13.5	12.84	8.2	8.02	5.18	6.21	2.74	4.16	4.04	3.2	2.74	2.25	3.19	1.89	0.86	5.7	5.4	3.67	3.79	5.22	6.57	3.06	4.57	3.65	1.79	2.37	1.9
BnaA01G0022700ZS	1.14	0.78	1.28	1.49	0.83	0.74	1.63	1.24	0.81	0.54	0.28	1.81	2.78	1.53	1.24	0.53	0.82	0.64	1.6	0.59	1.34	0.83	0.57	0.3	0.79	0.71	0.44	0.92	0.84	1.01	0.61	1.23	1.23	0.29	0.9	1.24	0.58	1.58	0.53	0.54	0.54	0.62
BnaA01G0022800ZS	0.04	0	0	0	0.07	0	0	0	0	0	0	0	0.07	0	0.04	0	0.11	0	0	0	0	0	0	0	0	0	0	0	0.03	0	0	0	0	0	0	0	0	0	0	0	0	0
BnaA01G0022900ZS	3.55	1.72	2.86	1.36	2.25	1.74	1.57	4.28	2.08	2.89	2.24	2.19	3.37	1.91	4.37	1.75	2.3	2.19	2.04	0.95	3	1.16	2.91	1.46	2.75	2.26	2.92	1.57	2.36	2.08	2.66	2.51	1.96	2.94	3.44	3.63	2.69	2.14	1.34	1.93	1.68	1.68
BnaA01G0023000ZS	6.59	10.49	3.27	33.79	23.99	25.72	6.22	4.3	8.43	7.99	5.01	10.59	1.94	8.06	2.92	18.88	13.28	3.08	4.46	10.94	7.91	1.49	3.88	0	17.63	14.26	15.3	2.28	2.03	2.07	15.14	15.74	7.31	5.42	7.1	4.06	3.08	0	2.41	0.87	2.02	1.02
BnaA01G0023100ZS	37.44	49.79	45.92	19.54	28.43	27.3	26.76	24.68	25.77	34.11	37.12	34.41	30.75	45.11	41.65	41.94	36.76	31.41	31.84	47.69	27.59	18.79	12.19	26.88	18.62	28.24	24.75	27.66	41.03	20.59	66.07	75.31	60.5	72.16	66.23	52.59	47.07	39.47	44.21	29.3	50.5	41.29
BnaA01G0023200ZS	0	0	0	0	0	0	0	0.05	0	0	0	0.05	0.29	0	0	0	0	0	0	0	0	0	0	0	0	0	0	0.04	0	0	0	0	0	0	0.05	0.24	0	0	0	0	0	0
BnaA01G0023300ZS	7.49	7.33	10.96	18.42	5.4	8.93	1.9	1.95	5.74	4.64	2.96	4.08	7.21	7.61	11.17	4.98	4.8	2.06	8.25	4.32	8.46	7.68	1.98	6.34	13.13	13.6	15.43	3.51	8.46	2.07	8.25	14.94	10.09	12.35	11.79	11	8.76	7.08	8.32	7.41	7.34	13.73
BnaA01G0023400ZS	3.36	3.4	3.16	4.29	3.81	2.19	3.84	3.48	4.94	4.72	5.23	5.78	5.37	4.37	6.73	4.29	2.73	2.78	3.45	2.58	2.4	2.13	2.02	2.44	3.43	3.28	3.79	3.69	4.37	2.64	5.51	4.66	3.85	5.37	4.93	3.94	2.66	3.41	2.41	2.05	2.02	3.85
BnaA01G0023500ZS	0	0	0	0	0	0	0	0	0	0	0	0	0	0	0	0	0	0	0	0	0	0.08	0	0	0	0	0	0	0	0	0	0	0	0	0	0	0	0	0	0	0	0
BnaA01G0023600ZS	9.47	13.9	12.64	4.93	7.26	6.79	4.5	2.13	5.66	5.83	3.95	4.89	5.88	7.37	7.59	10.92	10.17	4.58	6.78	8.59	13.69	8.9	2.99	6.98	8.61	7.96	9.48	3.56	5.7	3.19	8.89	13.75	10.61	8.74	11.9	7.47	6.09	12.57	8.92	11.82	11.67	17.89
BnaA01G0023700ZS	5.23	4.84	5.94	5	1.8	4.74	0.71	0.44	1.71	0	0.15	1.79	3.28	3.21	5.71	1.76	2.38	0.6	9.39	3.44	3.46	7.38	1.86	4.85	4.66	1.65	1.2	1.28	1.1	0.38	1.43	2.17	1.5	1.35	1.6	3.65	3.66	8.24	5.81	3.78	3.71	2.11
BnaA01G0023800ZS	0	0	0	0	0	0.13	0	0	0.13	0	0	0	0	0	0	0	0	0	0	0	0	0.32	0	0.74	0	0	0	0	0.33	0	0.92	0	0.97	0.72	0.35	0.12	0.11	0	0	0.31	0	0.24
BnaA01G0023900ZS	66.36	73.62	76.38	48.5	8.38	40.16	6.62	0.14	23.77	10.2	9.89	33.76	73.94	63.66	19.57	21.43	29.97	4.1	50.23	3.87	23.35	32.85	2.27	24.92	35.58	33.61	13.87	11.12	31.25	2.99	17.61	24.25	41.9	54.61	39.22	32.33	9.24	39.36	57.75	46.71	47.51	46.23
BnaA01G0024000ZS	2.68	2.66	2.53	5.5	5.13	2.66	3.88	8.89	5.22	5.28	4.63	4.71	5.33	4.03	6.89	3.6	3.14	3.9	2.45	4.39	0.35	2.4	2.95	1.28	4.2	3.95	2.51	4.78	7.01	3.69	2.42	2.34	2.14	2.14	2.82	2.66	1.57	0.95	0.88	1.92	1.95	2.32
BnaA01G0024100ZS	21.83	23.87	22.77	18.6	19.15	15.94	11.1	14.19	17.41	19.38	21.39	18.19	24.66	22.82	23.58	30.5	24.96	19.34	24.69	24.83	21.41	12.38	9.49	12.93	15.51	14.32	14.39	12.6	14.38	12	21.75	17.4	19.03	22.98	23.31	25.31	20.4	19.21	18.59	10.51	14.12	16.98
BnaA01G0024200ZS	1.76	1.36	1.48	1.72	1.51	1.64	1.49	0.7	2.03	2.42	1.86	1.2	1.42	1.01	1.22	1.35	2.13	1.02	1.8	0.85	1.39	1.38	0.56	1.43	1.97	1.8	1.35	1.03	2.79	1.47	2.76	1.91	2.44	2.73	2.11	2.62	1.07	2.53	2.12	1.6	1.18	2.01
BnaA01G0024300ZS	0.29	0.14	0.16	0.45	0.21	0.7	0.07	0	0	0.92	0.13	0.08	0.21	0.74	1.23	0.14	0.38	0	0.33	0	0	0.32	0.1	0.76	0.24	0.64	0.77	0.67	0	0.06	0.55	0.7	1.29	0.75	0.42	0.5	0	1.55	0	0.18	0.08	0.49
BnaA01G0024400ZS	0.65	0.44	0.28	1.5	2.31	2.55	4.42	4.47	3.16	3.42	4.6	2.9	1.35	2.14	1.37	1.26	1.25	0.88	0.3	0.32	0.42	1.06	1.6	0.6	3.06	2.19	2.83	3.1	2.27	2.46	2.02	1.73	0.88	1.03	1.31	0.7	0.43	0.49	0.4	0.71	0.33	0.46
BnaA01G0024500ZS	1.89	1.99	2.09	2.4	2.67	2.14	2.55	3.69	3.12	2.96	3.26	2.75	3.23	3.21	3.07	2.35	2.14	1.49	1.58	1.2	1.31	1.38	1.6	0.92	2.3	1.52	1.5	2.19	2.98	2.02	2.59	2.37	1.83	3.46	2.77	2.29	1.94	1.25	1.8	1.25	1.36	1.86
BnaA01G0024600ZS	21.48	22.68	23.21	20.77	26.5	11.19	17.54	23.85	20.46	43.53	26.67	28.73	43.45	38.94	39.38	32.86	21.76	17.88	20.69	28.43	21.53	18.77	13.98	13.79	24.5	28.84	55.05	26.5	27.62	14.1	53.93	55.25	69.64	67.63	62.34	60.67	34.44	28.46	33.52	22.09	30.91	29.76
BnaA01G0024700ZS	0.7	0.6	1.1	1.03	0.61	0.78	0.71	2	0.71	1.44	1.06	1.41	1.35	1.13	1.49	0.94	1.09	1.96	0.78	1.04	0.15	0.38	1.86	1.02	1.12	1.05	0.52	0.96	0.23	0.42	1.93	2.31	1.16	1.63	1.31	1.74	0.42	1.02	0.76	0.59	0.69	0.45
BnaA01G0024800ZS	0	0	0	0	0	0	0	0.38	0	0	0	0	0	0	0	0	0	0	0	0	0	0	1.68	0	0	0	0	0	0	0.97	0	0	0	0	0	0	0	0	0	0	0	0
BnaA01G0024900ZS	3.59	2.06	3.05	8.87	7.23	5.1	4.8	7.14	6.96	5.23	5.5	6.14	7.77	6.66	5.8	4.41	3.29	4.3	2.17	3.51	1.85	1.29	2.78	2.57	5.08	2.81	4.36	3.25	5.06	3	3.36	4.23	2.83	5.15	3.12	3.8	3.54	2.78	3.62	2.27	2.06	2.42
BnaA01G0025000ZS	0	0	0	0.29	0.11	0	0	0	0.11	0.05	0.11	0.12	0.27	0.16	0.33	0	0	0	0	0.05	0	0	0	0	0	0	0.24	0.14	0	0	0	0	0	0	0.26	0	0	0	0	0	0	0
BnaA01G0025100ZS	1.11	1.06	1.03	1.57	1.85	1.29	1.73	2.4	2.32	3.06	1.92	1.45	2.85	2.34	2.71	1.59	1.23	1.63	1.4	1.7	0.79	0.74	0.53	0.33	1.03	0.69	0.62	1.05	1.17	0.93	1.83	1.25	1.07	1.2	1.45	1	0.66	0.67	0.36	0.52	0.55	1.15
BnaA01G0025200ZS	0	0	0	0	1.4	0	0	0	0	0	0	0	0	0	0	0	0	0	0	0	0	0	0	5.88	0	0	0	0	0	0	0	0	0	0	0	0	0	0	0	0	0	0
BnaA01G0025300ZS	1.76	1.47	1.82	2.34	1.81	1.92	1.12	2.72	2.83	1.64	2.82	1.56	1.43	2.22	1.92	1.45	1.68	1.77	2.95	1.73	2.14	2.77	2.64	2.12	1.36	1.04	1.1	1.16	0.76	1.05	0.81	1.18	1.27	1.38	1.43	1.07	0.69	1.69	1.15	1.01	0.54	0.57
BnaA01G0025400ZS	5.64	2.02	1.27	14.65	67.53	48.89	135.75	435.46	46.52	11.87	27.77	13.92	6.12	6.24	18.94	6.27	9.49	70.71	4.29	139.16	14.98	17.05	421.06	105.26	20.87	42.07	53.39	37.58	20.31	62.74	17.2	27.37	6.66	3.74	8.61	5.32	50.96	3.98	2.66	15.98	35.59	7.47
BnaA01G0025500ZS	0.1	0	0.38	0.2	0	0.2	0.89	0.55	0.49	2.9	0.27	0.82	0	0	0.47	0	0.3	0.38	0.17	0	0	0	0	0.08	0	0.4	1.26	14.55	27.65	4.83	1.8	0.91	0.47	0	0.55	0.82	0.17	0.18	0.26	0.16	0.26	0.47
BnaA01G0025600ZS	5.64	5.91	4.93	10.49	4.61	5.11	5.23	11.59	11.14	8.96	7.78	15.09	7.52	6.01	5.85	8.95	7.85	9.69	6.32	7.28	5.14	3.42	10.33	4.12	4.62	4.37	6.26	7.94	6.03	4.33	6.95	9.05	4.7	4.77	5.17	9.23	9.68	2.62	1.67	3.02	3.71	3.18
BnaA01G0025700ZS	70.38	75.04	38.61	82.91	40.93	21.02	36.04	36.4	55.46	33.66	26.87	20.15	53.09	50.14	42.94	46.28	67.52	33.16	43.1	37.21	17.78	61.79	65	30.48	15.89	16.69	44.33	22.38	28.17	47.13	41.73	28.56	35.4	46.78	62.57	31.65	31.61	40.18	29.4	30.27	10.61	10.29
BnaA01G0025800ZS	5.27	5.5	7.2	5.83	6.41	4.05	12.32	2.72	8.33	9.12	11.14	6.05	6.68	2.41	4.58	3.35	3.81	6.31	3.06	3.1	5.43	11.04	1.1	6.16	11.23	11.46	3.04	3	11.47	6	6.31	5.77	2.27	15.85	6.9	4.92	3.27	7.65	7.85	6.15	1.23	10.65
BnaA01G0025900ZS	0	0	0	0	0	0	0	0	0.24	0	0	0	0	1.11	0	0	0	0	0	0	0	0	0	0	1.5	0	0	0	0.63	0	0	0.22	0	0	0	0	0	0	0	0	0	0
BnaA01G0026000ZS	3.39	3.6	4.15	6.04	3.68	2.48	6.47	3.33	4.61	8	5.61	6.27	6.28	5.12	6.62	5.25	4.88	4.91	3.01	6.13	6.17	4.8	4.6	1.38	2.98	2.74	3.99	6.43	3.74	5.92	3.18	3.63	2.98	3.75	4.15	4	2.62	3.57	2.06	1.66	1.84	1.3
BnaA01G0026100ZS	5.74	5.78	7	4.08	4.34	6.66	3.74	0.62	4.71	2.65	3.33	4.31	5.37	5.29	2.86	4	4.1	2.39	6.57	0.81	9.31	9.79	2.85	7.41	6.65	8.14	8.58	5.72	5.39	5.13	8.64	9.31	7.5	6.39	6.44	8	4.18	4.63	8.04	7.68	6.43	7.78
BnaA01G0026200ZS	1.16	1.59	1.15	0.35	1.59	0.74	8.46	0	0.94	1.23	5.83	1.96	2.36	1.1	1.48	1.22	1.07	2.38	1.15	0.23	1.9	1.6	4.83	8.93	0.32	1.15	0	2.99	0.93	5.12	3.78	0.44	3.51	0.56	3.07	3.96	3.18	1.5	0.61	0.69	3.52	0.79
BnaA01G0026300ZS	10.24	10.12	8.59	10.26	10.41	13.91	11.94	13.5	13.3	13.37	12.86	13.26	13.09	10.66	12.56	10.72	12.34	13.1	9.44	11.57	6.85	7.95	8.32	7.48	10.99	11.48	9.59	9.13	10.67	9.15	14.27	15.14	11.04	13.17	14.37	13.11	11.77	9.38	7.58	8.76	9.39	11.32
BnaA01G0026400ZS	0.68	0.71	1.38	1.69	0.75	2.52	3.03	0.84	1.58	2.63	1.64	1.58	1.34	1.84	2.07	0.39	1.36	0.83	0.22	0.32	1.7	2.76	0.98	1.52	3.66	3.04	3.29	2.22	2.92	2.03	3.31	5.16	4.81	5.31	3.89	3.67	1	1.05	2.04	1.81	1.3	1.72
BnaA01G0026500ZS	14.2	12.25	14.85	19.92	20.85	15.61	19.79	22.45	27.26	38.96	30.09	46.3	42.27	31.12	35.5	28.13	13.48	16.21	13.45	21.08	15.47	6.97	16.94	9.1	20.64	18.02	19.6	29.9	27.7	22.77	21.94	17.36	22.34	16.31	21.34	21.94	12.91	12.22	13.02	10.29	11.81	9.72
BnaA01G0026600ZS	4.73	4.73	5.15	4.58	3.68	3.21	6.18	8.76	5.67	8.06	4.87	6.59	4.79	3.11	7.17	3.86	4.12	4.16	4.82	4.45	1.82	3.47	3.16	5.08	4.63	6.41	7.19	6.38	9.09	5.55	8.09	10.65	7.78	8.38	8.48	7.93	5.67	5.16	3.74	4.54	5.76	5.31
BnaA01G0026700ZS	1.47	1.84	2.65	2.04	2.48	2.99	5.43	4.84	3.92	0.52	2.67	2.26	0.78	1.91	2.23	1.79	1.65	3.01	0.72	7.3	1.64	0.69	5.1	2.17	4.19	3.09	3.84	1.56	4.88	2.9	1.87	1.76	1.3	1.69	3.03	3.3	3.78	1.73	2.12	1.81	1.08	1.83
BnaA01G0026800ZS	25.11	27.36	24.91	15.87	29.04	23.67	21.96	125.76	16.11	15.51	21.68	10.7	10.07	9.82	16.52	27.83	18.89	81.02	33.48	160.92	37.39	25.87	59.96	30.95	12.94	19.71	18.68	15.2	11.27	20.74	47.36	46.49	16.98	26.46	34.26	34.61	82.14	43.84	23.48	39.19	33.27	28.81
BnaA01G0026900ZS	0	0	0	0	0	0	0	0	0	0	0	0	0	0	0.14	0	0	0	0	0	0	0	0	0	0	0	0	0	0	0	0	0	0	0	0	0	0	0	0	0	0	0
BnaA01G0027000ZS	0	0	0	0	0	0	0	0	0	0	0	0	0	0	0	0	0	0	0	0	0	0	0	0	0	0	0	0	0	0	0.33	0	0	0	0	0	0	0	0	0	0	0
BnaA01G0027100ZS	0	0	0	0	0	0	0.12	0	0	0	0	0	0	0	0	0	0	0	0	0	0	0	0	0	0	0	0	0	0	0	0	0	0	0	0	0	0	0	0	0	0	0
BnaA01G0027200ZS	0.03	0	0.01	0	0.03	0	0.01	0	0.03	0.01	0.03	0	0.03	0	0	0	0.03	0	0	0	0	0	0	0	0	0	0	0	0	0	0	0	0	0	0	0	0	0	0	0	0	0
BnaA01G0027300ZS	1.27	0.77	0.94	1.49	1.45	1.34	1.54	1.41	1.27	1.52	1.4	1.23	2.32	1.25	2.94	1.02	1.01	1.59	0.68	1.72	0.74	0.99	1.47	0.77	1.03	0.98	0.85	1.53	1.75	1.51	1.67	1.03	0.94	1.82	1.38	1.08	1.16	1.08	0.88	0.99	0.6	0.98
BnaA01G0027400ZS	2.01	1.71	1.46	3.81	3.14	2.42	3.58	7.14	7.31	8.79	4.7	5.24	5.71	3.68	5.38	3.2	1.79	1.05	3.62	3.78	3.56	1.15	8.58	1.71	1.6	2.1	4.88	3	2.98	1.67	2.99	3.65	1.96	2.09	5.05	2.8	2.72	4.21	2.24	1.47	1.67	1.44
BnaA01G0027500ZS	0	0	0	0	0	0	22.32	0	0	0	0	9.62	0	0	0	0	0	0	0	0	0	0	0	0	0	0	0	0	0	0	0	0	0	0	0	0	0	0	0	0	0	0
BnaA01G0027600ZS	0	0.2	0	3.69	0.99	8.63	5.38	502.86	6.57	4.07	2.5	0.21	0	1.53	0.2	0.58	0.21	15.84	1.63	15.31	2.68	2.07	88.22	33.01	27.05	26.35	11.51	11.56	8.14	12.07	1.13	0	2.75	0.99	0.38	0.58	3.73	3.55	1.95	5.19	4.69	2.02
BnaA01G0027700ZS	13.91	10.9	14.05	11.24	11.35	10.63	17.9	73.7	15.1	13.37	20.07	19.36	17.18	24.09	23.89	13.21	16.17	16.74	9.72	15.99	6.84	12.16	8.51	9.18	4.31	9.55	7.15	14.54	14.36	18.08	21.04	16.84	18.96	23.68	17.56	15.53	11.03	12.41	13.66	11.22	15.93	13.13
BnaA01G0027800ZS	23.88	23.67	16.21	12.19	30.6	9.76	91.05	329.99	39.49	88.49	99	82.92	96.14	57.96	75.34	62.46	49.72	249.18	13.91	139.84	22.99	11.99	140.55	30.39	14.85	9.49	26.25	96.4	89.06	110.85	96.25	65.1	49.8	59.99	86.29	70.29	41.22	25.87	24.88	16.02	15.03	16.27
BnaA01G0027900ZS	1.11	0.84	1.64	2.49	2.38	2.42	1.69	4.98	2.91	3.75	2.23	3.89	5.11	4.35	6.46	1.41	2.13	0.5	1.06	0.65	1.98	1.12	2.25	2.96	3.57	1.68	3.38	5	2.47	2.8	1.75	4.11	4.16	3.83	1.96	4.14	0.09	2.68	1.98	1.35	1.59	0.68
BnaA01G0028000ZS	0	0	0	0	0	0	0	0	0	0	0	0	0	0	0	0	0	0	0	0	0	0	0	0	0	0	0	0	0	0	0	0	0	0	0	0	0	0	0	0	0	0
BnaA01G0028100ZS	0	0	0	0	0	0	0	0	0	0	0	0	0	0	0	0	0	0	0	0	0	0	0	0	0	0	0	0	0	0	0	0	0	0	0	0	0	0	0	0	0	0
BnaA01G0028200ZS	0	0	0	0	0	0	0	0.81	0	0	0	0	0	0	0.1	0	0	1.14	0	0.21	0	0	0	0	0	0	0	0	0	0	0	0	0	0.1	0	0	0	0	0	0	0	0
BnaA01G0028300ZS	0	0	0	0	0	0	0	0	0	0	0	0	0	0	0	0	0	0	0	0	0	0	0	0	0	0	0	0	0	0	0	0	0	0	0	0	0	0	0	0	0	0
BnaA01G0028400ZS	0	0	0	0	0	0	0	0	0	0	0	0	0	0	0	0	0	0	0	0	0	0	0	0	0	0	0	0	0	0	0	0	0	0	0	0	0	0	0	0	0	0
BnaA01G0028500ZS	2.29	1.54	1.68	1.34	1.41	1.4	3.53	1.13	3.78	1.92	2.49	2.93	3.71	2.26	2.56	3.48	3.58	2.57	0.9	0.45	0.47	0.34	0.86	0.17	3.05	2.29	2.36	1.65	1.52	1.27	1.84	1.67	0.9	0.96	1	1.31	0.35	1.65	0.41	0.39	0.29	1.13
BnaA01G0028600ZS	0	0	0	0.44	0	0.37	0.32	0	0.17	0	0.25	0.18	0	0.16	0.6	0	0.62	0.08	1.1	0	0	0.3	0	0	0.32	0.43	0.53	0.07	0.08	0	0	0	0.34	0.5	0	0.25	0.69	0	0	0.07	0.39	0
BnaA01G0028700ZS	12.95	13.31	12.82	19.39	5.83	3.87	7.64	9.28	16.63	14.59	5.93	15.53	9.73	5.24	8.11	5.56	12.3	4.84	4.32	8.5	5.95	6.12	5.16	2.36	4.82	8.89	9.85	8.46	6.61	3.39	6.23	5.33	4.68	5.53	7.28	7.32	5.51	3.77	5.5	5.67	4.42	4.85
BnaA01G0028800ZS	0	0	0	0	0	0	0	0	0	0	0	0	0	0	0	0	0	0	0	0	0	0	0	0	0	0	0	0	0	0	0	0	0	0	0	0	0	0	0	0	0	0
BnaA01G0028900ZS	3.49	1.77	4.4	1.96	1.65	1.15	1	1.72	1.83	0	1.03	2.42	3.62	2.4	1.54	2.65	3.97	0.82	1.96	1.53	3.09	2.8	1.04	2.88	1.11	2.09	4.51	1.4	0.11	0.8	1.35	4.08	5.05	3.99	3.98	5.26	1.06	2.34	1.91	3.05	1.94	1.87
BnaA01G0029000ZS	2.04	2	2.02	1.99	3.69	2.24	2.21	3.33	2.68	1.62	1.58	2.36	1.41	1.32	1.76	2.19	3.13	3.58	0.86	3.64	1.77	2.07	2.61	1.81	0.57	1.56	0.93	0.46	0.93	1.35	1.25	0.94	0.92	1.72	1.21	2.16	2.71	1.81	0.84	1.39	1.59	0.69
BnaA01G0029100ZS	0.18	0.9	0.54	0.74	0.18	0.39	1	1.04	0.74	1.22	0.69	2.69	0.18	1.55	1.6	0.17	0.94	0	0	0	1.11	0.47	0.16	0	0.67	0	0.79	1.21	1.14	1.96	0.17	2.39	3.36	0.89	0.51	0.17	0.48	0	0	0	0	0.36
BnaA01G0029200ZS	2.04	1.54	2.5	1.35	1.65	1.92	1	2.29	1.7	3.15	4	3.95	3.62	3.43	3.43	5.3	5.09	2.95	4.57	0.82	2.35	1.97	0.31	3.19	1.33	0.8	1.05	2.31	2.46	1.71	2.47	1.81	1.29	1.64	2.84	2.97	1.81	1.34	3.4	1.12	3.23	1.64
BnaA01G0029300ZS	0.77	0.86	0.82	1.3	1.3	1	0.67	1.32	1.06	2.27	1.63	0.94	1.51	1.43	2.08	1.12	1.08	1.03	0.81	0.98	1.08	1.1	0.05	0.86	1.54	0.64	0.68	1.25	1.03	0.83	0.78	0.73	0.87	1.4	0.84	0.58	1.18	1.29	0.54	0.28	0.79	0.48
BnaA01G0029400ZS	12.39	13.27	10.88	4.26	17.14	7	14.94	26.89	14.15	6.66	14.79	7.77	8.76	9.89	13.07	14.6	19.09	15.34	6.56	11.43	11.83	10.26	12.35	12.02	3.52	4.84	5.19	9.21	7.75	7.52	14.38	18.09	16.41	9.57	12.02	8.11	12.89	5.25	9.03	8.04	10.63	9.94
BnaA01G0029500ZS	6.55	5.6	4.54	4.8	8.3	4.55	10.45	32.33	5.71	10.02	10.34	5.09	8.32	5.74	7.33	6.02	6.35	14.65	5.98	5.5	7.47	4.84	11.06	6.62	2.25	2.38	3.12	5.01	4.52	6.82	7.04	6.4	6.01	5.32	7.39	5.86	3.32	5	3.92	3.92	3.92	3.95
BnaA01G0029600ZS	80.44	77.09	89.07	66.49	81.34	75.4	58.07	50.71	58.9	67.76	60.86	66.7	72.42	81.76	72.25	93.83	71.86	103.61	88.19	107.77	81.09	70.72	112.96	73.17	52.84	56.43	69.95	47.26	48.07	32.19	58.1	66.87	65.59	78.38	72.42	64.43	85.32	77.77	64.98	61.4	81.21	73.15
BnaA01G0029700ZS	10.69	10.95	9.51	3.87	6.81	6.56	4.2	1.64	4	1.6	3.01	2.43	3.9	3.74	3.53	5.41	6.36	7.64	7.58	14.02	6.44	5.17	4.92	6.66	2.06	4	1.02	2.06	1.9	1.74	3.32	3.37	3.17	7.77	6.01	4.01	10.35	6.22	5.88	8.07	6.24	6.94
BnaA01G0029800ZS	0	0	0	0	0	0	0	0	0	0	0	0	0	0	0	0	0	0	0	0	0	0	0	0	0	0	0	0	0	0	0	0	0	0	0	0	0	0	0	0	0	0
BnaA01G0029900ZS	0	0.17	0.17	0.69	0.66	0.54	0	0.16	0	0	0.16	0	0.49	0	1.32	0.16	0.17	0	0	0	0	0.14	0	0	0.16	0.56	0.15	0	0.6	0.42	0.16	0.79	0	0.99	0.96	0.32	0	0	0	0.29	0	0
BnaA01G0030000ZS	0	0	0	0	0	0	0	0	0	0	0	0.1	0	0	0	0	0	0	0	0	0	0	0	0	0	0	0	0	0	0	0	0.45	0	0	0.18	0	0	0	0	0	0	0
BnaA01G0030100ZS	0.45	0.24	0.34	0.71	0.55	0.48	0.44	0	0.29	0.76	0.38	0.4	0.74	0.53	0.5	0.6	0.3	0.25	0.2	0.37	0.31	0.18	0	0.08	0.35	0.18	0.19	0.1	0.51	0.08	0.38	0.51	0.11	0.46	0.47	0.2	0.33	0.07	0.09	0.11	0.16	0.24
BnaA01G0030200ZS	0	0	0	0	0	0	0	0	0	0	0	0	0	0	0	0	0	0	0	0	0	0	0	0	0	0	0	0	0	0	0	0	0	0	0	0	0	0	0	0	0	0
BnaA01G0030300ZS	14.28	14.45	16.82	22.76	11.83	11.64	14.1	11.84	17.65	15.3	22.07	28.54	29.05	26.93	26.6	22.5	21.99	21.83	20.1	18.4	11.24	11.08	8.04	7.39	12.93	10.53	11.02	13.51	19.18	10.8	19.14	16.74	18.91	13.62	19.6	13.5	10.7	13.46	10.88	7.81	10.17	9.38
BnaA01G0030400ZS	0.24	0.94	4.27	1.68	2.32	2.03	0.65	1.58	0.48	3.63	0.68	1	0.69	0.9	0	0	0.25	1.16	0.42	0.69	0	1.85	0.41	3.63	10.41	19.96	2.45	3.73	6.82	2.75	15.43	9.57	7.84	5.82	11.41	9.03	4.79	1.97	4.15	7.15	5.09	7.19
BnaA01G0030500ZS	1.26	1.4	1.49	0.78	0.74	1.42	0.62	0.48	1.36	1.72	2.16	0.98	1.84	0.8	1.41	1.6	1.04	0.91	0.84	0.25	0.09	0.66	0.73	0.87	2.57	1.96	2.66	1.31	1.72	1.83	2.68	1.67	1.4	1.79	1.76	2.16	0.52	1.88	1.57	1.35	0.45	2.44
BnaA01G0030600ZS	20.48	23.15	34.13	36.11	4.46	15.01	0	0	5.65	10.49	2.17	13.7	36.6	21.46	22.55	7.69	11.2	0	25.54	0.31	7.25	7.15	0	9.89	18.33	15.81	16.92	8.05	17.94	1.88	12.66	17.96	14.19	19.54	20.83	10.54	3.41	9.87	20.94	9.63	5.81	22.94
BnaA01G0030700ZS	10.64	12.46	10.84	37.59	15.5	21.1	97.12	44.28	112.76	66.46	58.53	74.08	53.03	46.19	58.75	27.52	25.46	41.16	9.07	14.25	10.03	9.8	36.06	9.41	82.3	68.09	72.04	83.45	136.73	68.91	49.91	80.76	46.99	45.72	44.46	39.26	8.24	11.01	11.79	9.36	9.57	18.06
BnaA01G0030800ZS	9.67	10.76	11	23.41	8.41	11.98	16.27	8.18	30.97	24.73	17.21	21.53	19.49	16.53	21.98	12.6	13.74	11.72	7.92	13.31	7.73	5.86	5.22	2.76	23.49	17.15	19.03	19.52	28.33	11.63	20.4	17.12	10.74	18.3	16.56	11.64	10.33	8.51	7.62	5.26	4.49	9.32
BnaA01G0030900ZS	2.3	2.31	2.59	2.8	4.79	3.02	3.42	4.97	3.18	3.18	4.7	4.31	4.37	4.32	4.12	3.5	3.4	3.5	2.54	2.68	2.66	2.42	2.8	0.86	1.47	3.05	2.17	3.74	2.57	1.02	3.15	4.52	2.47	2.45	3.69	2.95	2.1	2.5	2.06	1.06	1.98	1.61
BnaA01G0031000ZS	13.3	10.86	11.63	9.02	10.53	12.98	8.16	5.01	14.99	15.73	13.72	13.08	13.75	17.65	12.82	11.96	13.18	7.91	11.35	8.36	9.65	7.35	2.27	4.66	8.77	7.21	5.12	8.01	9.55	6.75	11.46	12.59	12.37	12.71	11.93	7.96	6.69	7.78	6.56	5.62	6.14	8.27
BnaA01G0031100ZS	8.72	8.64	8.19	12.98	12.93	8.6	10.53	10.27	8.54	6.43	9.87	9.38	11.5	11.96	9.9	7.42	10.15	10.83	9.92	10.4	5.96	6.24	9.19	6.12	8.12	12.92	7.94	7.75	12.65	8.7	12.42	16.94	11.77	12.99	11.17	9.88	5.92	9.24	8.62	7.11	6.65	9.41
BnaA01G0031200ZS	10.69	10.89	9.18	8.58	9.96	6.73	7.63	12.08	9.06	13.05	12	14.2	18.09	11.31	11.14	15.13	11.73	18.06	12.19	12.52	11.03	7.13	9.54	6.09	8.83	7.87	9.32	11.39	8.06	8.42	14.35	12.78	11.61	10.66	14.32	12.85	11.15	7.2	7.64	6.49	5.39	9.94
BnaA01G0031300ZS	10.17	8.47	9.22	8.94	14.66	7.99	11.25	21.9	8.79	15.27	13.54	7.59	10.27	12.1	12.34	9.73	8.16	13.03	10.91	9.54	14.08	7.08	10.13	8.7	7.8	6.42	4.92	10.09	10.5	11.37	15.49	10.8	9.16	12.92	12.21	11.87	8.69	9.2	7.16	6.17	7.16	9.09
BnaA01G0031400ZS	20.17	19.77	18.16	18.92	11.34	8.48	9.97	19.51	14.82	22.56	17.22	18.54	21.79	17.13	18.06	22.42	23.49	33.98	18.18	19.77	26.81	8.44	12.77	9.77	10.73	7.85	10.34	12.35	12.29	9.35	20.54	17.59	14.72	14.71	19.9	20.12	15.83	15.32	14.74	8.04	7.34	7.86
BnaA01G0031500ZS	3.04	3.11	3.5	2.92	3.06	3.86	4.12	2.84	4.75	8.38	6.12	5.18	5.28	7.16	6.49	3.66	4.86	2.63	5.18	3.07	3.79	4.9	2.68	1.42	2.26	1.76	3.93	3.97	4.11	3.35	4.35	4.87	3.35	4.45	3.9	4.9	2.95	2.18	3.04	1.5	2.18	2.04
BnaA01G0031600ZS	0	0	0	0	0	0	0	0	0	2.11	0.86	0	0.43	0.84	0	0	0	0	0.39	0	0	0.38	0	0	0	0	0	0	0	0	0	0	0	0	0	0	0	0	0	0	0	0
BnaA01G0031700ZS	20.98	14.75	17.96	24.55	20.12	20.39	16.71	29.69	23.01	12.03	14.26	17.77	25.51	19.79	15.21	5.53	16.26	10.34	15.18	8.83	9.17	13.06	12.11	8.86	18.2	13.42	8.45	19.43	19.95	12.82	21.95	18.15	13.61	22.9	21.72	15.63	8.67	11.11	13.66	16.64	11.69	15.31
BnaA01G0031800ZS	0.27	0.13	0.27	1.36	0	0	0.13	0	0.41	0	0.13	0.29	0.93	0.13	0	0.78	0.28	0	0	0	0	0.35	0	0	0.13	0.11	0	0	0	0	0	0	0.13	0	0	0	0	0	0	0	0	0.13
BnaA01G0031900ZS	0	0.05	0.26	0.16	0	0.17	0	0	0.11	0.26	0.05	0.23	0.05	0.1	0.21	0	0.16	0.1	0.15	0	0	0.05	0	0	0	0.04	0.28	0.04	0.19	0.94	0	0.2	0	2.6	0	0	0	0	0	0	0.19	0
BnaA01G0032000ZS	18	16.36	18.72	20.03	13.68	21.1	14.83	15.49	20.67	25.11	15.11	17.73	23.97	19.28	17.46	22.57	17.44	17.56	20.86	13.94	18.1	13.64	11.55	13.05	16.25	10.14	11.82	12.61	13.82	13.81	13.97	14.89	16.12	14.28	15.55	12.87	13.58	10.04	11.42	6.84	10.48	8
BnaA01G0032100ZS	1.13	0.93	0.88	0.48	0.97	0.52	1.65	1.72	1.08	1.76	2.1	1.82	1.59	1.58	1.93	1.32	1.19	0.74	1.01	1.91	1.23	0.73	0.51	0.55	0.32	0.53	1.02	1.44	1.03	0.93	1.82	1.59	0.8	0.68	1.32	1.19	1.22	0.54	0.88	0.36	0.47	0.88
BnaA01G0032200ZS	0.07	0	0	0.03	0.13	0	0	0.03	0	0.3	0.19	0	0.13	0.16	0.03	0	0.07	0.03	0.09	0	0	0	0	0	0.03	0	0	0.03	0	0.23	0	0	0.07	0	0	0	0	0	0	0	0	0
BnaA01G0032300ZS	10.3	10.37	5.5	4.29	3.33	5.73	5.88	3.55	7.65	6.23	4.67	4.95	5.99	3	7.93	9.07	6.5	10.3	10.22	15.04	11.61	4.8	4.2	6.26	3.74	3.22	2.57	3.28	1.95	3.2	8.57	9.97	6.87	4.42	7.69	6.07	9.81	6.96	7.34	5.26	7.88	6.34
BnaA01G0032400ZS	225.93	267.44	196.8	93.72	200.18	129.53	170.53	404.95	108	91.38	120.02	68.57	86.12	89.11	142.55	188.76	210.45	452.31	244.68	417.76	397.91	177.12	363.74	224.97	38.84	85.45	78.86	69.32	41.03	90.44	275.87	233.06	127.47	213.71	255.93	212.96	305.91	373.58	192.9	339.28	267.3	251.67
BnaA01G0032500ZS	0	0	0	0	0	0	0	0	0	0	0	0	0	0	0	0	0	0	0	0	0	0	0	0	0	0	0	0	0	0	0	0	0	0	0	0	0	0	0	0	0	0
BnaA01G0032600ZS	0.51	0.71	0.46	1.06	1.11	2.74	1.1	165.88	0.68	13.05	0.88	2.85	3.07	1.04	1.18	1.04	1.59	11.27	2.26	5.06	0.37	4.53	33.44	17.43	0.43	2.01	6.99	11.97	2.29	2.81	10.05	18.37	12.59	5.42	3.42	2.16	8.62	10.13	7.88	16.77	20.12	3.89
BnaA01G0032700ZS	26.66	24.69	23.4	18.69	23.39	13.61	8.01	20.98	16.35	16.73	14.21	14.9	16.76	16.84	22.84	25.66	26.01	30.43	26.58	32.02	19.78	11.22	21.7	14.32	13.43	11.69	15.27	11.09	11.44	12.52	24.8	23.63	22.26	22.51	22.56	23.61	24.62	18.99	21.73	15.81	21.83	18.16
BnaA01G0032800ZS	5.12	5.67	5.92	7.96	16.16	8.6	2.72	2.62	4.95	1.22	4.03	3.8	2.05	1.6	2.27	2.42	3.95	0.42	3.6	2.06	1.51	1.63	1.28	1.98	3.88	2.45	1.83	0.35	0.95	0.7	0.59	1.39	0.21	0.62	0.8	0	0	0.78	0.74	0.55	2.46	1.49
BnaA01G0032900ZS	4.19	2.48	1.66	32.7	17.56	11.24	0.51	2.37	4.22	2.37	2.63	0.58	7.72	0.78	4.54	1.31	1.44	0.27	1.96	0	0	0	1.19	1.64	11.84	10.7	4.97	0.46	2.74	0.46	0	0	1.07	1.09	0	0	1.45	0	0	0	0.74	0
BnaA01G0033000ZS	5.11	4.07	4.24	5.9	7.82	7.05	2.16	2.24	9.22	7.46	4.32	8.32	7.23	5.11	6.36	5.28	4.98	2.43	4.6	5.25	0	2.97	2.75	1.89	3.05	5.25	3	0.69	4.06	1.03	2.96	3.76	4.71	4.57	2.48	4.46	3.77	3.32	2.31	2.34	4.81	2.02
BnaA01G0033100ZS	0.56	0.95	1.17	2.45	0.97	1.23	1.59	0	2.21	0.49	1.03	1.73	1.44	0.55	0.97	1.06	1.17	0.75	0.64	0.43	0.41	1.13	0.09	1.64	2.71	3.26	1.96	1.36	1.7	1.34	0.67	0.53	0.26	0.55	1.22	0.48	0	0.54	0.71	0.5	0.33	0.99
BnaA01G0033200ZS	7.88	9.14	9.19	3.73	5.46	5.03	3.85	4.66	5.84	5.04	5.97	7.38	6.08	6.62	2.9	9.16	12.63	5.3	4.23	3.4	21.59	6.43	5.13	7.59	5.77	3.46	7.86	2.9	2.81	5.51	8.45	9.02	6.29	12.28	11.7	15.43	5.69	10	5.83	6.4	5.77	4.49
BnaA01G0033300ZS	0	0	0	0	0	0	0	0	0	0	0	0	0	0	0	0	0	0	0	0	0	0	0	0	0	0	0	0	0	0	0	0	0	0	0	0	0	0	0	0	0	0
BnaA01G0033400ZS	6.09	8.58	8.33	5.82	2.49	1.08	1.04	3.49	8.12	4.54	9.56	12.19	19.89	13.95	7.51	9.66	11.84	6.08	4.52	4.67	4.81	2.02	0.8	2.62	1.79	2.19	0.89	4.92	5.43	2.12	2.75	7.28	4.87	6.64	2.79	3.29	3.24	5.29	3.6	2.23	1.09	2.36
BnaA01G0033500ZS	0	0	0.32	0.32	0	0	0	0.92	0.33	0	0	0	0	0	0.31	1.21	0	0.63	0	0.93	1.62	0	1.1	0.81	0	0	1.09	0	0	1.06	0	0	0	1.58	0	0	0.84	0	0	0.56	1.43	0
BnaA01G0033600ZS	7.13	7.16	3.6	9.62	6.11	4.03	4.15	6.65	6.18	11.22	6.07	9.53	9.3	6.76	9.82	6.11	5.55	10.1	6.02	7.65	4.02	3.62	5.67	2.36	4.95	5.28	8.08	6.16	7.65	5.81	4.33	8.34	3.12	3.97	5.49	6.91	2.56	3.77	4.74	4.19	3.25	4.13
BnaA01G0033700ZS	1.03	1.01	1.34	26.8	5.24	5.62	55.96	21.04	109.15	45.13	66.09	119.92	83.65	64.67	23.03	4.07	5.36	0.33	0.74	0.72	0.08	1.12	1.19	1.58	70.89	46.66	63.51	71.84	147.07	26.46	14.96	16.34	16.43	13.03	10.12	2.59	0.59	0.45	1.03	1.02	1.89	1.72
BnaA01G0033800ZS	0	0	0	0.11	0	0	0	0	0	0.14	0	0	0	0	0	0	0	0	0	0	0	0	0	0	0	0	0	0	0	0	0	0.07	0	0	0	0	0	0	0	0	0	0
BnaA01G0033900ZS	1.18	0.96	0.86	1.43	1.16	0.55	0.91	1.68	1.41	3.32	1.76	1.37	1.86	1.04	1.74	1.39	1.06	1.72	0.52	1.92	0	0.36	0.27	0	1.53	0.21	2.81	0.78	1.19	1.6	1.88	1.56	0.86	0.6	1.08	1.42	1.97	0.34	0.5	0.61	0.42	0.59
BnaA01G0034000ZS	0.63	1.68	0.97	0.87	1.14	0.93	0.88	2.62	0.85	1.62	1.54	1.12	2.44	2.56	1.36	0.37	0.54	1.28	0.93	0.66	0.62	0.83	0.37	0.24	1.31	1.72	0.62	1.59	2.06	0.74	3.26	2.79	2.07	2.8	3.57	2.28	0.41	0.92	0.78	0.56	0.85	1.14
BnaA01G0034100ZS	0	0	0	0	0	0	0	0	0	0	0	0	0	0	0	0	0	0	0	0	0	0	0	0	0	0	0	0	0	0	0	0	0	0	0	0	0	0	0	0	0	0
BnaA01G0034200ZS	0	0	0	0	0	0	0	0	0	0	0	0	0	0	0	0	0	0	0	0	0	0	0	0	0	0	0	0	0	0	0	0	0	0	0	0	0	0	0	0	0	0
BnaA01G0034300ZS	4.5	2.23	10.16	3.15	1.03	2.32	8.46	0	8.88	29.88	6.18	12.23	10	4.93	10.76	8.79	5.71	10.46	3.56	7.99	25.2	12.17	0	0	2.82	11.28	4.37	6.03	0	20.45	4.86	6.81	8.09	1.06	3.95	10.32	0	1.92	3.59	1.97	1.88	1.28
BnaA01G0034400ZS	2.29	1.6	2.02	3.48	2.29	1.22	2.83	8.85	2.4	3.42	3.78	4.2	5.53	3.11	5.27	3.41	2.3	6.16	1.31	3.71	0.94	0.64	4.83	0.42	2.31	0.9	1.14	3.4	2.01	3.02	3.86	2.61	1.64	2.44	2.45	3.36	2.61	1.4	1.12	1.17	0.81	0.7
BnaA01G0034500ZS	0	0	0	0	0	0	0	0	0	0	0	0	0	0	0	0	0	0	0	0	0	0	0	0	0	0	0	0	0	0	0	0	0	0	0	0	0	0	0	0	0	0
BnaA01G0034600ZS	22.1	21.63	23.72	8.18	10.98	18.03	17.7	20.93	17.34	32.43	30.69	28.62	23.71	32.69	24.31	32.7	25.29	23.55	23	28.62	29.68	20.24	11.39	21.12	11.14	12.16	21.24	24.69	28.94	20.92	50.42	39.54	50.49	44.27	39.53	33.24	28.78	29.71	26.97	19.69	37.1	20.46
BnaA01G0034700ZS	0	0	0	0	0	0	0	0	0	0	0	0	0	0	0	0	0	0	0	0	0	0	0	0	0	0	0	0	0	0	0	0	0	0	0	0	0	0	0	0	0	0
BnaA01G0034800ZS	2.16	2.14	3.25	0	0	1.11	0	0	2.13	0	5.93	0	3.85	0	0	13.16	3.29	0	0	0	0	0	0	1.68	0	3.34	0	0	2.86	0	0	0	0	0	0	0.99	4.35	0	1.73	0	0	0
BnaA01G0034900ZS	0	0	0	0	0	0	0	0	0	0	0	0	0	0	0	0	0	0	0	0	0	0	0	0	0	0	0	0	0	0	0	0	0	0	0	0	0	0	0	0	0	0
BnaA01G0035000ZS	0	0.71	0.71	1.37	4.7	0	1.23	0	0	0	0.83	0	0	0	1.29	0	1.46	0.68	2.94	0	0	0	0	0	0	0	0	0	1.27	0.56	1.27	0	0	0	0.32	4.54	0	0	2.35	0	0	0
BnaA01G0035100ZS	1.97	6.5	10.49	3.79	3.71	2.06	4.55	2.41	2.62	0	1.82	0	1.2	1.78	2.38	0	2.01	0.62	4.9	0	0.63	4.73	2.14	13.18	1.7	0.52	2.12	0.52	0	3.09	0.58	0.59	6.7	1.89	1.19	6.09	0	6.93	8.15	12.52	3.38	0.71
BnaA01G0035200ZS	0	0	0	0	0	0	0	0	0	0	0	0	0	0	0	0	0	0	0	0	0	0	0	0	0	0	0	0	0	0	0	0	0	0	0	0	0	0	0	0	0	0
BnaA01G0035400ZS	0.96	0.32	0.64	4.15	3.4	0.34	0.58	3.01	1.29	2.1	0.3	3.99	0	0.6	0	0	0	0	0.84	1.22	0	0	1.62	0	0.57	0.78	2.97	1.04	0.86	2.86	0	0.59	0.92	0	0	0.6	0	0	0.28	1.1	0	0.65
BnaA01G0035500ZS	0	0	0	0	0	0	0	0	0	0	0	0	0	0	0	0	0	0	0	0	0	0	0	0	0	0	0	0	0	0	0	0	0	0	0	0	0	0	0	0	0	0
BnaA01G0035600ZS	23.32	24.37	22.21	19.98	19.48	22.18	15.81	14.06	21.4	14.66	11.17	13.68	14.4	15.77	14.13	17.19	17.27	15.85	19.98	22.49	22.02	17.08	14.71	16.29	15.12	24.24	28.86	15.96	16.75	12.69	14.75	15.2	12.1	24.93	19.62	23.03	25.1	26.35	25.7	20.68	23.49	23.02
BnaA01G0035700ZS	0	0	0	0	0	0	0	0	0	0	0	0	0	0	0	0	0	0	0	0	0	0	0	0	0	0	0	0	0	0	0	0	0	0	0	0	0	0	0	0	0	0
BnaA01G0035800ZS	0.05	0.23	0.22	0	0.11	0.44	0	0.07	0.08	0	0.25	0	0.07	0.04	0	0.33	0.66	0.52	0	0.07	0.05	0.39	0.54	4.31	0.25	1.4	1.21	0	0.13	0.85	1.41	0.91	0.59	0	0.59	0.4	0.1	1.08	0.56	0.9	8.4	0.25
BnaA01G0035900ZS	34.33	27.87	35.74	37.46	16.58	12.37	6.76	10.43	17.94	38.23	16.23	21.47	14.76	28.05	17.51	9.82	28.32	9.32	16.02	22.45	11.03	14.58	20.74	10.43	21.55	28.68	13.44	17.58	22.33	11.81	26.7	13.93	22.61	25.68	19.66	28.65	12.96	27.83	17.63	20.35	12.43	15.7
BnaA01G0036000ZS	5.02	6.34	5.94	7.15	8.88	3.73	2.12	2.61	4.98	5.94	4.05	4.41	6.28	5.31	3.55	6.61	7.33	5.36	9.21	4.06	4.83	2.27	1.52	3.19	3.54	1.9	4.1	2.28	1.27	3.2	3.68	1.65	1.39	2.77	1.24	2.18	2.32	2.13	2.51	2.59	3.52	3.4
BnaA01G0036100ZS	17.36	17.41	19.12	16.43	14.61	6.53	14.88	24.97	15.47	21.65	13.75	22.34	20.38	20.5	22.09	25.98	22.92	23.82	17.5	28.28	16.89	11.89	33.3	14.78	9.2	11.88	31	15.93	16.81	15.08	28.21	29.01	31.9	23.93	31.76	33.59	34	26.42	19.74	10.77	11.82	15.09
BnaA01G0036200ZS	8.15	6.42	6.61	7.61	7.36	5.64	6.08	6.75	6.4	4.66	6.09	7.75	6.11	6.89	11.21	7.87	5.61	6.71	6.77	4.69	6.38	3.96	3.34	5.58	5.4	5.44	4.52	5.42	5.56	6.98	9.1	8.41	5.99	7.81	9.07	7.57	7.13	5.27	3.01	4.02	4.09	6.3
BnaA01G0036300ZS	0.38	0.25	0.8	1.01	1.04	1.04	0.75	0	0.69	1.13	0.45	0.54	0.58	0.41	1.69	0.16	0.48	0.04	0.12	0.29	0.44	0.37	0	0	2.3	2.09	3.42	1.22	1.7	0.36	1.04	2.18	0.71	0.5	0.85	0.57	0.27	1.07	1.02	0.29	0.88	0.77
BnaA01G0036400ZS	65.02	57.28	52.17	50.6	53.83	58.64	30.81	9.98	48.15	19	29.17	38.2	39	43.56	35.37	39.93	46	35.9	58.67	38.49	63.38	44.53	16.19	41.73	33.77	32.52	31.24	15.78	13.25	17.44	18.6	15.58	14.63	30.51	25.27	35.39	32.23	29.22	39.03	32.78	41.26	37.16
BnaA01G0036500ZS	99.53	116.81	91.97	32.74	33.07	25.92	33.95	52.38	63.47	41.7	62.74	76.72	41.1	64.9	35.62	86.42	103.97	84.28	71.25	57.9	99.63	52.29	69.34	63.8	32.85	23.95	56.82	33.95	49.49	35.36	77.49	53.77	88.48	52.47	65.84	41.71	83.52	40.39	47.13	69.05	78.19	34.73
BnaA01G0036600ZS	0	0	0	0	0	0	0	0	0	0	0	0	0	0	0	0	0	0	0	0	0	0	0	0	0	0	0	0	0	0	0	0	0	0	0	0	0	0	0	0	0	0
BnaA01G0036700ZS	39.74	26.79	25.3	64.14	17.89	14.43	7.63	19.21	22.81	19.53	23.32	39.73	43.61	55.11	27.51	40.77	33.38	26.89	37.53	20.99	42.62	9.94	4.3	5.3	16.57	5.49	3.76	5.17	6.33	4.14	7.92	5.46	8.9	5.9	6.08	12.06	8.95	10.55	10.2	4.27	6.13	5.61
BnaA01G0036800ZS	0.32	0.36	0.05	0	0.22	0	0.13	0.18	0.05	0	0.52	0.34	0.18	0.22	0.5	0.18	0.14	0.31	0.21	0.09	0	0	0	0	0	0	0.04	0.04	0	0	0.04	0.09	0.22	0.22	0.17	0.04	0.24	0	0	0	0.16	0.04
BnaA01G0036900ZS	3.68	5.26	4.13	3.32	3.96	4.29	3.05	4.22	3.31	5.06	3.96	4.3	2.88	5.59	5.8	4.02	3.8	2.97	3.15	3.31	9.31	2.89	3.57	2.54	3.99	3.07	4.85	2.89	2.91	1.91	5.01	5.25	4.83	4.91	4.15	4.2	2.84	6.31	4.83	2.82	2.79	3.28
BnaA01G0037000ZS	35.52	34.8	29.92	41.76	49.07	35.21	29.54	0	40.63	15.91	50.56	66.14	63.87	67.1	52.06	35.22	30.15	27.33	52.18	18.73	45.45	19.4	1.39	17.65	18.73	8.88	5.14	9.59	16.32	4.13	20.9	10.25	21.1	24.11	21.35	23.78	17.1	11.12	20.73	12.96	13.76	11.06
BnaA01G0037100ZS	1.96	1.29	0.89	0.5	0.96	1.83	1.14	0.55	1.16	1.92	1.32	0.96	1.92	2.35	1.7	1.97	1.01	1.93	1.27	0.72	1.35	1.35	1.22	1.34	2.2	1.56	1.94	3.15	1.17	1.79	3.61	3.87	4.9	5.83	4.27	4.45	4.44	3.13	1.53	3.73	1.62	2.61
BnaA01G0037200ZS	3.16	3.1	1.94	2.45	60	4.28	12.93	37.84	4.33	4.41	9.51	3.18	2.34	3.18	5.07	2.39	1.76	3.77	1.32	2.1	2.03	4.37	10.96	8.24	4.44	8.23	7.35	5.01	1.9	17.7	7.04	8.56	9.38	3.67	5.67	5.05	4.02	4.37	1.52	3.89	4.6	2.15
BnaA01G0037300ZS	0.42	1.01	0.65	0.77	1.42	1.2	0.74	0.13	0.28	0.92	0.85	0.5	0.96	1.26	0.79	0.23	0.67	0.74	1.11	0	1.02	1.06	0.41	0	0.74	0.31	0.87	0.9	1.62	0.12	2.06	1.55	0.97	1.91	1.47	1.25	0.13	0.7	0.58	0.9	0.29	0.67
BnaA01G0037400ZS	21.11	25.5	22.29	13.33	13.8	14.98	19.83	17.59	18.74	26.77	23.78	27.23	27.19	24.21	28	19.32	24.92	19.38	19.02	18.29	15.53	11.25	6.36	11.04	12.28	13.91	13.9	23.19	24.76	17.5	27.05	22.7	26.25	29.66	25.93	25.93	16.38	17.49	16.41	15.1	16.19	16.21
BnaA01G0037500ZS	15.82	18.12	17.72	20.6	11.35	9.76	12.04	23.7	18.5	11.77	12.21	18.03	14.24	17.46	11.4	12.77	16.07	15.33	14.05	6.7	21.85	7.67	9.7	5.84	9.7	9.75	6.58	10.4	18.18	10.92	14.61	15.5	12.28	26.56	15.03	14.81	8.83	13.21	11.15	9.35	7.5	9.18
BnaA01G0037600ZS	11.92	11.53	11.2	12.32	15.27	9.56	8.76	13.84	11.95	15.16	12.13	11.64	14.17	14.9	17.39	9.75	13.52	10.62	11	11.93	8.74	8.24	7.76	4.44	7.9	9.99	9.95	10.3	13.88	8.13	15.8	14.26	10.98	16.7	15.64	15.5	9.38	8.92	9.29	7.55	7.44	9.77
BnaA01G0037700ZS	0	0	0	0.05	0	0	0	0	0	0	0	0	0	0	0	0	0	0	0	0	0	0	0	0	0	0	0	0	0	0	0	0	0	0	0	0.09	0	0	0	0	0	0
BnaA01G0037800ZS	4.1	3.53	3.08	3.82	3.93	2.38	3.05	6.89	3.35	4.64	3.69	3.05	4.76	3.39	4.24	4.26	3.81	6.61	3.62	6.64	3.29	1.94	5.35	2.29	2.18	1.93	2.16	2.28	2.8	2.59	3.89	4	4.04	5.09	4.46	4.35	4.8	3.15	2.12	2.54	2.68	2.89
BnaA01G0037900ZS	0	0	0	0	0	0	0	0	0	0	0	0	0	0	0	0	0	0	0	0	0	0	0	0	0	0	0	0	0	0	0	0	0	0	0	4.98	0	0	7.87	0	0	0
BnaA01G0038000ZS	0	0	0	0	0	0	0	0	0	0	0	0	0	0	0	0	0	0	0	0	0	0	0	0	0	0	0	0	0	0	0	0	0	0	0	0	0	0	0	0	0	0
BnaA01G0038100ZS	9.03	7.23	7.63	8.67	8.67	6.87	7.55	7.08	8.06	10.48	9.15	7.52	8.99	7.34	9.59	7.51	6.74	9.76	8.07	8.87	5.78	5.01	8.75	4.74	5.92	4.84	6.43	5.31	5.22	6.25	5.62	5	4.76	5.76	6.52	7.14	6.59	5.27	4.7	3.85	4.53	5.15
BnaA01G0038200ZS	0	0	0	0	0	0	0	0	0	0	0	0	0	0	0	0	0	0	0	0	0	0	0	0	0	0	0	0	0	0	0	0	0	0	0	0	0	0	0	0	0	0
BnaA01G0038300ZS	8	8.29	6.94	9.58	8.86	6.72	7.72	12.18	7.19	8.91	9.86	8.56	8.99	8.37	10.36	11.86	8.33	18.23	6.35	16.55	8.55	4.55	13.4	4.29	4.19	3.75	3.18	6.16	4.76	7.75	12.99	7.69	4.89	10.16	10.31	10.24	12.26	8.1	5.86	5.34	5.28	6.05
BnaA01G0038400ZS	1.15	1.7	1.71	0.94	1.24	0.86	0.96	0.22	1.98	2.23	1.31	1.22	0.9	1.21	2.27	3.75	1.07	0.34	0.42	0.79	2.01	1.49	0.3	0.59	1.38	0.48	2.11	1.44	2.56	1.35	3.44	1.84	3.15	1.68	1.85	2.3	1.53	0.64	0.2	1.27	0.1	1.46
BnaA01G0038500ZS	13.03	12.7	12.22	12.62	8.39	13.21	7.75	10.59	8.87	4.81	2.39	5.12	4.04	6.69	2.83	4.21	5.58	8.66	14.61	9.78	9.94	9.58	13.2	10.8	17.58	16.3	18.94	6.84	7.95	3.48	3.62	4.18	4.61	5.82	4.51	7.35	7.81	14.28	9.35	10.98	13.05	12.57
BnaA01G0038600ZS	2.94	1.64	2.12	2.93	3.2	2.37	2.58	1.37	2.41	3.41	1.21	2.79	1.09	1.82	1.65	2.45	1.88	1.87	1.88	3.74	6.4	2.35	4.09	2.46	2.21	0.86	1.95	2.53	1.56	1.73	1.79	3.15	0.31	1.86	2.34	2.73	2.33	2.07	1.13	0.8	1.86	0.61
BnaA01G0038700ZS	2.22	2.22	1.61	1.97	2.09	2.51	1.86	2.45	3.06	2.6	2.62	1.77	2.67	2.71	3.49	1.88	1.75	1.46	1.88	2.44	1.96	1.63	1.56	1.19	1.39	1.07	0.93	1.71	2.26	1.58	2.37	1.86	2.1	2.39	2.91	2.46	1.49	1.42	1.35	1.41	1.57	2.1
BnaA01G0038800ZS	55.32	53.88	69.83	17.18	29.73	16.19	41.19	57.58	61.57	64.09	54.61	55.6	57.01	58.57	68.98	73.13	47.06	27.75	47.48	34.1	49.31	42.32	21.81	48.45	15.03	21.6	45.06	46.82	28.95	33.74	75.24	47.85	94.93	52.57	61.9	57.56	46.25	37.63	47.26	47.82	77.63	41.39
BnaA01G0038900ZS	3.71	3.44	3.29	3.98	5.13	3.88	4.77	7.17	3.77	5.39	7.1	4.98	6.73	4.56	6.72	6.19	4.8	5.39	4.12	5.35	2.83	2.61	3.99	2.29	3.37	1.08	1.32	4.15	3.15	4.18	4.91	4.42	3.46	4.6	5	3.72	2.86	2.03	2.38	1.79	2.82	3.26
BnaA01G0039000ZS	3.41	4.28	4.68	3.88	4.18	3.23	2.9	7.06	3.26	3.78	3.87	2.31	3.88	4.7	5.42	5.83	7.23	6.13	1.64	7.24	12.01	6.23	21.22	4.8	5.79	5.19	10.87	7.68	7.84	5.87	11.43	11.27	8.16	9.79	11.94	16.33	12.69	14.27	6.46	7.44	7.48	8.71
BnaA01G0039100ZS	4.31	3.27	5.16	4.5	2.08	2.99	3.87	2.61	3.91	3.1	3.68	4.19	7.18	6.08	7.35	4.53	5.62	6.99	5.53	4.61	2.35	3.75	3.77	4.31	2.82	2.08	2.86	3.24	4.65	1.72	4.4	5.44	2.82	2.88	4.53	4.41	4.58	2.75	3.1	2.3	3.13	2.85
BnaA01G0039200ZS	14.69	19.21	13.94	2.01	5.58	9.1	10.5	8.13	6.27	3.35	4.92	3.11	1.43	3.91	2.41	8.88	9.56	7.74	18.54	10.36	29.73	14.41	18.32	16.13	5.58	8.72	9.07	6.26	5.51	8.15	15.34	13.42	16.37	16.01	18.12	20.37	22.61	25.85	16.82	17.79	20.95	16.55
BnaA01G0039300ZS	0	0	0	0	0	0	0	0	0	0	0	0	0	0	0	0	0	0	0	0	0	0	0	0	0	0	0	0	0	0	0	0	0	0	0	0	0	0	0	0	0	0
BnaA01G0039400ZS	24.78	31.46	38.23	22.44	17.02	21.2	5.91	6.68	13.25	11.79	9.21	10.09	12.87	15.18	10.68	12.29	20.05	12.23	31.93	17.15	28.43	16.16	8.67	20.87	10.54	17.2	14.01	8.42	3.99	3.28	6.47	9.65	7.07	19.93	12.74	17.72	18.55	30.09	26.98	18.6	11.66	18.1
BnaA01G0039500ZS	0	0	0	0	0	0	0	0	0	0	0	0	0	0	0	0	0	0	0	0	0	0	0	0	0	0	0	0	0	0	0	0	0	0	0	0	0	0	0	0	0	0
BnaA01G0039600ZS	6.37	4.37	3.14	4.17	4.92	6.08	4.12	8	3.6	3.05	7.12	6.9	9.21	5.52	4.92	4.27	5.31	6.03	13.13	8.98	2.1	3.35	7.88	2.07	2.05	0.92	1.61	5.11	0.83	1.08	5.05	3.11	4.97	2.91	2.82	6.21	6.24	5.48	4.91	2.07	2.96	6.11
BnaA01G0039700ZS	15.54	17.87	15.14	6.9	17.91	24.15	15.47	7.05	6.92	3.91	3.27	1.3	4.22	5.76	3.61	6.65	6.74	27.41	17.36	36.05	27.08	25.75	40.92	35.3	13.52	20.4	7.83	3.46	8.04	3.76	7.39	6.39	11.28	16.99	14.82	18.94	35.17	36.28	26.11	34.49	44.84	42.36
BnaA01G0039800ZS	7.31	7.26	7.08	5.11	5.18	4.35	4.77	4.41	9.02	13.63	7.47	9.24	8.63	8.88	4.41	6.26	8.17	5.85	4.89	4.08	6.71	7.93	2.11	6.18	4.42	5.9	5.31	6.96	6.85	4.63	6.51	5.5	10	8.61	10.39	9.72	4.5	2.95	5.3	4.26	6.3	3.78
BnaA01G0039900ZS	0.18	0.24	0.28	1.67	0	0.23	0.33	0.27	0.5	0.48	0.47	0.53	0.9	0.3	0.42	0.24	0.07	0	0.06	0.42	0	0	0.06	0.49	2.7	1.79	3.46	0.5	2.63	0.98	1.13	1.54	1.98	1.1	0.84	0.91	0.69	0.4	0.25	0.06	0.22	0.13
BnaA01G0040000ZS	410.93	417.4	408.38	304.66	216.65	219.67	305.39	237.82	359.25	444.26	371.06	484.4	443.69	453.12	335.85	473	536.79	335.63	321.98	277.45	352.35	217.35	324.13	273.94	274.81	250.01	314.6	374.35	449.55	315.98	368.78	262.62	550.39	391.96	357.27	358.62	394.23	351	393.75	193.2	290.35	202.76
BnaA01G0040100ZS	11.22	12.3	13.03	10.89	16.29	10.19	12.65	20.75	10.95	17.92	15.87	15.87	15.95	15.49	15.92	13.17	13.55	13.86	11.04	8.84	7.34	8.74	13.16	7.94	14.9	11.22	14.72	13.09	15.29	11.7	19.03	17.83	20.02	18.27	18.62	16.7	8.4	11.83	7.57	7.5	8.63	10.26
BnaA01G0040200ZS	0	0.08	0	0.43	0	0	0	0	0.08	0	0	0	0	0	0.49	0	0	0	0	0	0	0	0	0	0	0	0	0.07	0	0	0	0	0	0	0	0	0	0	0	0	0.07	0
BnaA01G0040300ZS	0.22	0.28	0.21	0.3	0.57	0.23	0.4	0	0.51	0.57	0.21	0.54	0.14	0.49	0.72	0.14	1.27	0.64	0	0	0	0.19	0	1	0.07	0.06	0.19	0.43	0.26	0	0.48	0.41	0.43	1.06	0.62	0	0.58	0.61	0.39	0.61	0.2	0.07
BnaA01G0040400ZS	4.37	4.16	4.32	4.1	5.41	6.51	6.49	5.24	5.81	7.32	5.69	7.1	4.6	5.28	5.08	5.26	4.97	4.81	3.07	2.43	2.38	4.04	4.12	3.3	3.4	3.12	2.54	6.02	8.94	5.09	4.76	7.33	4.78	6.55	5.78	4.51	2.86	3.06	3.47	2.35	2.04	3.22
BnaA01G0040500ZS	3.92	3.24	3.09	15.18	7.78	10.73	25.2	10.63	30.55	32.32	17.3	19.04	11.09	11.24	7.74	9.39	8.57	7.87	2.01	5.38	2.09	4.14	7.25	3.67	22.36	12.21	17.96	16.18	21.28	16.24	7.61	8.05	8.14	10.38	7.29	6.74	3.11	2.97	3.03	3.23	3.1	5.34
BnaA01G0040600ZS	0.21	0	0.1	1.51	0.1	0	0	0	0.27	0.93	0.15	0.5	0.15	0.1	0	0	0.11	0	0	0	0	0	0	0	0	0	0	0	0	0	0	0	0	0	0	0	0	0	0	0	0	0
BnaA01G0040700ZS	0	0	0	0	0	0	0	0	0	0	0	0	0	0	0	0	0	0	0	0	0	0	0	0	0	0	0	0	0	0	0	0	0	0	0	0	0	0	0	0	0	0
BnaA01G0040800ZS	25.55	25.46	25.58	25.83	26.22	26.99	43.96	67.74	48.56	50.67	62.66	51.21	46.75	50.62	50.55	39.26	37.13	33.87	35.74	30.61	31.22	21.99	49.95	25.23	34.39	21.57	24.78	42.72	38	47.9	38.86	37.35	36.46	31.02	35.86	36.45	41.05	33.44	25.28	13.92	18.96	19.45
BnaA01G0040900ZS	12.19	12.47	11.84	14.33	11.82	10.82	11.21	22.58	16.18	13.79	13.14	13.03	15.39	14.03	19.69	10.19	11.95	15.94	8.22	15.51	9.99	6.2	12.25	4.4	8.78	11.57	7.6	10.49	14.69	8.34	17.49	14.99	11.95	19.88	17.87	12.04	8.64	9.51	7.99	8.22	9.86	12.4
BnaA01G0041000ZS	3.02	1.57	2.55	2.79	3.72	3.18	3.95	4.52	6.36	4.76	5.09	6.61	5.28	3.63	4.96	2.24	4.27	2.41	3.35	1.76	2.26	2.49	2.03	1.85	4.65	1.85	3.22	3.44	2.93	3.53	2.43	2.28	2.76	1.65	2.16	3.61	2.38	2.16	1.99	1.42	1.48	1.79
BnaA01G0041100ZS	0.5	0.9	0.78	0.6	0.9	0.76	0.82	0.68	1.4	0.94	0.76	0.67	0.94	1.53	0.67	0.53	0.52	0.58	0.54	0.29	0.39	0.73	0.22	1.2	0.62	0.67	0.33	1.06	1.68	0.71	1.02	1.07	0.91	0.94	1.04	0.88	0.49	0.27	0.45	0.67	0.94	1.4
BnaA01G0041200ZS	4.18	3.78	4.73	3.23	2.71	2.93	3.13	4.75	3.68	7.28	6.14	6.46	4.53	6.86	6.24	5.24	5.17	4.76	4.79	3.31	1.48	2.16	3.86	2.81	1.9	1.24	3.06	5.14	3.68	3.76	6.05	5.01	6.19	4.03	5.4	5.42	3.34	2.21	2.26	2.59	4.06	1.99
BnaA01G0041300ZS	9.79	8.22	9.29	33.77	13.3	13	20.05	41.69	22.2	42.12	35.44	47.21	48.78	37.05	42.67	14.26	10.64	21.86	11.79	11.67	16.95	7.8	32.34	7.12	15.61	10.78	9.71	45.13	39.89	31.01	13.25	10.19	7.03	16.17	15.63	16.18	6.66	4.57	6.08	5.54	6.26	5.95
BnaA01G0041400ZS	0	0	0.33	0	0	0	0.93	1.28	1.53	10.18	12.91	9.4	2.76	1.27	1.97	0.8	0	0.66	0	0	0	0	0.15	0	0.46	0.55	0.29	8.08	8.84	6.14	2.34	2.21	1.14	0.98	0.48	1.75	0	0	0.29	0	0	0
BnaA01G0041500ZS	0	0	0	0	0	0.03	0	0	0	0.12	0	0.06	0	0	0	0	0	0.06	0	0.12	0	0	0	0	0	0	0	0	0	0.15	0	0	0	0	0	0	0	0	0	0	0	0
BnaA01G0041600ZS	6.95	0	0	0	0	0	0	0	0	0	0	0	27.53	0	36.19	0	0	53.19	0	0	0	0	0	0	0	19.44	4.75	9.57	0	0	10.77	0	27.61	0	0	0	0	0	0	0	0	0
BnaA01G0041700ZS	2.68	2.25	2.59	4.11	1.45	1.4	1.52	0.63	1.66	2	4.6	2.26	5.44	3.36	4.37	4.18	3.12	9.64	1.49	3.13	4.23	2.49	1.64	0.71	2.13	0.68	0.22	0.95	0.8	1.37	2.07	1.16	1.85	2.72	0.93	1.56	1.09	0.91	0.8	0.97	0.81	0.08
BnaA01G0041800ZS	2.77	1.93	2.79	3.07	1.69	2.2	2.2	1.21	3.56	3.86	3.72	4	4.27	2.79	3.81	2.18	2.6	1.75	2.53	1.09	2.86	1.1	1.01	1.46	1.93	1.52	3.2	2.57	4.13	1.9	3.34	3.3	3.05	3.91	3.42	3.49	0.85	1.43	1.69	1.22	1.89	1.71
BnaA01G0041900ZS	1.78	2.55	2.73	3.29	3.16	1.55	3.57	4.16	4.26	4.36	4.3	4.1	1.72	3.68	3	2.78	2.17	4.9	2.47	4.09	0.33	1.8	2.8	0.96	1.19	1.73	2.1	1.21	2.02	1.48	2.86	1.52	0.79	3.47	3.36	4.15	4.7	1.2	1.99	0.82	0.72	1.27
BnaA01G0042000ZS	0	0	0	0	0	0	0	0	0	0	0	0.26	0	0	0	0	0	0	0	0	0	0	0	0	0	0	0	0	0	0	0	0	0.73	0	0	0	0	0	0	0	0	0
BnaA01G0042100ZS	1.83	0	3.69	0	0	0	0	1.6	3.58	0	0	0	0	0	3.05	0	1.85	0	0	4.71	0	0	2.79	0	0	0	12.34	0	6.4	0	0	0	0	0	1.56	5	2.84	0	0	0	0	0
BnaA01G0042200ZS	0	0	0	0	0	0	0	0	0	0	0	0	0	0	0	0	0	0	0	0	0	0	0	0	0	0	0	0	0	0	0	0	0	0	0	0	0	0	0	0	0	0
BnaA01G0042300ZS	0.2	0.2	0	0.07	0.33	0.21	0.56	1.27	0	0.06	0.5	0	0.06	0.25	0.33	0.64	0.21	0.85	0.42	0.85	0	0	0	0	0	0.06	0	0	0.06	0	0.12	0	0.2	0	0.31	0.32	0	0	0	0	0.12	0.25
BnaA01G0042400ZS	0	0	0	0	0	0	0	0	0	0	0	0	0	0	0	0	0	0	0	0	0	0	0	0	0	0	0	0	0	0	0	0	0	0	0	0	0	0	0	0	0	0
BnaA01G0042500ZS	8.32	7	7.47	14.72	3.08	11.01	10.85	17.71	7.66	10.6	10.12	4.89	16.13	10.32	15.22	8.99	10.94	11.11	7.48	2.99	18.02	4.13	3.45	3.26	7.7	3.6	7.17	4.15	3.17	2.23	7.89	6.08	3	12.25	3.83	4.9	3.04	2.54	6.05	2.38	2.59	6.14
BnaA01G0042600ZS	232.37	288.69	344.37	149.72	103.43	138.33	69.22	0.17	69.31	78.79	107.03	149.2	230.5	287.59	107.97	92.07	155.93	68.24	216.21	27	235.47	152.78	13.94	126.52	175.14	152.07	84.93	100.31	186.63	34.13	156.5	205.94	176.83	373.72	173.05	249.98	71.01	291.74	207.74	239.03	142.65	221.65
BnaA01G0042700ZS	23.8	25.66	23.57	32.87	28.43	18.6	23.66	20.17	22.27	36.26	47.72	40.32	53.23	38.93	43.12	26.69	36.55	37.34	19.89	33.03	14.55	12.75	24.74	6.2	9.36	10.94	14.14	23.76	24.08	22.03	34.14	22.63	26.45	28.39	34.32	24.88	15.95	12.55	14.35	11	12.13	12.42
BnaA01G0042800ZS	3.19	2.66	3.84	4.92	1.91	3.85	2.2	4.46	2.39	7.26	4.17	5.18	6.93	7.38	6.54	5.23	3.8	4.91	1.46	5.74	0.43	1.51	2.01	3.3	3.3	2.71	2.69	4.25	4.51	1.87	3.45	7.43	3	5.76	4.55	1.92	3.22	3.63	3.15	1.29	2.31	2.94
BnaA01G0042900ZS	3.18	2.97	2.21	2.17	2.65	1.41	1.54	3.26	2.18	2.32	2.56	3.11	3.29	3.25	3.56	2.89	1.49	1.56	1.79	3.78	1.73	1.25	1.99	1.9	2.33	2.22	2.62	2.68	4.77	0.75	5.15	4.89	3.93	6.21	6.08	4.13	0.71	2.7	2.75	2.65	3.58	2.86
BnaA01G0043000ZS	16.7	17.34	18.8	20.3	17.72	16.26	13.54	6.03	19.17	19.86	16.62	24.8	16.91	16.94	19.62	17.03	19.15	9.21	14.98	8.47	15.17	16.38	10.34	12.3	16.75	8.89	12.03	11.76	13.1	11.63	9.14	12.53	12.6	12.5	14.05	12.17	10.89	11.74	11.63	8.59	8.48	7.63
BnaA01G0043100ZS	19.59	22.48	20.08	22.56	17.66	15.54	13.21	19.97	21.27	20.06	23.31	30.47	27.27	21.57	23.42	24.92	21.14	18.17	18.34	24.37	18.64	11.88	12.02	13.68	15.14	12.79	19.41	16.35	16.98	10.96	19.53	21.27	19.63	18.16	18.02	20.98	14.69	14.61	14.85	7.65	14.48	14.33
BnaA01G0043200ZS	0	0	0	0	0	0	0	0	0	0	0	0	0.11	0	0	0	0	0	0	0	0	0	0	0	0	0	0	0	0.05	0	0.05	0	0	0	0	0	0	0	0	0	0	0
BnaA01G0043300ZS	60.49	89.47	43.61	26.68	17.08	56.31	30.78	66.57	33.86	34.3	73.64	68.88	68.85	106.49	63.74	74.27	90.87	108.8	34.23	70.05	65.91	36.33	72.78	76.63	25.22	23.48	32.54	69.7	57.51	66.12	109.29	53.7	117.9	70.37	77.1	56.74	95.72	37.43	63	21.28	47.86	22.49
BnaA01G0043400ZS	28.32	59.66	51.15	41.22	38.19	40.95	14.58	88.02	45.73	29.62	61.81	50.77	136.15	145.49	95	55.77	75.74	36.18	106.38	20.76	106.95	63.47	50.82	124.19	78.22	29.85	56.66	58.92	54.38	64.21	56.22	55.49	105.48	107.46	57.22	71.24	56.37	100.84	77.05	58.38	64.13	47.22
BnaA01G0043500ZS	6.47	6.49	5.47	8.86	7.74	5.45	7.58	10.06	8.39	11.09	8.7	10.32	9.57	8.55	8.71	7.87	7.62	8.21	6.65	8.54	6.59	3.34	4.61	5.43	5.81	5.16	5.55	5.13	6.89	5.04	8.86	8.03	5.3	8	7.27	7.49	6.16	4.63	3.71	3.72	5.26	5.51
BnaA01G0043600ZS	192.25	197.43	168.66	47.08	116.78	68.61	89.41	67.59	52.34	141.97	260.64	188.66	199.49	204.96	200.81	510.8	348.28	531.29	234.06	183.93	434.49	184.03	257.96	209.48	58.4	65.84	63.46	171.61	94.36	144.38	341.14	196.82	319.62	215.87	256.66	113.29	342.88	255.46	296.68	119.92	193.54	130.07
BnaA01G0043700ZS	3.05	3	0.89	2.36	2.1	1.14	3.45	3.24	1.63	0.69	4.76	2.84	1.39	3.05	1.57	3.75	2.77	8.23	3.53	9.56	1.83	0.77	4.64	0	0.99	1.03	0.62	2.08	0.32	3.42	2.5	2.18	2.61	2.1	1.86	1.19	2.52	4.3	1.88	0.92	1.28	1.24
BnaA01G0043800ZS	1.51	1.01	1.07	3.24	2.53	1.46	1.15	2.06	2.43	2.59	1.69	1.56	3.34	3.08	2.99	1.58	2.24	2.7	1.92	2.46	1.51	0.5	1.13	0.42	1.31	0.69	0.81	1.4	0.69	1.52	1.1	1.36	0.73	0.92	1.36	1.45	0.43	0.37	0.38	0.48	0.31	0.65
BnaA01G0043900ZS	0.91	2.04	1.41	1.54	1.6	0.97	0.97	1.87	0.99	1.65	1.36	1.53	2.16	1.62	2.39	1.07	1.48	2.05	1.37	0.9	1.62	0.91	1.82	0.62	1.64	1.08	0.8	1.15	0.87	1.37	1.95	2.34	1.66	2.28	1.42	2.86	0.52	3.03	1.04	1.37	1.05	1.25
BnaA01G0044000ZS	3.52	3.13	2.47	6.49	8.88	2	4.31	59.36	7.82	14.19	9.81	13.19	13.65	7.9	7.26	5.59	5.49	10.1	1.85	8.82	1.83	0.78	9.6	1.21	2.74	2.74	3.7	6.98	2.64	7.83	4.86	4.27	4.99	2.74	3.1	4.65	3.73	1.37	3.02	0.57	0.64	1.63
BnaA01G0044100ZS	8.4	10.18	9.73	8.08	10.55	9.04	9.57	10.29	8.81	7.65	10.26	6.61	8.03	10.61	8.26	8.55	8.94	8.08	10.36	6.82	10.14	9.63	6.14	6.61	6.59	5.07	5.75	5.7	7.25	4.98	8.28	6.5	7.02	9.69	8.97	8.71	7.22	7.88	7.25	6.1	7.46	8.29
BnaA01G0044200ZS	5.82	7.09	5.87	3.3	3.44	2.81	3.69	3.15	4.04	4.17	3.34	2.77	3.22	3.1	4.77	5.21	4.49	5.77	8.16	9.73	7.38	3.65	4.4	3.83	2.05	2.82	3.67	2.66	3.13	2.91	7.75	5.22	5.15	8.12	7.61	9.49	9.32	7.98	4.61	4.89	6.48	5.08
BnaA01G0044300ZS	18.71	22.46	21.52	10.06	15.82	11.51	25.69	37.02	21.85	38.87	31.94	33.61	31.58	31.58	34.61	31.78	22.98	31.61	23.01	28.92	21.81	20.2	32.43	18.13	16.48	23.14	28.23	35.87	39.22	29.77	57.81	40.12	59.06	54.13	54.71	54.85	31.08	30.41	31.75	20.49	31.34	26.21
BnaA01G0044400ZS	9.25	10.37	13.22	7.51	8.07	8.14	7.35	9.09	10.85	11.16	11.65	16.87	14	16.91	9.28	8.85	10.54	5.86	6.76	3.41	4.61	7.58	4.81	5.87	8.67	8.19	7.34	12.68	10.73	7.32	11.54	10.11	14.89	15.42	11.74	12.03	4.2	7.9	8.93	6.86	8.04	7.02
BnaA01G0044500ZS	0.95	1.06	1.94	1.24	0.5	1.22	0.89	8.09	3.8	2.8	2	2.64	3.05	1.89	2.58	1.53	1.24	0.94	0.7	2.56	1.18	0.22	1.28	0.44	0.95	1.53	1.34	1.92	1.7	0.8	2.62	1.92	1.19	1.18	1.51	2.06	0.62	0.3	0.96	0.48	1.26	0.92
BnaA01G0044600ZS	3.84	3.77	3.91	5.95	7.37	6.9	15.51	7.89	15.51	13.67	13.66	17.3	9.97	6.9	12.05	6.54	5.22	4.44	3.35	5.94	3.6	5.42	4.86	5.59	16.59	16.14	11.99	16.14	18.63	9.24	8.99	8.84	6.95	13.93	9.22	6.4	4.73	3.3	6.41	4.11	2.14	7.62
BnaA01G0044700ZS	8.57	12.89	13.15	7.89	11.16	5.6	8.21	9.71	13.91	14.41	12.16	15.26	12.9	12.71	12.72	11.21	9.93	8.68	11.79	9.36	6.32	5.31	11.38	5.95	6.42	9.23	10.75	14.21	12.47	7.19	16.64	17.94	14.16	12.72	17.35	16.18	9.64	10.35	7.3	11.3	11.08	8.97
BnaA01G0044800ZS	23.72	21.25	25.83	7.67	13.64	15.66	13.62	13.24	16.19	25.24	25.93	31.51	31.05	47.64	19.91	28.79	34.11	19.1	19.98	12.69	25.1	14.78	10.1	19.24	18.22	16.07	15.55	27.2	23.79	16.25	32.91	28.51	34.56	39.07	30.62	33.16	21.61	22.57	26.21	17.29	25.47	20.98
BnaA01G0044900ZS	0	0	0	0	0	0	0	0	0	0	0	0	0	0	0	0	0	0	0	0	0	0	0	0	0	0	0	0	0	0	0	0	0	0	0	0	0	0	0	0	0	0
BnaA01G0045000ZS	13.15	9.3	10.43	11.44	8.62	9.15	10.27	17.75	11.67	16.04	13.23	17.88	20.75	17.2	19.17	14.2	12	10.55	8.57	8.93	5.93	5.45	7	6.62	7.04	8.2	6.65	13.53	13.66	7.64	12.5	14.35	18.29	14.84	13.9	12.63	6.26	5.25	7.41	6.07	9.35	6.23
BnaA01G0045100ZS	0	0	0	0	0	0	0	0	0	0	0	0	0	0	0	0	0	0	0	0	0	0	0	0	0	0	0	0	0	0	0	0	0	0	0	0	0	0	0	0	0	0
BnaA01G0045200ZS	0.34	0.42	0.48	0.56	0.24	0.23	0.2	0.21	0.77	0.37	1.11	1.56	2.07	1.45	1.18	0.73	1	0.16	0.05	0.05	0	0	0.05	0	0.5	0.72	0.53	0.7	2.79	0.59	0.9	0.46	0.27	0.41	0.99	0.64	0.05	0.86	0.39	0.36	0.29	0.24
BnaA01G0045300ZS	8.94	10.38	9.79	8.96	10.72	6.6	7.93	16.46	10.43	6.98	10.43	9.26	10.38	9.4	14.73	12.62	11.33	17.61	6.8	14.19	5.68	4.57	9.69	3.87	5.08	4.56	3.96	6.72	8.14	7.29	11.54	8.74	7.77	12.05	11.71	8.6	7.75	7.69	5.91	4.41	5.33	6.99
BnaA01G0045400ZS	0	0.09	0	0	0	0	0	0	0	0	0	0	0	0	0	0	0	0	0	0	0	0	0	0	0	0	0	0	0	0	0	0	0	0	0	0	0	0.08	0	0	0	0
BnaA01G0045500ZS	1.38	0.71	1.22	1.72	1.14	1.4	0.81	1.39	1.62	1.07	1.32	0.77	2.2	1.11	0.72	1.33	0.98	0.93	0.86	0.29	1.05	0.7	2.04	0.94	1.15	1.15	1.09	0.91	2.98	0.92	1.02	2.82	2.07	2.84	1.17	0.42	2.72	1.36	1.62	0.61	0.59	1.26
BnaA01G0045600ZS	1.52	1.24	1.82	2.87	2.16	1.14	1.06	1.61	1.83	2.67	1.76	2.32	2.29	1.46	2.19	1.51	1.57	0.64	1.4	1.25	0.67	0.76	0.88	0.81	1.39	1.4	2.61	2.02	1.32	1.5	1.55	1.6	1.82	1.83	2.5	1.67	0.61	1.09	2.02	1.14	1.02	1.51
BnaA01G0045700ZS	1.7	1.3	1.29	1.48	1.66	1.44	1.34	1.2	1.35	2.23	1.75	2.21	2.37	1.36	1.81	1.31	1.37	1.43	1.67	0.94	1.16	1.12	0.84	0.97	1.01	1.03	1.38	1.39	1.31	0.86	1.11	1.45	1.16	1.16	1.46	1.86	1.74	0.65	0.91	1.02	0.52	0.66
BnaA01G0045800ZS	5.32	3.82	8.34	3.4	4.24	1.06	2.16	4.87	4.38	2.91	3.38	4.36	6.91	4.55	5.57	4.05	5.49	4.24	3.92	3.8	5.71	2.88	1.45	3.14	1.23	2.48	2.04	3.43	3.56	2.13	3.42	5.96	2.6	2.6	4.94	3.06	1.67	3.81	2.94	1.69	3.38	2.26
BnaA01G0045900ZS	0.07	0.32	0.11	0.34	0.32	0.27	0.1	0	0.07	0	0.1	0.12	0.14	0.14	0.07	0.04	0.23	0	0.03	0	0	0.26	0	0.03	0.31	0.7	0	0.34	0.2	0.59	0.79	0.3	0	0.21	0.14	0.24	0	0.14	0.33	0.15	0.21	0.42
BnaA01G0046000ZS	5.4	3.61	5.18	2.02	2.33	2.7	5.19	0.78	4.59	2.74	3.16	3	5.68	3.92	3.41	3.76	3.91	4.9	3.25	1.75	5.08	3.47	1.47	0.6	2.6	1.19	0.59	2.3	4.24	2.76	4.16	4.21	3.79	3.42	3.42	3.18	2.07	3.92	3.15	2.81	1.67	4.26
BnaA01G0046100ZS	0	0	0.37	4.75	0	0.78	1.98	0	0	0	4.15	0.38	3.83	0	3.48	1.03	0.76	1.07	2.55	0	1.83	0.31	0.31	0.92	0.99	1.79	1.85	0.9	0	0	0.34	1.36	0.7	0	0.34	1.04	0	0.67	0	0	1.29	0
BnaA01G0046200ZS	34.28	34.15	30.01	25.8	27.26	19.15	30.42	43.84	27.09	38.95	32.66	23.67	31.59	31.86	47.02	39.12	39.58	45.74	33.04	48.43	35.97	31.51	39.86	29.39	23.08	18.84	44.65	27.2	32.3	31.59	43.53	49.26	50.8	37.96	41.98	40.23	42.59	39.71	36.91	27.73	31.77	29.81
BnaA01G0046300ZS	7.27	7.98	7.03	7.67	7.74	6.77	4.73	7.25	6.5	7.46	6.34	4.99	8.16	8.9	8.15	5.02	5.71	4.47	6.31	4.7	5.72	4.21	3.67	3.33	3.65	4.3	3.09	4.11	3.57	3.36	6.06	5.48	5.79	7.7	6.27	5.34	3.91	5.21	4.35	4.73	4.82	6.54
BnaA01G0046400ZS	0	0.08	0	0	0	0	0	0	0	0	0	0	0	0	0	0	0.18	0	0	0	0	0	0	0	0	0	0	0	0	0	0	0	0	0	0	0	0	0	0	0	0	0
BnaA01G0046500ZS	8.65	9.91	8.38	7.67	10.35	6.94	6.65	16.61	8.8	12.28	11.56	5.48	10.87	11.26	12.95	7.08	8.79	13.9	7.92	13.23	8.25	6.11	11.03	4.85	5.13	5.57	2.98	7.81	7.93	6.76	15.61	9.24	9.69	12.67	14.38	12.54	8.21	6.7	5.29	6.89	7.69	8.42
BnaA01G0046600ZS	5.26	5.88	5.27	6.36	6.36	4.42	6.55	9.77	6.31	7.81	6.78	5.35	8.28	6.73	8.56	5.33	6.47	7.59	6.44	8.82	5.62	3.21	6.46	3.22	4.44	2.63	2.71	3.75	3.75	3.5	5.89	5.19	3.92	5.84	5.54	4.48	4.14	4.73	2.96	3.04	2.93	3.4
BnaA01G0046700ZS	5.19	5.74	5.41	5.41	2.64	1.48	1.89	2.04	7.33	1.26	2.38	3.55	6.88	3.9	2.66	4.11	2.87	3.73	3.46	1.91	1.82	2.65	3.32	2.95	3.44	3.16	1.38	1.55	3.06	0.7	3.47	1.14	1.18	4.16	3.96	4.33	0.82	3.8	3.29	3.76	0.75	2.51
BnaA01G0046800ZS	0.31	0.28	0.49	0.1	0.14	0.05	0.09	0.02	0.45	0.72	0.54	0.3	0.37	0.36	0.57	0.02	0.34	0.07	0.3	0.19	0	0.27	0.08	0	0.15	0.1	0.25	0.12	0.25	0.12	0.24	0.31	0.23	0.3	0.34	0.54	0.08	0.04	0.15	0.12	0.09	0.09
BnaA01G0046900ZS	0.39	0.32	0.83	1.8	0.7	0.83	0.6	1.93	1.58	2.16	1.36	0.35	0.38	0.37	0.39	0.94	1.27	0.76	0.53	0.13	0.47	1.19	0.45	0.22	0.18	0.43	0.8	0.54	1.56	0.71	1.4	1.66	0.7	1.96	1.54	1.05	0.4	0.79	2.25	0.93	0.06	1.43
BnaA01G0047000ZS	4.35	3.59	3.15	2.81	4.78	2.1	3.46	134.73	1.79	7.8	7.94	2.13	7.56	4.56	10.4	6.39	4.36	17.2	5.95	13.53	6.64	1.96	46.82	1.78	1.52	0.98	1.75	3.55	0.99	7	2.31	4.39	2.46	2.65	3.52	5.21	4.82	3.69	1.45	1.11	1.21	1.04
BnaA01G0047100ZS	0	0	0	0	0	0	0	0	0	0	0	0	0	0	0	0	0	0	0	0	0	0	0	0	0	0	0	0	0	0	0	0	0	0	0	0	0	0	0	0	0	0
BnaA01G0047200ZS	0	0	0	0	0	0	0	0	0	0	0	0	0	0	0	0	0	0	0	0	0	0	0	0	0	0	0	0	0	0	0	0	0	0	0	0	0	0	0	0	0	0
BnaA01G0047300ZS	0	0	0	0	0	0	0	0	0	0	0	0	0	0	0	0	0	0	0	0	0	0	0	0	0	0	0	0	0	0	0	0	0	0	0	0	0	0	0	0	0	0
BnaA01G0047400ZS	1.06	1.44	0.89	4.43	0.8	1.3	1.89	1.17	2.97	6.84	7.76	15.36	6.53	3.51	4.76	1.73	1.93	1.12	0.45	1.2	1.52	1.49	0.64	1.62	2.88	2.1	2.36	11.07	8.57	5.68	2.75	3.78	4	1.03	2.48	3.42	1.45	0.68	0.94	0.69	0.73	1.18
BnaA01G0047500ZS	0.29	0.14	0.29	2.21	0	0.62	1.6	0	0.73	0.28	1.37	0.46	0.14	0.69	0.14	0.41	0.6	0.14	0	0	0	0	0	0	0.93	0.6	0.13	2.04	0.77	0.6	0.13	0.54	0.42	0	0.55	0.41	0	0	0	0.25	0	0
BnaA01G0047600ZS	0	0	0.24	0.13	0.12	0	0.15	0	0.08	0	0.16	0	0	0	0.16	0	0.04	0.16	0.3	0.12	0	0	0	0.39	0	0	0.04	0.03	0.07	0	0.15	0	0	0.04	0.04	0.24	0	0	0.04	0.1	0	0.08
BnaA01G0047700ZS	0	0	0	0	0	0	0	0	0	0	0	0	0	0	0	0	0	0	0	0	0	0	0	0	0	0	0	0	0	0	0	0	0	0	0	0	0	0	0	0	0.08	0
BnaA01G0047800ZS	0	0	1.57	1.42	0	0	0	0	0	0	0	0	2.71	0	0	6.59	0	2.85	4.78	2.7	0	2.35	0	0	0	0	2.36	0	2.73	4.6	0	6.57	0	0	0	0	0	1.3	4.85	0	2.55	0
BnaA01G0047900ZS	8.37	9.72	10.36	15.39	13.68	10.64	9.93	13.86	11.02	11.07	12.47	14.24	20.52	15.52	13.61	8.92	9.93	6.6	9.45	5.95	5.78	8.89	5.08	8.34	16.66	15.67	15.18	13.18	16.01	9.81	14.82	14.06	14.28	14.7	13.46	11.68	5.56	8.43	9.99	9.57	10.22	12.23
BnaA01G0048000ZS	15.31	16.01	15.89	21.22	17.19	12.74	16.66	18.04	20.3	18.33	19.27	17.77	27.38	23.35	27.17	13.09	13.22	13.11	14.66	17.38	8.67	7.69	6.44	6.74	9.89	11.22	6.37	14.21	16.68	11.86	14.88	12.06	16.53	19.12	18.41	16.33	10.41	10.99	8.05	9.01	13.91	14.66
BnaA01G0048100ZS	3.89	3.99	6.17	9.32	5.63	5.15	5.05	5.25	6.27	5.27	5.46	4.59	6.53	5.87	6.17	5.55	5.24	6.26	5.52	6.11	6.8	4.1	4.78	2.6	4.18	3.7	3.1	4.76	3.63	3.65	4.61	5.43	2.89	4.71	4.53	3.38	4	3.18	2.78	2.07	2.9	2.15
BnaA01G0048200ZS	0.11	0	0	0	0.11	0.12	0.46	0	0.22	0	0.21	0	0	0	0	0	0	0.16	0.05	0	0	0	0	0.24	0	0	0	0.14	0.15	0	0	0	0	0.05	0.1	0.16	0	0	0	0	0	0
BnaA01G0048300ZS	282.11	265.63	272.43	514.06	280.7	258.72	82.93	10.68	310.7	203.77	279.76	371.03	390.01	333.65	205.36	166.96	274.59	155.4	178.96	93.99	138.74	140.19	14.31	56.92	193.31	120.51	35.87	110.19	170.12	64.85	91.31	56.45	61.85	124.2	134.95	101.55	66	60.4	131.1	51.63	43.29	162.71
BnaA01G0048400ZS	3.05	4.78	5.55	1.54	1.95	3.66	2.4	2.67	3.09	3.41	2.45	3.49	3.78	5.55	2.66	2.33	4.59	2.53	3.29	2.22	4.22	6.17	2.16	4.4	4.55	4.68	5.72	4.41	5.72	4.33	7.1	9.04	8.54	10.61	10.65	10.64	6.02	8.66	7.79	12.44	8.58	10.37
BnaA01G0048500ZS	0	0	0	0	0	0	0	0	0.12	0.83	0	0	0	0	0.24	0.23	0.19	0.6	0	0.3	0	0	0	0	0	0	0	0	0	0.25	0.17	0.06	0	0	0.12	0	0	0	0	0	0	0
BnaA01G0048600ZS	438.25	499.48	573.09	638.43	206.9	840.88	272.41	88.25	657.07	1000.04	598.15	911.08	768.05	1194.54	489.68	659.29	665.99	584.32	402.01	401.12	399.36	244.97	210.78	270.36	734.49	672.34	763.86	616.13	1040.41	216.95	720.24	904.44	884.88	906.69	745.33	522.74	369.22	373.61	456.52	332.13	440.59	448.68
BnaA01G0048700ZS	8.09	6.12	9.11	5.2	6.09	7.02	15.63	19.46	8.94	6.86	9.81	7.52	4.11	5.09	9.53	9.54	7.06	21.45	8.1	12.88	13.67	12.97	21.28	20.14	6.43	3.19	8.56	6.84	5.32	14.12	14.05	11.6	7.78	6.92	9.65	12.78	15.62	8.42	6.15	8.43	11.02	8.86
BnaA01G0048800ZS	0	0	0.11	0.17	0.16	0.18	0	0.69	0.11	0	0.05	0	0.11	0	0	0	0	0	0	0	0	0	0.24	0	0.82	0.23	2.05	0	0.1	0.09	0	0	0.05	0	0.21	0.05	0	0	0	0	0.1	0
BnaA01G0048900ZS	11.87	17.14	10.83	22.2	13.93	10.01	24.43	0	7.46	16.71	16.81	1.07	7.7	6.64	9.42	17.87	13.16	13.08	11.16	7.69	0	7.53	0.85	0	6.32	0.83	10.09	1.66	1.91	9.85	2.8	4.68	2.92	6.11	3.8	9.91	0.87	3.7	5.19	1.89	10.84	9.76
BnaA01G0049000ZS	0	0	0	0	0	0	0	0	0	0	0	0	0	0	0.55	0	0	0	0	0	0	0	0	0	0	0	0.98	0	0	0	0	0	0	0	0	0	0	0	0	0	0	0
BnaA01G0049100ZS	36.71	31.82	29.5	47.05	110.49	35.2	260.35	105.46	328.72	185.76	367.52	382.96	193.75	176.66	163.95	131.82	97.05	76.81	31.86	42.95	31.45	22.46	19.69	22.83	44.55	36.57	27.77	88.24	76.18	100.2	61.3	41.76	24.85	43.08	53.13	24.26	17.93	8.68	11.34	15.71	16.67	19.78
BnaA01G0049200ZS	9.94	6.53	12.21	14.04	11.25	10.79	6.03	16.32	10.74	18.4	14.29	7.68	7.71	12.43	10.94	9.59	8.04	11.97	7.11	9.56	7.65	3.8	12.33	11.16	13.95	11.23	10.9	18.85	10.96	13.6	8.5	12.11	8.22	9.2	11.29	10.95	14.01	11.91	17.66	8.88	7.55	8.05
BnaA01G0049300ZS	0.92	0.62	0.53	1.02	0.27	0.76	0.91	0.78	1.29	1.19	0.93	0.45	0.38	0.76	0.4	0.45	0.38	1.07	0.72	1.99	0.8	0.49	0.41	0.26	1.09	0.76	0.46	0.74	1.06	0.92	0.67	0.38	0.12	0.89	0.58	0.66	0.75	0.7	0.54	0.53	0.77	0.87
BnaA01G0049400ZS	5.18	4.4	5.52	4.09	4.42	2.46	3.85	14.11	5.76	7.6	5.43	7.11	6.25	4.49	10.07	5.46	6.19	4.31	4.96	7.58	4.15	3.32	3.49	3.19	3.87	2.97	5.76	5.01	5.16	4.19	9.81	11.02	6.84	7.03	10.67	10.48	6.84	4.59	4.1	3.06	4.34	4.89
BnaA01G0049500ZS	11.78	11.06	15.14	7.45	5.92	5.28	3.37	6.46	10.79	8.63	5.4	7.75	9.94	6.95	6.44	10.84	9.86	5.93	11.18	2.85	9.37	8.94	2.22	6.87	2.52	2.57	4.44	5.48	8.2	3.96	7.34	7.41	5.36	5.73	9.69	4.36	5.33	10.17	5.63	5.32	7.21	2.73
BnaA01G0049600ZS	0.09	0.27	0	6.88	3.83	0.48	0.76	0	3.96	3.54	2.68	5.02	4.43	2.26	2.51	0.79	0.84	0.98	0.5	0.18	0.37	0.47	0.55	0.55	1.18	0.68	2.71	2.51	1.86	1.9	0.09	0.17	0	0.71	0.52	0	0	0.17	0.32	0.08	0.33	0
BnaA01G0049700ZS	2.49	2.83	3.7	2.93	3.55	3.06	2.61	0.21	3.02	1.68	4.25	2.91	5.8	4.58	3.86	3.86	5.64	1.37	2.12	0.77	1.51	1.35	0.52	1.59	3.54	3.41	3.01	2	4.86	1.53	4.58	3.1	5.04	4.46	3.74	3.12	1.28	2.66	4.1	2.27	1.92	2.8
BnaA01G0049800ZS	1.73	2.68	3.19	3.23	0	3.94	0.22	1.64	1.25	1.41	0.93	1.81	1.89	2.09	0.24	1.4	4.58	2.41	0.65	1.43	0.75	0.83	0	2.71	1.57	1.82	0.42	0.61	1.1	0.81	0.23	0	1.19	1.2	3.01	0	2.37	1.81	5.15	2.32	0.66	0.5
BnaA01G0049900ZS	0.37	0.18	0	1.12	1.08	0.2	0.84	0.7	0.93	0.88	0.52	0.58	1.06	1.22	0.18	1.4	0	0.18	1.31	0.53	0	0.94	0.48	0.62	1.01	0.76	1.27	0	0.98	0	0.17	0.52	1.25	0.36	0.52	0.52	2.58	0.68	0.8	0.31	1.15	0.55
BnaA01G0050100ZS	13.97	12.8	15.99	19.06	19.65	17.04	18.66	23.93	15.7	25.7	23.15	14.92	21.23	20.73	26.17	19.51	15.71	24.48	18.48	24.77	17.16	11.48	22.44	12.29	12.95	8.82	10.64	12.17	11.94	14.05	18.93	15.16	13.41	17.59	16.6	17.86	17.41	10.78	11.03	6.96	11.46	12.18
BnaA01G0050200ZS	0.05	0.26	0.31	0.21	0.41	0.67	0.1	0.75	0.58	0.1	0.45	0.61	0.36	1.1	0.1	0.15	0.32	0.31	0.1	0.36	0.54	0.41	0	0.14	0.39	0.26	0.09	0.18	0.51	0.31	1.13	0.2	0.51	0.97	0.74	0.5	0.6	0.63	0.56	0.09	0.52	0.65
BnaA01G0050300ZS	0.42	0	0.55	0	0	0.3	0.51	0	0	0	0	0	0.13	0.13	0	0	0.57	0	0	0.41	0	0	0	0	0.13	0.8	0	0.23	0.87	0	0	0.26	0.95	0	0.52	0	0	0.39	0.12	0.35	0.25	0
BnaA01G0050400ZS	5.19	4.87	4.7	4.71	5.57	4.43	4.9	6.3	6.28	7.81	6.24	4.87	6.2	6.27	6.59	5.13	5.14	4.9	5.24	5.77	5.13	3.43	3.42	2.76	4.06	2.84	2.61	3.55	3.96	3.24	5.21	4.64	2.86	5.43	5.46	5.03	2.82	3.86	3.63	2.46	3.82	4.52
BnaA01G0050500ZS	0	0	0	0	0	0	0	0	0	0	0	0	0	0	0	0	0	0	0	0	0	0	0	0	0	0	0	0	0	0	0	0	0	0	0	0	0	0	0	0	0	0
BnaA01G0050600ZS	0.14	0.83	0.42	4.44	1.24	0.6	0	0	0.28	0	0.8	0	1.36	0.67	2.62	0	0.29	0	0.89	0.69	0.43	0.97	0	0.48	1.55	3.14	1.47	0.12	0.5	0	0	0.53	0.55	1.37	1.06	0.27	0.37	1.69	0.62	0.72	0.38	1.1
BnaA01G0050700ZS	0.37	0.42	0.54	0.53	1.21	0.68	0.18	0	0.26	0.36	0.23	0.34	0.33	0.42	0.47	0.55	1.71	0.2	0.11	0.48	0	0.48	0.75	0.9	1.84	1.16	0.7	0.82	0.44	0.67	0.7	0.76	1.21	1.68	0.52	0.35	0.38	0.3	0.74	0.88	0.83	1
BnaA01G0050800ZS	18.8	19.31	15.68	14.02	24.45	10.82	17.43	36.72	13.49	19.1	19.95	13.39	16.43	17.87	20.83	34.04	25.76	70.42	20.54	57.46	34	15.19	58.88	16.05	11.47	10.55	11.02	13.34	12.75	15.57	32.6	28.55	20.4	28.81	27.89	33.09	50.71	27.39	16.13	15.46	17.09	19.95
BnaA01G0050900ZS	0.46	0.45	0	0.56	0.54	0.1	0.93	0	0.55	1.07	0.43	0.58	0.27	0.61	0.18	0	0.47	0	0	0.27	0	0.16	0	0.47	0.34	0.23	0.64	0.69	0.08	0.15	0.6	0.34	0.89	0.44	0.09	0.17	0.24	0.25	0.4	0.15	0	0.26
BnaA01G0051000ZS	0.22	0.04	0.13	0.24	0.29	0.45	0.14	0.08	0.13	0.39	0.16	0.11	0.45	0.22	0.25	0.18	0.02	0.35	0.19	0	0	0.11	0.15	0.18	0.18	0.04	0.19	0.12	0.11	0.16	0.18	0	0	0.17	0.17	0.18	0.02	0.38	0.04	0.12	0.11	0.12
BnaA01G0051100ZS	7.67	6.85	7.35	7.36	6.8	2.67	5.75	18.63	9.9	17.27	8.54	10.55	14.02	7.47	16.77	10.13	7.56	6.69	4.47	11	8.32	4.16	4.74	3.47	5.31	5.38	13.8	7.38	8.24	5.14	10.39	12.02	9.15	11.81	11.62	11.95	7.47	4.73	5.24	3.92	5.08	6.37
BnaA01G0051200ZS	0.17	0.2	0.27	0.28	0.64	1.46	0.45	0.59	0.38	0.8	0.13	0.87	0.2	0.39	0.37	0.26	0.53	0.27	0.25	0	0.5	0.66	0.24	0.41	1.21	1.96	1.87	0.95	1.27	1.09	0.06	0.58	1.41	0.6	0.26	0.39	0.3	0.7	1.28	1.06	1.38	0.85
BnaA01G0051300ZS	1.08	1.05	1.12	1.35	1.22	0.92	0.99	1.42	1.32	1.47	1.15	0.87	1.14	1.48	1.56	0.79	1.15	0.89	1.09	1.14	0.98	0.63	0.82	0.68	0.78	0.98	0.83	0.98	1.04	0.91	1.74	1.12	1.07	1.37	1.21	1.38	1.12	0.82	0.79	0.83	0.74	0.77
BnaA01G0051400ZS	12.6	11.97	11.01	8.8	14.5	8.28	9.05	12.14	11.16	9.79	10.09	9.81	13.81	13.02	13.35	15.54	12.24	17.4	11.14	16.24	14.7	7.54	15.81	6.85	8.46	9.05	7.16	12.37	11.79	12.12	13.55	15.06	10.38	11.47	11.84	11.6	9.96	12.78	11.25	8.43	9.13	9.07
BnaA01G0051500ZS	0	0	0	0	0	0	0	0	0	0	0	0	0	0	0	0	0	0	0	0	0	0	0	0	0	0	0	0	0	0	0	0	0	0	0	0	0	0	0	0	0	0
BnaA01G0051600ZS	0.03	0.03	0.03	0.03	0.23	0	0	0	0.1	0	0	0.14	0.13	0.03	0.07	0.03	0	0.03	0	0	0	0	0	0	0	0	0	0	0	0	0	0	0	0	0	0	0	0.03	0	0	0	0.03
BnaA01G0051700ZS	7.87	7.18	7.47	11.09	7.45	6.39	7.02	9.16	8.68	12.12	7.72	11.43	7.73	8.9	11.84	10.02	10.84	8.76	6.56	8.99	10.96	6.9	6.4	3.94	8.85	5.22	10.05	8.69	5.05	5.24	6.13	7.03	6.21	5.82	7.21	7.68	7.47	6.66	5.13	2.56	5.9	3.61
BnaA01G0051800ZS	0	0	0.04	0	0	0	0	0.18	0	0	0	0	0	0	0.04	0	0	0	0	0	0	0	0	0	0	0	0	0	0	0	0.07	0	0	0	0	0	0	0	0	0	0.03	0.04
BnaA01G0051900ZS	10.69	11.64	10.75	11.37	16.28	12.28	12.32	19.89	12.28	15.87	14.75	10.06	21.79	16.03	22.03	8.84	9.45	13.35	13.07	17.69	9.32	7.39	8.58	6.71	11.61	14.86	10.7	13.55	19.13	9.46	23.79	25.1	19.79	24.05	24.2	19.5	11.42	13.75	9	9.93	12.88	19.48
BnaA01G0052000ZS	0.03	0	0	0	0.03	0	0	0	0	0	0	0	0	0	0	0	0	0	0	0	0	0	0	0	0	0	0	0	0	0	0	0	0	0	0	0	0	0	0	0	0	0
BnaA01G0052100ZS	4.88	5.31	5.16	6.25	8.46	5.31	5.92	9.02	7.41	7.63	7.77	4.87	6.37	7.58	7.5	5.2	4.46	5.23	5.83	6.33	4.55	4.09	3.96	3.44	4.59	3.78	3.76	4.27	5.11	5.05	5.78	4.88	4.8	7.3	6.17	5.9	4.44	3.72	4.46	3.65	4.77	5.25
BnaA01G0052200ZS	0	0	0	0	0	0	0	0	0.18	0	0	0	0.09	0	0	0	0	0	0	0	0	0	0	0	0	0	0	0	0	0	0	0	0	0	0	0	0	0	0	0	0	0
BnaA01G0052300ZS	0.3	0	0	0.3	0	0	0	0	0	1.7	1.71	0.94	0.86	0	0	0	0.31	0	1.59	0	0	0.25	0	0	0	0	0	0.99	0.27	0	0	0	0	0	0.28	0	0	0	0	0	0	0.31
BnaA01G0052400ZS	10.88	9.55	9.12	13.03	11.01	4.87	6.41	16.94	10.27	7.78	9.18	9.99	10.72	9.61	13.08	16.02	8.92	13.87	5.98	13.3	10.9	7.36	22.86	8.88	8.49	5.11	10.51	8.42	4.74	4.95	6.78	7.07	6.03	8.92	8.36	7.53	9.31	5.65	3.84	5.89	5	7.38
BnaA01G0052500ZS	5.3	5.58	4.18	15.7	8	17.18	24.76	11.49	27.57	12.97	13.84	10.1	19.48	21.29	20.43	15.86	15.37	11.23	4.97	8.2	13.14	5	12.38	5.23	28.64	16.44	18.91	10.5	12.76	10.99	10.02	11.84	10.49	14.23	11.77	15.61	6.81	6.19	7.53	3.88	6.13	5.16
BnaA01G0052600ZS	25.02	26.25	25.04	18.17	7.19	9.33	8.01	6.79	27.11	6.15	9.4	16.98	13.54	14.13	10.49	16.17	30.04	14.42	13.93	4.01	14.28	10.96	7.12	4.1	6.31	7.2	13.84	14.84	15.05	7.42	10.89	7.55	11.4	11.03	12.78	12.9	7.26	11.87	16.29	18.37	12.93	8.56
BnaA01G0052700ZS	4.72	4.17	6.96	3.53	2.59	4.44	4.39	3.29	3.57	7.1	3.35	6.99	7.12	8.34	5.86	3.09	5.94	2.99	6.35	2.44	7.27	5.98	3.36	2.62	6.47	4.99	5.2	4.29	4.92	3.09	5.25	7.11	5.81	5	4.79	5.57	5.55	4.32	6.33	3.91	3.52	3.17
BnaA01G0052800ZS	2.2	1.22	2.36	2.06	3.28	1.84	2.66	2.84	2.03	2.33	0.82	3.25	2.89	1.64	1.61	1.75	0.99	2.25	1.39	0.47	1.58	1.49	2.09	1.73	1.06	0.4	0.84	1.44	1.45	1.04	1.97	1.72	0.94	0.65	2	1.19	0.68	0.89	1.02	1.21	0.86	1.58
BnaA01G0052900ZS	6.17	7.35	5.77	7.69	5.68	7.91	6.48	11.11	9.35	9.23	7.06	6.78	8.83	9.69	8.69	6.55	6.72	6.57	5.31	7.31	8.45	5.3	7.8	4.49	9.58	8.47	7.57	6.98	9.14	5.46	8	10.17	6.93	10.2	8.58	8.79	4.8	5.25	5.21	6.01	7.52	7.95
BnaA01G0053000ZS	0	0	0	0.14	0	0	0	0	0	0	0	0	0	0	0	0	0	0	0	0	0	0	0	0	0	0	0	0	0	0	0	0	0	0.13	0	0	0	0	0	0	0	0
BnaA01G0053100ZS	0	0	0	0	0	0	0	0	0	0	0	0	0	0	0	0	0	0	0	0	0	0	0	0	0	0	0	0	0	0	0	0	0	0	0	0	0	0	0	0	0	0
BnaA01G0053200ZS	18.99	26.69	17.42	20.3	22.38	20.03	28.1	14.94	20.67	38.79	39.69	25.33	32.44	28.69	38.92	31.17	26.79	16.01	24.53	18.92	16.38	17	9.45	14.21	23.68	19.85	30.33	26.87	25.45	17.21	26.94	20.83	23.67	29.97	29.25	26.57	22.76	19.95	17.08	18.17	13.66	16.33
BnaA01G0053300ZS	1.75	1.87	2.69	3.36	1.9	1.33	2.62	4.98	3.28	5.67	3.35	4.94	3.08	1.93	3.76	1.54	1.85	1.17	1.4	2.66	1.39	1.39	0.82	0.55	2.28	3.22	5.52	4.73	5.4	2.79	4.89	5.85	4.01	2.85	4.44	2.77	1.78	1.59	1.55	1.63	1.6	2.25
BnaA01G0053400ZS	0	0	0	0	0	0	0	0	0	0	0	0	0	0	0	0	0	0	0	0	0	0	0	0	0	0	0	0	0	0	0	0	0	0	0	0	0	0	0	0	0	0
BnaA01G0053500ZS	0	0.15	0	0	0.05	0	0	0	0	0	0	0	0.02	0	0	0.02	0	0	0	0.02	0	0	0	0	0	0	0	0	0.07	0.02	0.05	0	0.02	0	0	0	0	0	0	0	0	0.02
BnaA01G0053600ZS	41.75	39.11	41	44.22	49.11	30.81	50.87	52.57	37.73	77.26	35.77	61.1	94.71	47.6	52.5	67.7	37.17	61.71	53.52	53.99	82.12	50	79.74	56.2	34.46	31.06	41.85	42.19	41.74	25.98	55.61	62.68	67.11	36.24	56.57	73.72	67.62	47.1	25.53	25.07	30.41	36.54
BnaA01G0053700ZS	0.39	1.79	1.55	0	0	0.42	0	2.29	0	0	0.18	0	0	1.17	0	0	0.2	0.74	0	0.43	0.6	3.11	2.16	2.68	0	0.72	0	2.72	0.75	1.38	1.44	4.16	4.79	7.54	2.56	5.38	3.54	4.42	1.67	8.39	2.65	1.35
BnaA01G0053800ZS	0.41	1.41	2.44	1.45	2.39	0.22	1.5	1.94	0	1.17	0.78	0.86	2.37	0.97	0.2	0.19	1.9	0	0.73	1.19	0.42	7.49	5.45	5.38	0	0.5	1.23	1.35	0.73	1.18	1.14	0.96	1.39	4.79	3.27	4.27	1.43	2.83	2.32	3.49	2.92	1.02
BnaA01G0053900ZS	4	3.56	4.4	4.18	3.26	3.3	5.41	5.57	4.74	2.43	5.11	3.06	2.66	3.47	4.94	2.91	4.68	5.94	5.86	6.16	4.29	2.3	3.76	2.08	3.16	1.88	0.93	3.36	1.82	2.03	3.54	2.14	1.78	5.23	2.8	5.04	4.03	2.96	2.69	1.08	1.29	1.97
BnaA01G0054000ZS	0.25	0.42	0.61	0.38	0.15	0.1	0.38	1.28	0.6	1.1	0.47	0.36	0.85	0.33	0.86	0.21	0.57	0.03	0.03	0.15	0.42	0.03	0	0.05	0.43	0.28	0.36	0.47	0.36	0.16	0.47	0.5	0.27	0.39	0.21	0.33	0.11	0.14	0.19	0.18	0.36	0.06
BnaA01G0054100ZS	4.59	4.08	4.56	5.85	2.78	3.93	3.64	4	5.9	5.52	3.86	4.59	4.82	4.18	5.26	3.66	5.09	3.38	4.6	4.18	5.48	2.25	3.99	2.39	3.21	3.04	5.11	2.71	3.08	2.38	4.1	3.75	3.44	3.47	3.71	3.78	3.37	4.05	2.66	3.19	1.74	2.16
BnaA01G0054200ZS	36.47	41.23	39.41	47.53	50.3	44.21	24.33	23.1	41.41	34.01	21.96	29.33	43.53	36.47	62.49	25.8	30	16.13	31.85	23.87	33.49	23.54	23.81	20.93	45.68	45.1	43.7	27.81	46.25	19.14	46	62.54	37.93	59.01	54.08	38.14	28.93	33.6	33.65	25.12	27.52	47.29
BnaA01G0054300ZS	1.93	1.14	4.21	2.1	2.27	1.65	1.55	2.7	3.52	0.75	2.82	2.32	1.75	1.1	3.67	4.2	2.79	2.78	3.26	7.8	4.36	0.89	1.79	1.1	1.9	1.17	3.7	2.04	2.87	1.29	4.57	4.37	3.4	2.64	4.51	3.06	4.56	3.34	1.71	2.18	1.85	3.02
BnaA01G0054400ZS	29.64	34.96	30.06	27.95	44.35	33.56	30.22	47.72	29.98	38.68	39.09	26.95	43.3	33.72	69.05	37.6	35.1	54.05	26.42	63.6	37.27	18.32	29.9	17.62	22.97	28.8	37.74	35.65	46.38	31.9	59.16	68.61	45.7	56.29	54.21	49.52	50.79	44.05	38.36	30.14	25.99	45.09
BnaA01G0054500ZS	0.09	0.08	0	0.07	0.65	0.08	1.21	1.43	0.57	0.37	0.49	0.54	0.43	0	0.74	0.16	0.29	1	0.32	0.58	0	0.07	0.07	0.53	0.47	0.05	0.13	0.18	0.22	0.23	0.32	0.66	0.49	0.34	0.14	0.33	0	0	0	0	0	0.06
BnaA01G0054600ZS	3.74	2.47	2.93	7.33	7.32	6.02	7.23	4.98	7.82	7.43	5.12	4.5	5.78	4.05	4.51	3.39	4.39	3.26	4.91	2.38	4.73	2.88	3.23	1.86	9.19	6.13	4.56	3.46	5.16	5.21	5.18	4.61	2.74	3.87	2.71	1.75	1.22	2.83	1.99	3	2.93	2.66
BnaA01G0054700ZS	1.07	0.48	0.48	12.06	17.85	15.99	205.85	178.76	167.98	385.47	330.83	355.1	190.04	203.47	228.12	32.04	24.01	94.51	1.86	23.48	5.82	3.29	88.28	7.79	83.49	45.73	143.27	247.34	204.42	227.48	113.38	112.55	95.68	45.04	71.01	68.3	21.43	9.96	1.9	2.88	2.62	2.93
BnaA01G0054800ZS	23.86	25.28	24.48	46.69	62.74	35	40.46	37.86	48.81	54.87	32.32	41.01	43.95	34.99	56.5	22.19	19.64	30.88	20.23	30.02	25.7	25.23	41.61	26.4	35.56	34.03	61.71	31.83	36.06	30.55	32.67	48.03	38.07	35.33	38.81	35.27	22.74	21.37	18.48	17.67	35.04	26.98
BnaA01G0054900ZS	3.01	3.58	4.23	2.6	4.52	4.31	6.76	5.02	4.29	6.45	4.96	4.29	3.81	6.46	5.83	4.99	4.71	5.5	3.67	3.64	5.38	4.14	3.29	3.89	3.96	2.45	3.73	5.95	5.54	4.98	7.84	6.67	7.26	7.51	7.62	6.9	5.3	4.72	3.64	4.22	5.41	4.53
BnaA01G0055000ZS	0	0	0	0	0	0	0	0	0	0	0	0	0	0	0	0	0	0	0	0	0	0	0	0	0	0	0	0	0	0	0	0	0	0	0	0	0	0	0	0	0	0
BnaA01G0055100ZS	0	0	0	0	0	0	0	0	0	0	0	0	0	0	0	0	0	0	0	0	0	0	0	0	0	0	0	0	0	0	0	0	0	0	0	0	0	0	0	0	0	0
BnaA01G0055200ZS	4.89	4.28	3.18	2.36	18.06	3.01	5.72	29.11	2.29	4.65	6.46	1.99	2.2	2.84	3.85	3.72	2.96	8.22	3.43	8.46	6.41	2.79	13.48	4.69	1.45	2.04	1.69	4.48	3.01	7.57	8.44	7.58	3.91	3.98	7.03	5.16	6.64	6.02	3.03	3	3.7	3.58
BnaA01G0055300ZS	0.66	0.37	0.42	0.78	3	1.31	6.2	3.14	5.89	3.11	4.95	5.19	2.93	2.41	3	0.95	2.38	0.86	0.7	0.11	0.56	1.62	4.72	1.51	6.6	4.13	9.4	4.91	7.28	3.78	3.22	4.34	2.75	2.2	3.75	4.19	0.29	1.65	1.37	1.11	0.48	1.13
BnaA01G0055400ZS	0	0	0	0	0	0	0	0	0	0	0	0	0	0	0	0	0	0	0	0	0	0	0	0	0	0	0	0	0	0	0	0	0	0	0	0	0	0	0	0	0	0
BnaA01G0055500ZS	13.07	14.42	15.88	24.09	100.82	18.77	27.32	34.06	19.85	28.25	26.39	21.33	28.24	23.4	31.63	12.37	13.66	13.97	13.71	14.11	12.27	10.66	14.18	9.52	16.65	20.47	17.56	23.4	27.48	25.18	24.5	28.12	20.26	27.2	27.81	22.43	12.64	11.3	10.88	15.06	14.34	23.03
BnaA01G0055600ZS	0.28	0	0.14	2.26	82.25	0.44	6.15	20.64	0.56	0.54	8.17	0.29	0.13	0.66	2.86	0.13	0.14	0.27	0	0.41	0.85	0.12	12.75	0.47	0.51	0.34	0.36	8.43	0	24.51	0	1.18	1.08	1.62	0.13	0.92	0.25	1.8	0	0	0.74	0.54
BnaA01G0055700ZS	877.04	899.82	939.61	824.22	699.15	1130.06	585.13	199.95	813.26	359.7	474.5	712.37	575.37	739.53	444.91	585.77	750.85	521.02	730.22	540.91	784.95	703.9	595.02	786.17	609.75	608.96	466.18	560.88	707.23	506.18	474.49	539.48	788.69	595.01	519.58	519.17	543.18	603.1	977.7	703.54	803.29	686.06
BnaA01G0055800ZS	70.63	73.98	61.39	15.67	61.51	22.8	3.41	4.32	7.22	0.64	0.99	1.06	1.82	1.23	3.25	10.25	10.38	28.86	69.73	114.39	57.47	38.04	60.25	55.65	4.26	6.91	3.55	0.57	1.04	1.3	0.78	1.14	0.85	4.11	4.96	5.75	54.44	45.67	38.75	36.18	59.02	44.36
BnaA01G0055900ZS	7.26	7.04	6.67	6.38	10.53	4.97	7.8	10.73	8.11	8.32	8.97	8.79	12.17	9.96	9.88	9.53	9.04	10.92	5.66	10.88	4.99	5.26	6.12	3.39	5.34	4.62	4.68	6.61	6.44	5.39	9.84	9.95	6.86	8.38	9.03	8.41	5.46	6.19	4.92	4.37	5.14	5.89
BnaA01G0056000ZS	18.75	19.44	15.77	9.69	12.03	6.04	10.63	23.97	9.59	5.66	12.58	8.74	12.41	9.29	12.69	20.37	17.29	21.42	14.59	28.41	18.76	9.7	23.74	14.8	5.77	4.09	4.65	8.65	6.01	7.39	21.42	14.02	9.65	21.3	20.13	26.43	25.21	19.33	12.99	11.97	13.79	12.36
BnaA01G0056100ZS	14.7	10.93	8.95	10.91	15.16	5.93	14.08	43.81	7.35	20.09	17.85	13.53	21.24	13.5	34.35	26.31	18.28	66.79	11.48	56.46	15.45	6.61	54	5.84	7.52	7.04	6.94	14.35	12.51	22.67	33.36	32.85	16.07	19.77	29.41	27.04	38.32	22.63	10.7	6.85	9.05	12.87
BnaA01G0056200ZS	2.47	2.84	2.92	1.62	1.96	2.27	1.28	4.02	2.79	2.22	2.49	2.35	2.36	2.11	3.48	2.39	2.84	3.04	2.14	4.67	2.06	1.8	0.78	3.15	2.3	2.06	3.51	2.14	2.33	1.33	2.65	2.28	4.05	1.95	2.68	2.36	3.55	2.5	2.69	1.8	1.36	1.19
BnaA01G0056300ZS	0	0	0	0	0	0	0	0	0	0	0	0	0	0	0	0	0	0	0	0	0	0	0	0	0	0	0	0	0	0	0	0	0	0	0	0	0	0	0	0	0	0
BnaA01G0056400ZS	0	0	0	0	0	0	0	0	0	0	0	0	0	0	0	0	0	0	0	0	0	0	0	0	0	0	0	0	0	0	0	0	0	0	0	0	0	0	0	0	0	0
BnaA01G0056500ZS	8.74	9.1	10.01	6.56	7.5	5.55	5.8	6.79	7.03	10.52	7.4	8.04	9.46	10.71	8.51	9.24	7.24	8.85	11.34	9.18	11.14	3.63	3.78	5.65	4.22	4.32	4.54	3.76	5.05	3.41	5.67	5.14	7.44	6.67	5	5.15	3.94	4.97	5.93	3.19	4.95	4.32
BnaA01G0056600ZS	19.93	16.79	17.69	15.39	21.03	19.13	29.79	45.08	15.87	20.38	23.4	14.17	15.98	13.12	21.47	26.26	20.87	35.79	20.77	31.07	28.41	26.94	55.07	30.35	14.75	12.09	22.59	23.75	11.3	28.62	28.21	27.1	21.93	20.27	25.01	27.05	21.87	19.63	15.49	15.4	22.3	13.96
BnaA01G0056700ZS	0.76	1.09	1.03	0.64	1.32	0.63	0.74	3.2	1.23	1.94	1.92	1.37	1.62	1.2	2.41	1.44	1.15	0.95	1.06	2.89	1.06	0.4	0.58	0.88	1.17	0.63	1.08	1.61	1.06	1.33	1.88	1.74	1.14	1.42	1.47	1.71	0.79	0.55	0.32	0.44	1.42	0.84
BnaA01G0056800ZS	5.21	2.39	2.58	7.04	8.97	4.43	7.01	12.7	5.09	3.5	7.4	3.29	2.52	3.12	4.57	4.3	3.76	9.84	4.66	6.4	2.83	3.71	7.03	1.92	4.61	1.86	1.95	3.88	2.78	3.31	4.03	1.14	1.01	0.68	1.31	0.99	5.03	1.44	1.98	1.77	1.39	2.91
BnaA01G0056900ZS	207.59	181.64	165.8	192.92	117.53	170.19	113.93	111.98	250.11	124.84	114.2	208.44	117.12	103.6	137.29	86.5	200.79	96.56	90.04	113.69	81.27	46.96	51.18	36.92	42.89	42.59	35.74	71.06	54.07	86.7	75.86	71.82	45.63	70.02	82.05	60.77	57.64	41.59	45.93	102.54	51.99	59.47
BnaA01G0057000ZS	4.04	5.48	4.99	3.45	5.8	3.59	5.75	12.01	4.23	4.51	5.36	5.09	5.7	4.92	5.81	4.05	5.56	5.08	2.7	5.33	4.45	4.7	4.34	4.92	4.9	6.46	5.27	7.49	7.36	6.07	13.76	14.47	11.18	12.84	15.1	13.26	8.2	9.6	8.61	8.11	8.88	9.3
BnaA01G0057100ZS	3.93	8.82	9.59	9.55	35.38	18.85	31.65	60.5	9.33	31.55	40.51	33.62	54.29	54.88	64.74	47.4	5.87	38.97	27.8	45.69	38.37	12.44	40.53	26.05	23.58	18.21	32.57	23.13	22.89	22.81	34.46	48.92	48.3	35.3	51.21	42.54	38.28	45.48	26.83	2.45	25.68	12.47
BnaA01G0057200ZS	0	0	0	0.28	0.14	0.3	0	0	0	0	0	0.15	0	0	0	0.53	0.58	0	0.13	0	0	0	0	0	0.51	0	0.24	0	0.12	0	0	0.13	0.27	0	0	0	0	1.55	0	0	0.37	0.68
BnaA01G0057300ZS	0	0	0	0	0	0	0	0	0	0	0	0	0	0	0	0	0.02	0	0	0	0	0	0	0	0	0	0	0	0	0	0	0	0	0	0	0	0	0	0.03	0	0	0
BnaA01G0057400ZS	0	0	0	0	0	0	0	0	0	0	0	0	0	0	0	0	0	0	0	0	0	0	0	0	0	0	0	0	0	0	0	0	0	0	0	0	0	0	0	0	0	0
BnaA01G0057500ZS	0	0	0	0	0	0	0	0	0	0	0	0	0	0	0	0	0	0	0	0	0	0	0	0	0	0.12	0	0	0	0	0	0	0	0	0	0	0	0	0.12	0	0	0
BnaA01G0057600ZS	0	1.11	1.11	0	0.73	0.27	0	0	0.51	0	0.12	0	0.12	0.24	0	0.6	0.52	0	0	0	0	0.54	0	0.21	0	0.21	0.22	0.1	0.33	0.42	0.58	0.12	0.37	0.49	0.36	0	1	0.46	0.99	0.32	0.34	0.37
BnaA01G0057700ZS	9.85	8.54	9.43	12.79	5.65	10.6	9.77	3.45	16.64	6.01	8.48	10.54	7.68	7.5	7.21	5.72	9.83	5.58	4.28	6.12	5.73	17.41	4.39	6.85	22.95	9.25	9.14	11.81	8.03	14.51	6.63	6.87	5.12	6.54	6.99	7.66	4.28	6.99	4.16	21.91	3.93	6.3
BnaA01G0057800ZS	0	0	0	0	0	0	0	0	0	0	0	0	0	0	0	0	0	0	0	0	0	0	0	0	0	0	0	0	0	0	0	0	0	0	0	0	0	0	0	0	0	0
BnaA01G0058000ZS	0	0	0	0	0	0	0	0	0.4	0	0	0	0	0	1.48	0	0	0.76	0	0	0	0	0	0	0	0	0	0	0	0	0	0	0	0	0	0	0	0	1.01	0	0	0
BnaA01G0058100ZS	1.03	0.97	1.26	0.63	0.47	0.9	5.12	5.38	4.77	6.05	4.56	3.79	3.18	3.42	3.69	2.16	2.17	0.94	0.86	1.46	1.17	1.24	1.08	0.86	2.99	2.86	5.11	5.42	6.52	2.59	6.35	5.43	7.06	5.04	3.81	3.13	2.36	2.17	2.3	0.88	1.91	1.6
BnaA01G0058200ZS	0.69	0.68	0.92	1.86	1.12	1.97	1.05	0	1.4	0	0.22	0	1.33	0.22	1.12	0.44	2.62	0.45	1.02	0.67	0	0.2	2.57	0.98	1.89	2.27	0	0	2.47	0.76	1.49	2.16	3.8	0.23	0.43	1.09	0	3.6	1.61	3.56	1.85	1.85
BnaA01G0058300ZS	0	0	0	0	0	0	0	0	0	0	0	0	0	0	0	0	0	0	0	0	0	0	0	0	0	0	0	0	0	0	0	0	0	0	0	0	0	0	0	0	0	0
BnaA01G0058400ZS	0.3	0.71	1.06	0.31	0.29	0.72	0.6	1.99	0.46	0.93	1	0.72	0.95	0.91	0.83	0.47	0.83	0.05	0.57	0.45	2.3	0.8	0.47	0.89	0.3	0.54	0.6	0.61	0.12	0.48	1.34	0.89	1.14	0.79	1.08	0.8	0.67	1.51	0.46	1.02	0.56	1.33
BnaA01G0058500ZS	0	0	0	0	0	0	0	0	0	0	0	0	0	0	0	0	0	0	0	0	0	0	0	0	0	0	0	0	0	0	0	0	0	0	0	0	0	0	0	0	0	0
BnaA01G0058600ZS	1.57	1.27	2.28	4.64	1.27	4.63	1.71	0.62	2.81	5.67	0.79	1.28	3.34	0.79	5.48	2.31	1.72	0.45	0.76	0.36	0	0.24	0.24	0.4	4.8	3.76	5.83	1.78	2.96	1.16	0.78	2.53	1.45	6.22	1.84	1.94	3.28	0.17	0.74	0.86	0.41	3.22
BnaA01G0058700ZS	3.85	4.21	4.03	4.82	3.99	1.48	3.97	9.72	6.07	11.75	3.56	3.41	5.42	5.1	9.18	8.13	4.31	4.1	4.86	10.06	3.31	1.2	1.4	3.22	2.58	3.37	6.55	4.74	4.29	3.04	6.91	8.89	5.24	3.45	7.2	7.04	3.89	2.88	1.52	1.99	4.8	4.47
BnaA01G0058800ZS	7.75	6.9	10.45	8.13	3.25	5.68	5.29	2.63	7.3	7.14	5.16	8.94	5.56	9.39	7.43	5.57	5.97	2.91	7.17	2.28	4.05	3.34	1.88	4.27	3.12	3.61	5.01	3.75	4.66	4.27	6.01	7.77	6.17	5.69	5.64	3.65	4.06	2.85	2.91	4.76	4.71	4.76
BnaA01G0058900ZS	1.05	0.41	0.41	1.27	0.81	2	2.48	1.98	1.69	5.58	0.4	1.76	2.41	1.18	1.62	1.78	0.43	0	0.93	1.01	0.64	2.84	3.05	0	1.14	0.34	2.51	1.55	1.86	2.07	2.32	6.05	1.82	0.61	1.57	2.37	1.46	2.11	1.46	0.71	0	1.04
BnaA01G0059000ZS	1.71	2.94	2.11	2.58	0.83	2.04	1.36	2.02	3.23	2.23	2.62	2.69	1.84	3.61	5.15	2.22	2.2	2.28	4.35	5.55	4.11	1.27	5.3	1.44	0.19	3.15	3.11	0.88	1.33	2.99	3.15	3.78	2.89	3.32	5.4	2.42	1.12	0.78	2.04	2.73	2.08	0.64
BnaA01G0059100ZS	0	0	0	0.49	0	0	0	0	0.73	0	0.68	0	0.46	0.68	0	0.68	1.99	1.41	0	0	0	1.23	0.62	1.22	0	0.4	0	1.59	1.08	1.19	2.67	0	0	0.47	0.23	0.91	3.16	1.11	0.21	0.62	0.64	0.97
BnaA01G0059200ZS	47.23	49.91	22.3	18.95	20.07	10.56	8.47	84.67	34.8	42.06	44.32	43.32	49.07	43.34	65.23	81.77	62.79	111.25	36.51	81.1	78.55	40.33	89.11	25.81	18.14	11.24	28.11	50.07	19.44	28.55	42.71	33.86	40.45	53.64	39.62	66.1	75.68	100.57	75.25	36.28	38.84	27.52
BnaA01G0059300ZS	0	0	0	0	0	0	0	0	0	0	0	0	0	0	0	0	0	0	0	0	0	0	0	0	0	0	0	0	0	0	0	0	0	0	0	0	0	0	0	0	0	0
BnaA01G0059400ZS	0	0	0	0	0	0	0	0	0	0	0	0	0	0	0	0	0	0	0	0	0	0	0	0	0	0	0	0	0	0	0	0	0	0	0	0	0	0	0	0	0	0
BnaA01G0059500ZS	9.39	7.25	8.16	5.88	6.35	4.15	5.59	10.87	7.02	14.77	9.32	8.4	13.44	11.79	20.51	11.32	10.13	8.06	11.44	13.79	11.64	7.2	7.25	3.95	7.68	4.65	16.68	6.96	8.37	5.65	11.84	13.58	12.53	12.39	16.23	15.78	20.38	9.89	10.3	5.15	4.78	7.08
BnaA01G0059600ZS	1.75	1.08	1.56	2.71	1.81	1.5	1.68	2.4	2.09	1.98	3.22	1.97	3.01	2.27	3.76	1.7	1.09	1.21	1.05	1.69	0.5	0.42	0.96	1.03	0.74	0.29	1.9	0.55	1.13	0.55	1.11	2.08	0.95	2.01	1.38	2.18	0.67	1.03	0.78	0.85	0.71	1.43
BnaA01G0059700ZS	0	0	0	0	0	0	0	0	0	0	0	0	0	0	0	0	0.09	0	0	0	0	0	0	0	0	0	0	0	0	0	0	0.08	0	0	0	0	0	0	0	0	0	0
BnaA01G0059800ZS	0	0	0	0	0	0	0	0	0	0	0	0	0.12	0.23	0	0	0	0	0	0	0	0	0	0	0.34	0	0	0	0.11	0	0	0	0	0	0	0	0	0	0	0	0.11	0
BnaA01G0059900ZS	0	0	0	0	0	0	0	0	0	0	0	0	0	0	0	0	0	0	0	0	0	0	0	0	0	0	0	0	0	0	0	0	0	0	0	0	0	0	0	0	0	0
BnaA01G0060000ZS	15.34	19.69	21.08	20.16	8.07	13.71	1.3	1.79	3.89	5.06	2.26	4.58	8.88	7.33	9.19	3.72	7.05	2.05	13.49	3.24	12.4	10.76	1.86	9.34	9.97	8.49	7.62	3.7	7.7	2.4	7.02	12.02	13.11	16.2	12.41	11.64	8.09	17.68	17.42	11.31	11.58	17.11
BnaA01G0060100ZS	5	5.47	5.25	6.13	5.48	3.26	2.69	4.78	5.01	6.29	4.18	3.57	6.85	6.01	7.63	3.41	3.95	3.24	4.09	3.12	3.91	2.42	2.19	2	3.6	4.34	2.68	2.89	3.7	2.05	5.16	5.01	3.44	6.31	4.81	4.81	3.12	2.66	2.64	2.79	3.1	4.8
BnaA01G0060200ZS	32.49	26.97	29.73	26.66	34.76	17.52	16.83	22.78	14.83	21.58	22.13	19.07	32.72	41.64	34.78	37.29	27.66	28.14	29.95	12.23	34.46	22	25.71	28.1	11.18	14.02	19.73	14.03	18.07	8.94	26.18	21.01	18.61	29.32	19.1	21.1	42.99	21.31	21.08	14.27	22.31	11.78
BnaA01G0060300ZS	17.16	15.32	15.51	9.38	12.39	8.74	10.76	26.26	11.39	3.99	12.11	6.03	13.87	10.66	13.7	16.62	16	20.02	17.77	17.87	16.82	12.7	7.99	10.35	9.14	9.48	4.59	7.08	5.51	6.65	8.16	7.33	8.12	8.16	8.6	15.2	12.39	20.04	17.71	10.88	9.23	13.73
BnaA01G0060400ZS	2.78	2.21	2.02	2.66	1.39	1.7	0.57	2.71	2.13	1.99	1.78	2.61	2.04	1.35	2.47	1.83	2.49	4.03	2.28	3.05	3.18	1.14	2.15	0.18	0.8	1.09	1.08	0.96	0.92	0.83	1.7	1.36	0.89	1.74	1.67	1.65	1.5	1.47	1.12	0.76	1.13	1.42
BnaA01G0060500ZS	0	0	0	0	0	0	0	0	0	0	0	0	0	0	0	0	0	0	0	0	0	0	0	0	0	0	0	0	0	0	0	0	0	0	0	0.83	0	0	0	0	0	0
BnaA01G0060600ZS	0	0	0	0	0	0	0	0	0	0	0	0	0	0	0	0	0	0	0	0	0	0	0	0	0	0	0	0	0	0	0	0	0	0	0	0	0	0	0	0	0	0
BnaA01G0060700ZS	2.95	3.06	2.72	3.27	3.89	4.53	4.3	1.83	2.71	3.54	4.19	2.63	3.45	4.96	3.38	3.3	2.94	2.04	2.92	1.99	5.77	3.72	2.19	3.17	4.16	4.2	4.62	3.97	4.72	3.92	6.66	6.68	6.63	5.86	6.1	5.83	4.57	4.84	3.72	3.21	4.5	4.43
BnaA01G0060800ZS	3.8	5.77	3.92	7.72	2.32	3.03	3.78	2.56	4	1.37	3.15	3.68	3.68	1.35	2.94	4.53	4.08	5.73	2.98	7.54	0.97	4.47	1.23	2.02	2.47	2.09	5.62	1.84	4.23	2.89	6.03	8.62	5.39	7.1	7.46	6.53	5.29	3.8	1.67	4.17	4.1	3.73
BnaA01G0060900ZS	7.81	8.3	7.18	7.35	8.64	4.84	8.85	8.25	8.74	6.9	10.81	8.02	10.99	8.33	9.42	10.05	10.03	13.37	9.09	12.56	11.52	5.51	12.99	5.47	5.81	7.14	6.05	7.98	6.72	3.12	10.89	15.36	10.77	10.72	9.22	11.51	8.47	10.9	8.45	5.83	6.28	8.61
BnaA01G0061000ZS	0	0	0	0	0	0	0	0	0	0	0	0	0	0	0	0	0	0	0	0	0	0	0	0	0	0	0	0	0	0	0	0	0	0	0	0	0	0	0	0	0	0
BnaA01G0061100ZS	1.82	2.2	1.26	1.62	2.32	2.2	1.41	5.41	1.72	2.08	2.2	1.42	2.67	2.03	1.93	1.47	2.94	2.15	1.89	3.22	2.7	1.9	3.67	1.62	1.41	0.81	1.18	1.02	1.46	1.84	2.16	1.9	1.07	2.01	1.85	2.32	1.08	1.02	1.73	0.92	1.85	1.11
BnaA01G0061200ZS	5.25	3.97	4.7	6.92	5.83	4.1	5.15	6.05	6.09	5.95	5.7	6.65	7.34	5.45	7.49	6.6	5.04	6.61	7.44	9.06	6.63	4.12	9.94	3.18	4.68	3.48	3.14	4.18	3.12	4.33	5.23	3.68	3.62	3.42	3.22	5.67	5.11	4.77	2.83	2.91	3.16	3.91
BnaA01G0061300ZS	3.88	4.95	5.5	6.23	6.58	2.69	5.35	8.63	4.89	7.04	4.09	6.47	3.89	4.41	4.14	6.56	5.31	16.48	2.95	14.9	7.24	2.54	14.26	2.61	4.08	1.92	2.2	4.47	2.71	2.72	5.3	4.26	4.83	4.1	3.48	5.1	5.3	6.24	3.44	3.9	4.33	1.94
BnaA01G0061400ZS	7.2	5.8	6.69	4.27	10.64	5	3.95	12.79	5.45	7.78	6.69	7.2	5.25	4.56	6.44	7.11	5.55	8.86	5.14	5.62	6.18	4.97	7.05	2.91	3.71	3.6	2.97	4.87	5.41	4.59	4.07	5.5	2.38	4.83	5.19	5.21	5.17	3.07	3.85	4.1	2.73	3.94
BnaA01G0061500ZS	41.94	43.08	41.42	23.45	76.69	24.63	24.75	51.41	24.5	26.14	28.49	22.73	28.73	28.14	30.49	37.83	31.54	57.58	39.58	67.53	39.86	26.97	26.38	24.25	22.5	29.47	18.7	25.22	28.62	19.21	44.14	39.3	44.12	49.53	49.69	45.32	46.07	42.18	38.06	35.3	55.57	49.8
BnaA01G0061600ZS	0	0	0	0	184.86	0	5.49	25.92	0	0	7.44	0.91	0	0	2.89	0	0	2.98	0.38	3.74	0.44	0	0	0	0	0	0	0.71	0	18.78	0	0	0	0	0	0	2.63	0	0	0	2.7	0
BnaA01G0061700ZS	2.93	2.88	3.32	2.95	2.24	1.11	1.15	0.2	1.27	3.79	2.77	2.63	2.41	4.33	2.83	8.11	2.37	3.67	2.79	0.61	9.97	3.19	5.2	6.36	1.33	1.37	2.87	1.38	4.1	2.41	4.64	4.29	1.42	3.66	2.94	2.57	0.73	1.92	6.38	1.25	1.86	3.33
BnaA01G0061800ZS	9.39	9.02	9.14	11.71	9.93	9.49	8.61	7.35	13.81	11.99	11.49	12.46	13.48	15.11	17.64	11.64	11.18	9.73	8.91	9.59	7.79	5.74	3.64	2.66	8.14	5.49	4.67	7.46	10.55	4.04	14.61	12.29	7.89	12.39	10.36	8.97	6.2	4.95	6.51	4.72	6.77	8.84
BnaA01G0061900ZS	0	0	0	0	0	0	0	0	0	0	0	0	0	0	0	0	0	0	0	0	0	0	0	0	0	0	0	0	0	0	0	0	0	0	0	0	0	0	0	0	0	0
BnaA01G0062000ZS	13.02	15.19	16.26	17.25	16.84	12.86	9.31	29.81	12.88	18.75	17.55	16.4	23.12	16.82	22.06	20.17	16.55	23.83	14.62	17.67	16.9	10.1	20.91	9.82	12.45	13.57	11.9	15.19	16.97	14.95	23.19	18.84	15.38	23.34	23.87	25.63	19.59	15.76	13.24	11.42	13.83	16.76
BnaA01G0062100ZS	0	0	0	0	0	0	0	0	0	0	0	0	0	0	0	0	0	0	0	0	0	0	0	0	0	0	0	0	0	0	0	0	0	0	0	0	0	0	0	0	0	0
BnaA01G0062200ZS	0	0	0	0	0	0	0	0	0	0	0	0	0	0	0	0	0	0	0	0	0	0	0	0	0	0	0	0	0	0	0	0	0	0	0	0	0	0	0	0	0	0
BnaA01G0062300ZS	7.08	8.62	7.88	13.07	13.03	10.67	7.4	10.51	11.13	13.98	9.28	12.72	17.81	9.82	13.13	13.14	10.42	4.7	14.03	8.86	10.05	9.29	9.2	9.15	10.11	11.18	17.17	9.42	16.81	7.72	9.46	14.31	17.02	13.4	13.19	14.52	8.58	10.64	10.85	9.05	10.1	8.74
BnaA01G0062400ZS	0	0	0	0	0	0	0	0	0	0	0	0	0	0	0	0	0	0	0	0	0	0	0	0	0	0	0	0	0	0	0	0	0	0	0	0	0	0	0	0	0	0
BnaA01G0062500ZS	0.07	0	0.1	0.03	0.02	0	0.03	0	0.02	0	0.03	0.07	0.02	0	0	0.06	0	0.07	0	0.05	0	0	0	0	0	0.04	0	0.01	0	0	0	0	0	0	0	0	0	0	0	0	0	0
BnaA01G0062600ZS	3.29	2.96	3.05	4.22	5.59	1.54	4.72	7.16	5.7	4.49	5.42	7.45	5.9	4.4	5.17	6.82	4.1	6	5.45	11.19	1.99	1.91	2.76	0.83	1.79	1.94	0.78	2.53	3.85	5.59	6.69	5.39	2.63	2.48	2.93	3.08	2.2	1.73	1.71	1.1	0.74	1.52
BnaA01G0062700ZS	7.67	7.15	7.73	6.52	8.17	4.43	3.84	6.41	9.59	6.82	6.03	8.17	6.55	6.08	7.46	4.85	6.56	5.15	6.77	5.25	5.6	2.37	4.36	2.96	4.24	3.46	3.4	4.61	5.08	3.93	6.46	5.74	4.13	6.44	7.32	4.45	4.09	5.34	3.61	4.27	5.35	5.41
BnaA01G0062800ZS	1.32	1.41	2.37	1.29	1.3	1.6	0.78	5.35	1.46	1.29	2.12	2.37	3.41	2.13	2.32	1.22	0.8	2.53	1.87	1.95	1.8	1.1	1.05	0.98	1.17	1.35	0.9	0.6	3.1	1.46	3.61	4.32	2.89	3.39	4.22	3.32	2.25	2.69	0.96	2.88	2.81	1.96
BnaA01G0062900ZS	6.49	7.36	6.06	6.98	11.17	8.41	7.83	12.3	7	8.63	7.9	7.31	9.28	10.17	10.59	6.57	7.16	7.32	6.97	8.77	5.62	5.2	6.16	5.64	5.81	6.1	7.6	7.17	9.42	7.13	9.74	13.34	10.1	11.76	10.62	7.18	7.34	6.44	4.95	5.32	6.92	11.4
BnaA01G0063000ZS	8.45	8.08	7.25	12.01	9.07	8.49	9.36	13.58	9.58	16.43	12.4	12	13.09	10.77	10.74	11.81	9.28	12	10.09	12.67	10.22	7.38	8.6	8.45	8.46	8.23	14.22	10.99	10.2	8.96	13.82	16.65	12.09	11.04	15.06	12.48	9.52	8.01	7.64	7.73	8.27	8.98
BnaA01G0063100ZS	17.28	15.1	14.93	22.24	18.99	13.58	10.92	13.44	18.6	20.86	17.14	18.98	24.46	18.71	24.04	19.4	17.65	19.16	16.08	15.41	12.9	9.49	8.35	7.62	12.46	10.81	11.35	10.89	13.14	13.04	15.17	13.7	9.46	15.43	12.92	13.06	10.57	11	10.44	7.04	8.29	11.24
BnaA01G0063200ZS	3.6	3.45	4.33	6.38	7.35	4.88	2.44	4.47	4.24	3.69	5.37	6.42	7.79	5.02	10.67	3.28	3.52	3.73	2.39	6.49	4.01	2.53	3.74	2.09	3.88	3.88	3.92	5.78	4.86	5.3	5.92	5.79	2.96	3.52	6.19	6.77	5.1	4.26	4.4	3.13	2.71	4.15
BnaA01G0063300ZS	13.29	5.83	7.34	10.59	0	11.68	0.33	0.35	8.9	0	0	19.84	0	0	0	0.68	13.26	1.07	0.32	0.35	0.37	0.31	0	0	0	0	0	0.9	0	0	0.67	0	0.35	0	0	0	0	0	0.94	2.54	0	0
BnaA01G0063400ZS	0	0	0	0	0	0	0	0	0	0	0	0	0	0	0	0	0	0	0	0	0	0	0	0	0	0	0	0	0	0	0	0	0	0	0	0	0	0	0	0	0	0
BnaA01G0063500ZS	0	2.86	0.96	0	0	0	0	4.33	0	0	0	0	0	0.85	1.69	0	0	0	0	0	0	0	0	0	0	0	0	0	0	0	4.19	0	0	0	0.85	0	0	0	0	0	0	0
BnaA01G0063600ZS	1.17	0	0	0	0	0	0.69	0	0	1.8	0	1.2	0.73	0.36	0	0	0	0	0	0	0	0	0	0	0	0	0	0	0	0	0	0	0	1.13	0	0	0	0	0	0	0	0
BnaA01G0063700ZS	0	0	0	0	0	0	0	0	0	0	0	0	0	0	0	0	0	0	0	0	0	0	0	0	0	0	0	0	0	0	0	0	0	0	0	0	0	0	0	0	0	0
BnaA01G0063800ZS	0	0	0	0	0	0	0	0	0	0	0	0	0	0	0	0	0	0	0	0	0	0	0	0	0	0	0	0	0	0	0	0	0.09	0	0	0	0	0	0	0	0	0
BnaA01G0063900ZS	0.17	0.56	0.11	0.29	0.33	0.18	0.53	1.36	0.63	0.39	0.38	1.09	1.06	0.82	0.45	1.04	0.23	0	0.16	0	0.41	0.05	0.1	0.05	0.32	0.33	0.3	1.15	0.66	0.43	1.33	1.08	0.28	0.28	0.22	0.6	0.76	0.58	0.76	0.14	0.36	0.44
BnaA01G0064000ZS	8.89	10.08	10.32	6.28	16.96	9.74	42.79	50.7	34.87	31.24	30.85	43.66	23.94	28.63	23.07	22.84	16.71	14.8	9.72	13.89	7.9	13.3	31.97	18.75	15.16	15.64	32.39	26.83	30.88	33.23	25.16	23.59	30.13	22.39	19.05	18.85	11.27	12.06	11.43	8.83	20.29	10.8
BnaA01G0064100ZS	0.2	0.1	0.1	0.1	0.29	0.42	0.18	0.09	0.2	0.29	0.09	0.1	0.29	0.38	0.19	0.85	0.81	1.94	0.36	0.29	1.53	0.94	1.98	0.51	0.09	0	0.09	0.99	0.09	0.41	0.55	0.65	0.97	0.67	0.66	0.38	0.09	0	0.17	0.25	0.62	0.1
BnaA01G0064200ZS	0.28	0.32	0.14	0.52	0.18	0.29	0.04	0	0.19	0.68	0.22	0.49	0.32	0.35	1.01	0.53	0.24	0	0.04	1.77	0.19	0.64	0.6	0	0.6	0.54	0.53	0.31	0.25	0.5	0.09	1.39	0.05	0.18	0.61	0.88	0.25	0.64	0.04	0.04	0.37	0.44
BnaA01G0064300ZS	2.56	1.75	1.2	5.13	4.46	2.57	1.76	2.74	2.93	3.21	2.97	3.54	7.41	1.13	6.75	5.24	4.23	3.29	5.55	3.85	4.88	1.84	3.3	0.61	5.48	3.17	5.57	1.39	4.31	1.39	6.02	7.65	3.73	6.44	4.31	4.11	4.84	4.2	4.41	2.68	3	4.12
BnaA01G0064400ZS	0	0	0	0	0	0	0	0	0	0	0	0	0	0	0	0	0	0	0	0	0	0	0	0	0	0	0	0	1.13	0	0	0	0	0	0	0	0	0	0	0	0	0
BnaA01G0064500ZS	1.26	0.62	0.62	0	1.22	1.33	1.15	1.58	0	0	1.98	0	0.4	0.2	2.83	0.99	0.43	3.46	0.37	6.66	4.24	7.81	7.35	6.9	0.19	1.2	0.18	0.86	0	4.48	1.93	0.39	2.22	2.03	0.98	2.97	1.83	5.18	1.46	3.92	1.67	0.21
BnaA01G0064600ZS	5.75	6.7	5.48	4.57	6.26	5.45	6.51	4.17	4.75	4.24	3.85	2.49	1.76	2.34	2.21	3.58	5.5	5.96	5.22	5.01	8.22	11.88	8.63	8.87	5.13	4.86	5.03	4.09	2.56	4.99	7.17	5.43	5.42	5.2	6.66	6.19	6.23	8.22	6.13	8.92	6.59	6.41
BnaA01G0064700ZS	0.43	0.51	0.08	1.23	0.5	0.27	0.32	1.89	0	1.09	0.57	0	0.08	0.41	0.68	0.17	0.27	1.77	0.47	0.84	0	0.67	0.97	0.74	0	0.28	0	0	0	0	0.56	0.32	1.09	0.42	1.55	1.23	0.99	0.48	1.14	0.43	0.85	0.5
BnaA01G0064800ZS	111.8	96.57	108.54	64.76	180.15	160.33	88.02	112.4	36.25	47.53	117.43	39.67	58.88	81.12	61.52	46.86	55.97	94.83	138.75	55.71	180.67	155.48	52.65	70.71	56.74	37.27	19.2	76.76	38.49	85.55	46.41	31.31	58.64	60.01	47.36	66.05	45.07	77.92	65.91	89.67	96.25	125.25
BnaA01G0064900ZS	8.35	9.17	11.73	1.57	7.17	6.18	2.48	0.37	2.74	3.15	4.4	3.06	2.99	4.21	1.88	1.66	4.2	1.7	5.71	3.57	1.77	4.95	1.5	6.08	4.61	14.35	2	5.93	6.39	5.77	16.52	9.07	10.72	12.28	14.03	14.14	11.89	13.2	12.88	13.87	13.98	15.76
BnaA01G0065000ZS	2.96	3.72	3.98	1.45	3.36	1.01	3.83	7.11	4.19	7.91	3.93	2.63	4.14	2.7	4.07	2.5	2.93	3.13	3.75	3.47	7.29	0.92	0.82	3.24	1.09	2.45	3.82	5.03	2.53	2.07	4.53	6.46	3.93	6.57	5.04	5.4	3.14	2.74	1.88	2.8	1.27	2.07
BnaA01G0065100ZS	23.03	25.45	24.91	13.65	20.79	17.34	15.96	19.47	18.99	15.59	20.21	19.19	24.41	21.98	19.43	17.73	20.66	13.1	18.7	14.04	15.8	20.62	10.14	17.87	17	18.82	15.41	19.6	21.96	12.37	30.25	28.69	34.22	36.95	30.57	28.36	16	21.51	27.39	26.8	28.91	22.93
BnaA01G0065200ZS	2.97	3.26	3.28	6.89	5.41	5.95	2.08	8.67	6.31	5.55	2.17	9.59	5.94	7.05	7.2	8.3	6.11	4.47	5.17	0.31	7.58	3.02	3.34	2.75	6.21	3.48	8.6	6.44	3.53	6.96	2.71	2.44	3.78	3.52	4.59	1.86	4.26	3.89	2.26	2.27	3.48	0
BnaA01G0065300ZS	2.13	2.52	3.81	2.93	4.07	3.58	4.54	0.4	1.71	7.05	4.77	3.06	5.98	4.31	2.78	2.74	1.75	2.87	1.82	0	0	0.35	3.55	2.45	6.4	1.71	3.17	1.37	4.92	4.1	3.85	1.56	4.83	2.06	4.7	3.58	0.36	1.53	2.16	1.47	4.08	1.77
BnaA01G0065400ZS	4.61	4.81	4.53	5.42	3.89	1.89	8.62	9.15	7.38	10.71	10.88	7.89	10.51	8.61	9.32	6.3	6.33	6.95	3.7	7	2.99	2.49	4.4	1.51	5.86	4.44	7.26	8.16	10.17	6.47	13.39	9.14	8.68	9.45	10.92	8.93	6	5.28	3.99	1.94	2.97	3.71
BnaA01G0065500ZS	0	0	0	0	0	0	0	0	0	0	0	0	0	0	0	0	0	0	0	0	0	0	0	0	0	0	0	0	0	0	0	0	0	0	0	0	0	0	0	0	0	0
BnaA01G0065600ZS	0	0.3	0.23	0.16	0	0.74	0	0	0.23	0	0.07	0.08	0.15	0	0.08	0.67	0.55	0.53	0	0	0	0.07	0.33	0.26	0.57	0.89	0.13	0	0.07	0	0.07	0.72	0.53	0	0.22	0.15	0.41	0	0.2	0.06	0.55	0.3
BnaA01G0065700ZS	0	0	0	0	0	0	0	0	0	0	0	0	0	0	0	0	0	0	0	0	0	0	0	0	0	0	0	0	0	0	0	0	0	0	0	0	0	0	0	0	0	0
BnaA01G0065800ZS	1.87	1.93	0.97	3.02	0.29	0.31	0	0	0	0	0.19	0.21	0.77	0.47	0	0	0.1	0	1.52	0.29	0.2	0.17	0	0	0	0.08	0	0.9	0.09	0	0.09	0.19	0.1	0	0.09	0	0	0.27	0	0.08	0	0
BnaA01G0065900ZS	2.97	4.03	4.89	2.9	1.86	3.78	2.11	2.81	2.43	2.79	3.01	2.84	2.61	4.46	2.76	1.72	3.21	0.9	2.74	1.54	2.18	2.4	1.44	2.29	2.11	1.72	2.32	3.14	2.95	2.04	3.13	3.08	4.66	4.38	3.45	3.47	2.54	2.62	2.5	2.91	2.37	2.76
BnaA01G0066000ZS	2.07	1.55	2.32	0.9	0.91	1.05	1.63	3.41	1.22	3.43	2.19	2.04	2.95	3.88	3.31	1.74	1.86	1.83	2.3	1.4	3.91	1	0.96	1.51	1.48	1.23	0.68	2.57	1.41	1.84	2.11	2.43	0.91	3.04	3.59	3.44	1.75	2.5	2.53	0.92	1.57	2.15
BnaA01G0066100ZS	9.17	6.61	7.01	3.92	5.92	4.77	5.61	7.15	9.12	5.61	12	6.74	10.92	9.32	6.75	6.28	10.64	5.86	6.99	5.11	10.87	4.26	6.69	7.68	4.61	2.18	1.31	3.71	2.34	4.57	4.31	4.63	2.4	5.18	4.88	3.36	4.04	6.13	5.69	2.26	2.15	2.58
BnaA01G0066200ZS	6.39	8.02	5.9	5.42	11.63	5.08	6.75	7.06	7.25	1.78	4.22	1.74	4.02	2.47	3.04	5.69	4.32	8.12	6.19	10.97	3.38	5.52	9.56	7.98	3.46	5.95	3.21	1.77	2.19	2.02	4.65	4.23	3.06	3.68	5.56	4.54	5.19	4.41	3.66	4.81	7.78	5.69
BnaA01G0066300ZS	0	0	0	0	0	0	0	0	0	0	0	0	0	0	0	0	0	0	0	0	0	0	0	0	0	0	0	0	0	0	0	0	0	0	0	0	0	0	0	0	0	0
BnaA01G0066400ZS	0	0	0	0	0	0	0	0	0	0	0	0	0	0	0	0	0	0	0	0	0	0	0	0	0	0	0	0	0	0	0	0	0	0	0	0	0	0	0	0	0	0
BnaA01G0066500ZS	5.27	5.65	5.43	10.09	6.47	13.05	4.08	3.73	4.93	3.07	1.48	2.16	2.68	2.73	1.96	1.72	2.7	1.41	5.04	0.94	6.25	6.5	5.19	5.27	12.39	7.39	5.8	3.6	4.1	6.25	3.52	2.67	2.3	4.47	3.56	3.28	4.02	5.37	3.4	2.62	2.18	3.51
BnaA01G0066600ZS	0	0	0	0	0	0	0	0	0.52	0	0	0	1.98	0	0	0	0	0	0	0	0	0	0	0	0	0	0	0	0	0	0	0	0	0	0	0	0	0	0	0	0	0
BnaA01G0066700ZS	0	0	0	0	0	0	0	0	0	0	0	0	0	0	0	0	0	0	0	0	0	0	0	0	0	0	0	0	0	0	0	0	0	0	0	0	0	0	0	0	0	0
BnaA01G0066800ZS	0	0	0	0.68	0.06	0	0.87	0.9	0	1.67	0	0	0.12	0	0	0.05	0	0.84	0	0	1.61	0	0	0	0	0	0.69	0	0	0.7	0	0	0	0.08	0	0	0	0	0.19	0	0	0.6
BnaA01G0066900ZS	0	0	0	0	0	0	0	0	0	0	0	0	0	0	0	0	0	0	0	0	0	0	0	0	0	0	0	0	0	0	0	0	0	0	0	0	0	0	0	0	0	0
BnaA01G0067000ZS	0	0	0	0	0	0	0	0	0	0	0	0	0	0	0	0	0	0	0	0	0	0	0	0	0	0	0	0	0	0	0	0	0	0	0	0	0	0	0	0	0	0
BnaA01G0067100ZS	0	0.04	0	0.05	0	0.05	0	0	0	0.27	0	0.1	0	0	0	0	0	0.04	0	0	0	0	0	0	0	0	0	0	0	0	0	0	0	0	0	0	0	0	0	0	0	0
BnaA01G0067200ZS	6.81	7.12	9.48	9.87	7.44	7.65	7.55	4.55	8.69	9.81	7.2	8.72	10.52	8.13	11.92	5.16	7.22	4	8.4	7.54	9.05	10.2	3.37	6.15	8.09	6.53	8.42	6.9	5.44	6.44	7.76	6.7	10.56	8.75	7.77	8.2	5.69	7.46	5.52	5.51	6.76	5.15
BnaA01G0067300ZS	0	0.04	0	0.05	0	0.05	0	0	0	0.27	0	0.1	0	0	0	0	0	0.04	0	0	0	0	0	0	0	0	0	0	0	0	0	0	0	0	0	0	0	0	0	0	0	0
BnaA01G0067400ZS	0	0	0	0	0	0	0	0	0	0	0	0	0	0	0	0	0	0	0	0	0	0	0	0	0	0	0	0	0	0	0	0	0	0	0	0	0	0	0	0	0	0
BnaA01G0067500ZS	0	0	0	0	0	0	0	0	0	0	0	0	0	0	0	0	0	0	0	0	0	0	0	0	0	0	0	0	0	0	0	0	0	0	0	0	0	0	0	0	0	0
BnaA01G0067600ZS	0	0	0	0	0	0	0	0	0	0.09	0	0	0	0	0	0	0	0	0	0	0.12	0	0	0	0	0	0	0	0	0.16	0	0	0	0	0.04	0	0	0	0	0	0	0
BnaA01G0067700ZS	0	0.13	0	0	0	0	0	0	0	0	0	0	0	0	0	0	0	0	0	0	0	0	0	0	0	0	0	0	0	0	0	0	0	0	0	0	0	0	0	0	0.23	0
BnaA01G0067800ZS	0	0	0	0	0	0	0	0	0	0	0	0	0	0	0	0	0	0	0	0	0	0	0	0	0	0	0	0	0	0	0	0	0	0	0	0	0	0	0	0	0	0
BnaA01G0067900ZS	0.9	2.06	0.89	1.52	1.61	1.11	0.55	0.71	0.6	0.58	0.99	1.42	2.03	1.13	0.58	1.43	2.47	0.88	0.67	0.87	0	1.28	0.65	0	1.51	1.23	0.52	0.75	0.13	0.75	1.81	1.83	1.02	1.02	1.13	1.7	1.19	0.69	0.53	0.38	1.07	1.17
BnaA01G0068000ZS	0	0	0	0	0	0	0	0	0	0	0	0	0	0	0	0	0	0	0	0	0	0	0	0	0	0	0	0	0	0	0	0	0	0	0	0	0	0	0	0	0	0
BnaA01G0068100ZS	0.92	0.75	0.86	1.26	1.66	0.98	0.57	0.39	0.47	0.4	1.61	0.49	2.21	1.03	0.92	0.79	0.21	1.16	1.45	0.6	0.32	0.58	1.03	0.58	0.81	0.55	0	0.73	0.14	0.73	0.38	0.05	0.5	0.75	0.68	0	0	0.48	0.14	0.34	0.18	0.15
BnaA01G0068200ZS	47.28	36.82	42.72	58.01	23.52	59.95	17.15	6.02	30.53	33.98	28.21	35.53	70.95	43.01	43.22	30.13	41.35	13.66	41.15	25.25	22.23	22.7	6.23	26.4	48.07	53.34	23.44	18.74	22.46	13.74	20.59	25.05	37.94	36.15	33.18	26.01	17.96	30.17	40.14	27.06	56.89	43.67
BnaA01G0068300ZS	17.53	17.83	15.45	21.07	20.25	18.46	14.99	20.28	19.37	26.36	16.9	18.25	22.55	19.32	24.71	22.16	20.86	28.13	15.31	22.06	16.66	13.11	17.54	9.84	13.3	11.29	17.47	14.02	14.12	12.98	21.09	22.64	16.26	18.88	19.91	22.48	19.29	15.12	13.19	11.15	12.11	16.53
BnaA01G0068400ZS	2.43	3.21	8.09	2.31	12.1	8.4	14.53	11.76	2.41	20.65	10.45	8.93	11.01	16.61	8.67	15.8	3.3	22.12	5.94	14.69	3.08	5.75	1.3	2.56	4.83	5.08	3.86	10.09	12.9	1.88	13.52	7.87	12.62	9.25	3.62	13.45	15.95	7.04	21.14	1.41	5.5	6.23
BnaA01G0068500ZS	19.57	20.55	22.31	18.35	13.79	8.39	13.29	12.03	12.96	27.48	21.96	28.26	26.54	26.14	20.2	30.06	24.4	65.53	15.91	26.97	21.47	9.7	28.09	8.67	7.69	5.55	5.83	11.04	8.2	21.95	17.86	18.65	23.01	12.81	20.59	27.44	20.37	15.62	11.39	8.51	6.74	7.12
BnaA01G0068600ZS	0	0	0	0	0	0	0	0	0	0	0	0	0	0	0	0	0	0	0	0	0	0	0	0	0	0	0	0	0	0	0	0	0	0	0	0	0	0	0	0	0	0
BnaA01G0068700ZS	0.1	0.39	0	0	0.1	0	0	0.19	0.61	0.19	0	0.11	0	0.19	0.2	0	0	0.49	0	0.49	0	0	0.26	0	0	0.5	0.09	0	0	0	0	0.19	0.1	0	0.09	0	0	0	0.18	0.08	0	0.29
BnaA01G0068800ZS	0	0	0	0	0	0.06	0	0	0	0.24	0	0	0	0	0.18	0	0.19	0	0	0	0	0	0	0	0.17	0.1	0.05	0.05	0	0.41	0.06	0	0	0	0.06	0	0	0	0.16	0	0.16	0
BnaA01G0068900ZS	0	0	0	0	0	0	0	0	0	0	0	0	0	0	0	0	0	0	0	0	0	0	0	0	0	0	0	0	0	0	0	0	0	0	0	0	0	0	0	0	0	0
BnaA01G0069000ZS	0	0	0	1.24	2.88	4.46	1.57	0.47	0	0.7	0.47	0	0	0	0	0	0.25	1.68	0	0.24	0	1.04	4.43	0.21	0	2.83	2.11	1.01	1.32	1.01	1.14	2.07	0	1.44	0.46	1.17	0	0.23	0.43	0	0.22	0
BnaA01G0069100ZS	0	0	0	4.93	0	0	0	0	0	0	0	0	0	0	0	0	0	0	0	0	0	2.56	0	0	1.11	0	0	0	0	0	0	0	0	0	0	0	0	0	0	0	0.55	0
BnaA01G0069200ZS	35.32	38.38	46.81	61.68	50.76	32.87	24.61	27.85	29.77	42.77	34.5	44.88	70.81	55.98	59.29	42.65	40.28	49.76	51.17	36.28	69.1	26.82	33.51	31.85	32.99	25.17	25.69	36.56	42.7	27.76	62.29	62.93	29.2	54.9	54.3	48.64	37.44	42.91	34.82	19.97	25.14	35.07
BnaA01G0069300ZS	0	0	0	0	0	0	0	0	0	0	0	0	0	0	0	0	0	0	0	0	0	0	0	0	0	0	0	0	0	0	0	0	0	0	0	0	0	0	0	0	0	0
BnaA01G0069400ZS	0.35	0	0	0	0	0	0	0	0	0	0	0	0	0	0	0	0	0	0	0	0	0	0	0	0	0	0	0	0	0	0	0	0	0	0	0	0	0	0	0	0	0
BnaA01G0069500ZS	0	0	0	0	0	0	0	0	0	0	0.2	0	0	0	0	0	0	0	0	0	0	0	0	0	0	0	0	0	0	0	0	0	0	0	0	0.14	0	0	0	0	0	0
BnaA01G0069600ZS	1.04	0.82	1.44	0.63	1.41	1.54	0.95	1.77	0	0	1.17	0.22	0.6	0.39	0	0.59	1.92	1.21	0.37	0.6	2.1	2.99	1.07	5.43	1.51	0.17	0	0.17	0	2.22	0.19	0.77	2	0.6	1.55	0.78	0.36	0.76	0.72	1.94	1.1	0.62
BnaA01G0069700ZS	10.28	12.3	10.03	9.52	6.4	10.24	8.51	5.47	12.62	5.62	6.87	8.95	10.41	9.67	7.23	8.27	8.53	4.81	9.41	4.71	6.17	5.77	4.6	5.94	7.73	7.01	5.29	5.11	6.7	6.9	9.4	9.06	7.45	8.89	9.09	9.59	5.46	9.42	8.84	7.25	7.72	10.65
BnaA01G0069800ZS	0	0	0	0	0	0	0	0	0	0	0	0	0	0	0	0	0	0	0	0	0	0	0	0	0	0	0	0	0	0	0	0	0	0	0	0	0	0	0	0	0	0
BnaA01G0069900ZS	9.52	10.86	5.71	9.8	4.12	3.72	6.36	5.43	13.89	11.13	9.68	16.75	6.94	10.79	7.7	8.25	7.99	11.44	9.71	9.37	5.3	5.06	6.19	1.26	2.04	3.68	2.98	9.44	4.01	7.59	10.37	7.21	5.3	7.3	4.91	7.32	4.35	0.23	3.69	4.49	5.1	1.76
BnaA01G0070000ZS	5.09	3.89	3.51	4.61	4.14	2.43	5.19	13.01	7.55	4.48	6.47	6.49	6.99	5.76	7.47	4.27	4.02	7.13	2.07	7.34	2.91	2.25	6.1	1.23	3.18	3.41	2.67	4.79	6.56	3.49	6.8	9.66	6.78	7.73	7.73	5.95	4.49	4.53	3.07	2.69	3.07	5.6
BnaA01G0070100ZS	4.14	3.45	4.14	2.8	1.53	1.73	2.87	2.12	3.55	3.43	2.66	1.84	4.24	3.51	5.43	2.37	2.46	3.61	2.89	2.23	2.29	2.14	1.53	2.7	1.11	2.32	1.4	2.56	2.5	1.86	3.61	4.01	2.7	6.3	4.32	3.48	2.31	3	2.89	2.32	2.64	3.67
BnaA01G0070200ZS	8.43	9.63	12.41	6.65	6.36	6.21	8.84	2.82	5.7	8.13	8.98	7.53	9.54	10.97	9.81	8.28	9.18	6.95	12.26	6.37	10.77	10.37	3.95	8.14	6.7	4.41	7.32	7.14	4.66	3.58	9.03	8.86	5.72	11.69	10.02	11.43	4.61	10.26	8.62	7.49	4	6.86
BnaA01G0070300ZS	0	0	0.23	0	0	0	0	0	0	0	0	0	0	0	0	0	0	0	0	0	0	0	0	0	0	0	0	0	0	0	0	0	0	0	0	0	0	0	0	0	0	0
BnaA01G0070400ZS	0	0	0	0	0	0	0	0	0	0	0	0	0	0	0	0	0	0	0	0	0	0	0	0	0	0	0	0	0	0	0	0	0	0	0	0	0	0	0	0	0	0
BnaA01G0070500ZS	1.15	0.92	1.34	0	0.51	0.33	0.29	0.5	0	0.41	0.4	0	0	0	0.52	0.1	0.32	0	1.9	0.41	0.54	1.17	0	0.99	0	0	0.37	0.52	0	0.96	0.39	0.39	0	0.41	0.3	0.2	0.56	2.43	1.76	0.71	0.28	0.81
BnaA01G0070600ZS	0	0.21	0	0	0.2	0	0.48	0	0.21	0	0	0	0	0	0.1	0	0	0	0	0	0.32	0	0	0	0	0	0	0	0	0	0	0.3	0	0	0	0	0	0	0	0	0	0
BnaA01G0070700ZS	0.29	0.75	0.86	0.69	1.85	0.31	2.62	26.97	0.87	1.95	0.64	0.1	0.09	1	0.68	1.38	0.69	0.96	0.26	0.09	0.52	0.33	5.84	0.25	0.44	0.16	3.44	2.69	2.9	1.84	1.25	2.35	0.84	0.49	1.58	1.02	1.53	0.36	0	0.08	0.09	1.02
BnaA01G0070800ZS	3.42	4.02	3.49	2.71	1.73	2.94	2.25	3.16	1.79	2.46	2.1	3.16	4.19	2.73	2.61	3.5	4.78	3.35	2.2	1.73	3.29	2.1	3.17	1.7	1.63	1.28	4.72	2.95	2.07	3.23	2.99	2.81	1.51	3.77	4.6	3.99	5.96	2.97	3.32	2.33	1.19	3.33
BnaA01G0070900ZS	1.16	1.52	0.91	0.5	0.62	0.72	0.23	0	0.1	1.75	0.18	0	0.9	0.56	3.65	0.56	0.3	0.52	1.42	1.24	1.8	0.42	0.04	0.25	0.14	0.16	0.47	0.37	0.64	0	0.86	3.94	0.9	1.46	0.97	0.97	2.59	0.81	1.59	0.53	1	1.2
BnaA01G0071000ZS	9.43	7.92	8.7	10.73	11.32	8.36	9.13	8.61	6.44	10.61	5.75	12.61	12.08	9.7	6.9	10.19	6.45	8.73	8.66	9.86	10.91	5.41	7.57	3.91	9.72	6.15	3.8	4.69	8.31	4.61	9.22	7.2	4.98	7.55	7.33	4.54	5.64	4.33	5.07	1.79	3.23	6.07
BnaA01G0071100ZS	0	0.32	0	0.33	0	0	0	0	0	0	0.15	0	0	0	0	0	0	0	0	0	0	0.14	0	0	0	1.2	0	0	0.29	0	0	0.3	0	0	0	0	0	0	0	0.41	0	0
BnaA01G0071200ZS	11.58	14.34	10.54	23.72	12.2	12.74	6.03	13.57	12.37	9.91	5.01	5.33	11.62	7.65	11.94	3.91	4.94	7.17	12.18	23.05	7.26	5.19	17.12	8.05	9.19	16.85	13.51	3.29	6.07	3.04	4.08	4.22	3.26	5.81	7.35	6.24	15.4	8.31	15.33	7.58	19.08	14.2
BnaA01G0071300ZS	0	0	0	0	0	0	0	0	0	0	0.11	0	0	0	0	0	0	0	0	0	0	0	0	0	0	0	0	0	0	0	0	0	0	0	0	0	0	0	0	0	0	0
BnaA01G0071400ZS	16.56	14.88	13.83	7.31	10.32	6.68	7.38	18.74	10.28	8.97	15.79	11.08	12.69	16.59	13.54	20.22	19.48	26.02	12.38	22.48	19.78	7.06	12.5	10.12	5.72	4.19	3.05	5.31	5.82	5.67	15.34	11.76	11.58	12.29	16.03	13.31	18.96	11.52	8.97	7.87	10.86	10.2
BnaA01G0071500ZS	0.08	0.12	0.08	0.33	0.08	0.13	0	0	0	0	0.15	0.09	0	0.08	0	0.31	0.17	0.12	0.07	0	0	0	0.1	0	0.22	0	0	0	0.15	0	0.08	0	0	0	0	0.15	0.57	0	0	0	0.11	0.08
BnaA01G0071600ZS	77.76	80.09	75.41	71.35	83.29	67.1	48.41	58.89	50.86	64	63.33	62.67	56.04	66.12	61.82	83.59	72.66	82.75	73.43	90.59	67.59	41.83	56.29	42.28	46.12	54.78	48.07	47.31	61.75	40.16	110.87	85.6	74.66	107.86	101.48	83.41	73.15	66.35	59.17	56.79	65.48	72.02
BnaA01G0071700ZS	0	0	0	0	0	0	0	0	0	0	0	0	0	0.47	0	0	0.26	0	0.44	0	0	0	0	0	0	0	0	0	0	0.62	0.69	0	0.24	0	0	0	2.61	2.29	0.43	1.07	0.22	0
BnaA01G0071800ZS	0	0	0	0	0	0	0	0	0	0	0	0	0	0	0	0	0	0	0	0	0	0	0	0	0	0	0	0	0	0	0	0	0	0	0	0	0	0	0	0	0	0
BnaA01G0071900ZS	17.3	14.31	15.39	16.65	20.92	14.42	26.71	31.93	20.52	34.18	22.48	21.4	19.26	22.52	22.43	16.63	15.9	15.93	17.98	12.88	11.45	13.49	12.33	10.54	12.58	10.92	12.6	14.75	15.3	19.26	12.78	18.33	14.3	14.07	11.96	11.92	8.2	8.56	12.45	10.73	12.08	12.66
BnaA01G0072000ZS	2.32	2.5	2.63	2.03	2.21	3.26	4.05	6.68	4.39	6.27	4.46	2.23	4.25	4.12	4.12	2.17	3.11	3.65	2.56	4.08	0.48	1.83	2.38	2.41	2.6	1.87	1.64	3.16	3.34	4.11	4	3.41	2.32	4.83	4.64	4.51	1.76	2.39	1.87	2.53	3.69	2.62
BnaA01G0072100ZS	0.32	0.42	0.85	0.61	0.37	0.17	0.71	1.15	1.01	2.08	1.06	0.73	0.99	0.72	1.57	0.49	0.5	0.26	0.53	0.36	0.53	0.44	0.06	0.28	0.51	0.44	0.92	0.56	1	0.43	1.34	1.17	0.49	0.53	1.15	1.08	0.81	0.26	0.48	0.27	0.19	0.67
BnaA01G0072200ZS	0.11	0.11	0.29	0.19	0.04	0.08	0.52	0.49	0.34	0	0.56	0.24	0.11	0.04	0.33	0.29	0.23	0.18	0.1	0	0	0.1	0.06	0.35	0	0.34	0	0.28	0.29	0.22	0.28	0.17	0.22	0.14	0.04	0.53	0.23	0.24	0.26	0.22	0.2	0.42
BnaA01G0072300ZS	0	0	0	0	0	0	0	0	0	0	0	0	0	0	0	0	0	0	0	0	0	0	0	0	0	0	0	0	0	0	0	0	0	0	0.1	0	0	0	0	0	0	0
BnaA01G0072400ZS	0	0.15	0	0.63	0.61	0.17	0	0	0.32	0	0	0.33	1.06	0.89	0	0	0	0	0.28	0	0	0	0	0.4	0	0.39	0	0	0	0	0.15	0	0.15	0	0.44	0	0.69	0	0	0.26	0	0.31
BnaA01G0072500ZS	0.08	0	0	0	0	0	0	0	0.16	0.31	0	0	0	0	0.23	0	0	0	0	0	0	0.07	0	0	0.29	0	0	0	0	0	0	0	0	0.15	0	0	0	0	0	0	0	0
BnaA01G0072600ZS	1.75	1.83	1.73	2.75	3.45	1.59	2.6	4.43	4.87	5.32	3.78	4.44	5.91	3.84	5.32	3.14	2.36	1.95	2.49	1.62	0.91	1.67	1.34	0.63	1.57	0.73	1.72	2.31	1.83	2.41	2.37	2.35	2.4	2.05	2.36	1.97	0.55	0.46	1.29	0.67	0.93	1.2
BnaA01G0072700ZS	0	0	0	0	0	0	0	0	0	0	0	0	0	0	0	0	0	0	0	0	0	0	0	0	0	0	0	0	0	0	0	0	0	0	0	0	0	0	0	0	0	0
BnaA01G0072800ZS	0	0	0	0	0	0	0	0	0	0	0	0	0	0	0	0	0	0	0	0	0	0	0	0	0	0	0	0	0	0	0	0	0	0	0	0	0	0	0	0	0	0
BnaA01G0072900ZS	4.99	6.59	5.49	1.46	4.03	1.65	9.24	6.2	7.62	5.21	10.03	7.47	8.01	7.29	7.51	10.47	9.51	4.31	5.9	2.03	9.43	2.53	4.7	3.67	2.89	2.83	4.04	7.09	7.88	5.33	16.8	12.31	9.99	15.44	17.21	16.11	5.06	8.21	7.37	3.5	4.28	5.61
BnaA01G0073000ZS	0.23	0.39	0.56	0.23	0.28	0.61	0	0	0.29	0	0.76	0.73	1.5	2.12	0.45	0.05	0.18	0.06	0.99	0.11	1.41	0	0	0	0	0	0	0	0	0.05	0	0	0	0	0	0	0	0	0	0	0	0
BnaA01G0073100ZS	0	0	0	0	0	0	0	0	0	0	0	0	0	0	0	0	0	0	0	0	0	0	0	0	0	0	0	0	0	0	0	0	0	0	0	0	0	0	0	0	0	0
BnaA01G0073200ZS	0	0	0	0	0	0	0	0	0	0	0	0	0	0	0	0	0	0	0	0	0	0	0	0	0	0	0	0	0	0	0	0	0	0	0	0	0	0	0	0	0	0
BnaA01G0073300ZS	2.02	2.16	1.48	2.09	2.62	1.87	0.88	3.29	2.62	3.4	2.97	3.93	4.02	2.82	3.52	3.39	2.24	1.89	1.09	1.83	3.23	1.5	1.08	1.43	2.06	1.37	1.86	2.89	4.73	1.74	3.79	4.95	4.14	3.86	4.7	3.28	2.75	1.93	2.16	1.59	1.61	3.07
BnaA01G0073400ZS	0	0	0	0	0	0	0	0	0	0	0	0	0	0	0	0	0	0	0	0	0	0	0	0	0	0	0	0	0	0	0	0	0	0	0	0	0	0	0	0	0	0
BnaA01G0073500ZS	11.9	11.67	10.39	14.36	11.93	12.49	13.22	20.32	14.81	19.4	15.27	14.48	17.29	16.84	19.2	17.69	11.31	19.72	12.82	17.82	10.84	9.16	8.46	6.05	9.38	10.57	9.69	12.21	13.22	10.8	17.67	14.45	13.41	14.38	14.65	14.86	12.21	6.31	16.18	7.81	11.55	12.47
BnaA01G0073600ZS	6.53	6.38	6.74	8.8	5.82	5.62	3.17	7.18	4.67	4.76	4.75	5.01	7.87	5.78	5.35	5.2	4.56	8.18	7.63	9.45	8.4	4.36	4.57	4.86	4.84	3.31	2.24	2.82	3.83	2.97	6.27	3.99	3.44	5.77	5.48	3.74	6.67	5.58	4.45	4.61	5.16	3.64
BnaA01G0073700ZS	1.02	1.47	1.29	1.25	1.38	1.04	0.68	0.93	1.13	1.12	0.83	1.01	1.65	1.42	1.24	0.78	1.03	0.62	1.45	0.84	0.88	1.04	1.66	0.48	0.98	1.05	0.82	0.86	1.1	1.21	0.91	0.92	1.22	0.92	1.02	1.11	1	0.5	0.8	0.75	0.9	1.11
BnaA01G0073800ZS	1.15	0	0	0	0	0	0	0	0.23	0.52	0	0	0.11	0	0.23	0	0.12	0	0.42	0.79	1.54	0	0	0	0	0.1	0.3	0.1	0	0	0.22	0.11	0	0.45	0	0.11	0.31	0	0	0	0.82	0
BnaA01G0073900ZS	0	0	0	0	0	0	0	0	0	0	0	0	0	0	0	0	0	0	0	0	0	0	0	0	0	0	0	0	0	0	0	0	0	0	0	0	0	0	0	0	0	0
BnaA01G0074000ZS	0.11	0.15	0.16	0.17	0.22	0.13	0.13	0.02	0.27	0.19	0.14	0.16	0.44	0.33	0.36	0.16	0.1	0.38	0.03	0.12	0	0.17	0.29	0	0.27	0.03	0.02	0.25	0.21	0.28	0.09	0.25	0.14	0.15	0.16	0.26	0.01	0.34	0.11	0.07	0.14	0.08
BnaA01G0074100ZS	13.7	16.82	9.43	9.22	16.75	5.33	11.37	27.37	14.64	19.73	23.41	10.19	23.43	22.96	15.76	15.72	14.94	14.91	10.04	26.46	18.52	13.83	11.15	8.42	9.83	18.9	11.12	14.15	16.17	17.56	39.22	23.04	22.53	27.14	24.47	24.73	21.05	17.56	13.26	14.34	22.69	20.61
BnaA01G0074200ZS	4.04	4.01	4.86	6.92	11.34	3.36	5.54	2.94	2.41	11.39	3.73	6.49	11.74	10.11	3.61	10.77	1.65	6.86	0	4.41	0	2.56	7.16	0	9.66	5.08	2.57	7.57	4.3	3.76	4.98	11.44	5.94	14.64	4.34	6.72	5.32	8.45	8.59	3.52	4.81	8.9
BnaA01G0074300ZS	3.06	3.3	3.49	3.29	3.05	2.51	2.56	5.64	6.15	7.16	4.15	3.54	4.17	3.3	6.45	5.91	6.08	3.57	3.03	4	2.25	1.35	3.36	1.25	3.97	3.5	2.79	2.76	4.25	1.79	4.99	4.04	3.88	3.36	4.08	6.73	4.86	2.78	2.76	2.83	1.46	2.56
BnaA01G0074400ZS	0	0	0	0	0	0	0	0	0	0	0	0	0	0	0	0	0	0	0	0	0	0	0	0	0	0	0	0	0	0	0	0	0	0	0	0	0	0	0	0	0	0
BnaA01G0074500ZS	0	0	0	0	0	0	0	0	0	0	0	0	0	0	0	0	0	0	0	0	0	0	0	0	0	0	0	0	0	0	0	0	0	0	0	0	0	0	0	0	0	0
BnaA01G0074600ZS	0	0	0	0	0	0	0	0	0	0	0	0	0	0	0	0	0	0	0	0	0	0	0	0	0	0	0	0	0	0	0	0	0	0	0	0	0	0	0	0	0	0
BnaA01G0074700ZS	0	0	0	27.92	13.88	0	0	0	0	70.16	0	0	8.85	0	20.87	0	0	0	0	87.39	0	0	0	11.38	4.12	0	19.1	0	0	0	12.98	33.88	0	24.11	4.41	0	7.92	4.26	0	0	20.86	14.44
BnaA01G0074800ZS	4.04	4.83	2.82	4.47	4.53	3.74	4.37	6.68	4.39	5.34	4.61	4.62	4.52	4.66	4	3.32	3.33	6.62	4.24	5.19	4.47	2.91	3.38	2.38	3.78	2.87	1.41	2.5	3.47	1.8	3.48	6.45	3.31	4.35	5.36	4.67	1.78	3.03	2.8	1.9	1.62	3.56
BnaA01G0074900ZS	8.44	9.85	8.15	5.59	3.23	5.42	5.66	5.04	5.16	5.07	6.29	3.26	6.18	7.3	6.86	3.78	8.23	4.76	6.3	6.63	9.21	5.08	9.12	5.06	7.87	5.46	5.89	8.77	4.55	4.02	14.96	6.83	13.3	9.93	19.55	8.81	7.17	9.36	9.08	8.14	6.11	4.65
BnaA01G0075000ZS	1.03	1.15	0.95	1.77	1.36	0.74	0.71	1.98	2.24	2.56	1.45	1.54	2.63	1.32	3.07	1.4	1.49	1.9	0.32	1.49	0.36	0.78	0.6	0.77	1.61	1.72	1.64	0.52	1.23	1.51	1.62	1.37	1.56	2.39	1.64	2.24	1.23	0.97	1.04	0.81	0.68	0.66
BnaA01G0075100ZS	9.57	16.78	7.36	5.63	8.29	7.67	12.68	29.56	22.7	20.9	22.47	21.51	21.5	23.12	17.23	28.29	16.53	13.24	7.87	20.85	2.82	14.05	5.36	0	8.85	4.64	7.66	8.08	7.84	15.49	14.32	20.96	10.87	8.44	22.51	16.35	0.61	4.51	6.05	3.84	6.91	10.44
BnaA01G0075200ZS	1.48	1.17	1.27	5.5	4.88	6.93	23.44	28.76	8.85	14.52	8.33	9.07	6.37	6.55	5.99	3.51	2.41	5.96	1.53	4.85	1.09	2.42	7.58	3.18	13.68	15.52	25.9	18.19	26.69	13.83	10.33	15.76	13.91	8.39	7.32	4.79	1.62	2.95	2.94	4.05	5.46	4.75
BnaA01G0075300ZS	4.04	5.09	4.43	5.4	4.14	3.19	4.57	4.96	5.34	7.36	4.01	5.42	6.26	7.64	4.69	5.75	4.62	4.23	4.08	6.55	6.07	4.88	4.14	3.55	3.83	4.01	7.71	3.6	3.21	2.58	6.42	8.22	6.37	6.94	4.25	5.28	2.73	4.91	4.37	4.23	3.55	2.97
BnaA01G0075400ZS	0.37	0.36	0	0	1.06	0.39	0.33	1.73	1.85	3.43	1.38	1.91	3.48	2.05	1.74	1.37	0.76	0	0	0	0	0	0.62	0	0	0.3	0.31	0	0.66	0	0.34	0	0	0	0.34	2.77	0	0	0.94	0	0	0
BnaA01G0075500ZS	6.7	7	5.93	9.32	10.6	8.07	9.81	6.38	9.02	12.3	9.46	9.79	10.41	12.61	10.19	8.67	6.31	7.02	7.86	3.12	7.28	6.04	4.19	3.53	7.75	8.44	8.52	11.73	12.95	7.19	12.91	12.05	8.55	13.04	14.34	9.53	6.27	7.87	5.5	5.51	6.13	9.93
BnaA01G0075600ZS	0	0	0	0	0	0	0	0	0	0	0	0.1	0	0.05	0	0	0	0	0	0	0	0	0	0	0.09	0.08	0	0	0	0	0	0.09	0	0	0	0	0	0	0.08	0	0	0
BnaA01G0075700ZS	5.12	6.09	4.4	3.52	8.75	3.98	4.88	9.14	5.98	5.52	6.64	4.84	7.36	6.66	6.12	4.77	5.26	7.14	4.12	7.61	5.4	4.55	6.18	3.93	2.9	2.99	2.44	3.83	3.5	3.95	5.51	4.79	3.73	5.9	5.72	5.71	3.21	3.48	3.5	3.49	3.44	4.1
BnaA01G0075800ZS	0.66	0.42	0.81	0.28	1.65	0.71	2.91	1.16	1.07	1.34	0.52	0.37	0.15	0.3	0.97	0.19	0.36	0.73	1.11	0.81	2.06	1.12	0.41	0.57	0.4	0.39	0.41	3.38	0.66	5.2	0.84	1.44	0.88	0.68	0.67	1.27	1.71	1.6	0.45	1.21	1.37	2.61
BnaA01G0075900ZS	0	0	0	0	0	0	0	0	0	0	0	0	0	0	0	0	0	0	0	0	0	0	0	0	0	0	0	0	0	0	0	0	0	0	0	0	0	0	0	0	0	0
BnaA01G0076000ZS	0.97	0.64	0.43	0.17	0	0.17	0.1	0	0.16	0.37	0.05	0.35	0.32	0.05	0.21	0.68	0.61	0.37	0.49	0.58	1.23	0.09	0	0.23	0.45	0.22	0	0	0.05	0.18	0.46	0	0.37	0.42	0.56	0.52	0.48	0.91	0.43	0.23	0.58	0.16
BnaA01G0076100ZS	3.22	3.68	4.89	4.39	0.22	3.12	0.7	0.86	1.98	2.49	1.57	1.92	3.01	3.16	1.49	1.66	3.79	0.37	2.4	0.74	0.7	0.98	0.59	1.88	2.58	4.05	2.51	1.51	2.54	0.38	0.98	1.49	3.83	2.63	3.99	2.08	2.07	3.22	2.8	3.1	1.55	2.96
BnaA01G0076200ZS	0	0	0	0	0	0	0	0	0	0	0	0	0	0	0	0	0	0	0	0	0	0	0	0	0	0	0	0	0	0	0	0	0	0	0	0	0	0	0	0	0	0
BnaA01G0076300ZS	0.12	0.06	0	0.24	0	0.63	0	0	0	0	0	0.06	3.38	0.28	0.4	0	0.12	0	0	0	0	0	0	0	1	0.24	0	0.29	0.46	0	0	2.32	2.83	0	0	0	0	0	0.15	0	0.26	0.28
BnaA01G0076400ZS	0	0	0	0	0	0	0	0	0	0	0	0	0	0	0	0	0	0	0	0	0	0	0	0	0	0	0	0	0	0	0	0	0	0	0	0	0	0	0	0	0	0
BnaA01G0076500ZS	7.38	7.63	6.64	18.98	7.92	6.24	5.53	10.18	8.32	6.08	5.28	7.61	14.71	11.19	9.14	5.78	5.27	3.73	3.38	3.55	2.01	2.44	2.62	3.62	12.66	11.43	5.92	7.37	8.1	4.31	5.65	12.09	8.39	10.31	8.81	7.58	4.19	4.85	6.09	3.06	3.35	6.73
BnaA01G0076600ZS	6.48	6.76	5.9	9.12	10.02	6.9	23.47	14.84	15.36	24.58	20.2	17.03	14.73	15.04	21.76	14.65	10.83	14.6	7.73	10.25	5.85	4.35	7.31	5.77	13.51	11.15	18.51	27	35.7	20.11	20.56	19.04	28.98	18.21	20.84	17.02	6.87	13.1	8.12	7.36	7.54	6.33
BnaA01G0076700ZS	7.42	6.68	3.37	6.49	15.26	4.93	8.76	11.12	10.75	35.54	10	8.87	20.41	10.34	18.95	11.52	8.27	12.17	4.47	18.59	17.56	4.32	11.53	2.16	5.82	5.87	13.59	9.03	10.79	10.57	11.38	4.22	8.13	10.34	21.32	16.26	7.85	11.86	6.13	2.34	6.36	8.76
BnaA01G0076800ZS	0	0	0	0	0	0	0	0	0	0	0	0	0	0	0	0	0	0	0	0	0	0	0	0	0	0	0	0	0	0	0	0	0	0	0	0	0	0	0	0	0	0
BnaA01G0076900ZS	2.11	2.8	1.55	4.43	1.53	3.24	4.7	0.44	4.19	3.4	3.24	5.18	2.24	3.25	2.91	2.74	3.04	2.44	1.25	0.99	0.38	3.59	0.72	2.37	3.5	1.53	5.32	1.46	2.38	2.85	3.01	4.34	4.51	3.68	4.36	3.16	1.96	3.34	1.96	1.09	1.65	1.87
BnaA01G0077000ZS	0.67	0.82	1.65	11.09	8.35	3.16	7.61	15.11	8.6	21.68	10.44	13.89	8.1	4.39	9.39	3.89	2.71	1.92	1.07	5.94	1.22	0.44	2.5	2.13	9.85	7.77	31.1	10.85	15.82	6.96	7.56	10.27	6.54	3	5.21	4.06	1.94	1.72	0.9	1.27	2.06	6.43
BnaA01G0077100ZS	15.56	13.86	14.68	18.92	15.56	10.59	9.04	24.31	20.06	17.87	15.47	24.89	22.94	16.26	19.95	14.16	19.79	20.15	11.17	15.62	9.44	6.43	16.4	4.72	10.94	9.83	9.48	11.8	13.37	10.43	16.9	19.59	10.42	15.02	15.83	16.31	8.42	8.26	9.3	9.02	6.22	9.14
BnaA01G0077200ZS	31.32	33.68	40.81	32.49	44.86	27.6	30.96	37.21	31.37	24.05	31.38	26.93	41.72	27.86	32.55	36.75	47.19	36.69	34.88	58.68	38.49	26.37	39.4	31.68	33.69	29.57	53.18	34.7	30.73	31.65	50.27	32.7	46.05	40.91	40.12	42.99	62.47	40.78	38.07	40.09	30.05	35.2
BnaA01G0077300ZS	0.18	0	0.18	0.18	0	0	0	0.51	0.18	0	0.17	1.32	0	0	1.05	0	0.18	0	0.8	1.91	0	0	0	0	0	0	0	0.15	0	0	0	0	0	0	0	0	0	0	0	0	0	0
BnaA01G0077400ZS	0	0	0	0	0	0	0	0	0	0	0	0.2	0	0	0	0	0	0	0	0	0	0	0	0	0	0	0	0	0	0	0	0	0	0	0	0	0	0	0	0	0	0
BnaA01G0077500ZS	0	0	0	0	0	0	0	0	0	0	0	0	0	0	0	0	0	0	0	0	0	0	0	0	0	0	0	0	0	0	0	0	0	0	0	0	0	0	0	0	0	0
BnaA01G0077600ZS	0.08	0	0	0	0	0	0	0.23	0.08	0	0	0.34	0	0	0	0	0	0	0	0	0	0	0	0	0.07	0	0	0	0	0	0	0	0	0	0	0	0.07	0	0	0	0	0
BnaA01G0077700ZS	4.72	4.93	4.59	3.56	4.74	4.69	5.96	5.5	5.53	9.73	8.31	5.48	7.13	7.99	6.95	7.66	6.01	5.78	4.7	3.97	5.58	3.89	2.37	3.38	3.76	2.99	3.66	5.46	5.94	5.53	8.56	6.63	6.25	7.31	6.85	6.48	3.96	5.11	4.09	2.61	3.41	4.75
BnaA01G0077800ZS	4.03	13.12	8.41	6.35	4.25	0.42	3.58	3.76	4.04	0.74	6.03	6.22	5.3	4.82	4.91	4.09	5.37	0.78	0.35	4.93	4.78	4.31	5.39	8.3	2.5	0.65	2.34	2.6	7.53	2.27	6.94	7	11.07	2.34	6.31	9.04	7.56	5.07	2.39	3.81	3.17	2.92
BnaA01G0077900ZS	1.57	1.26	1.96	2.22	1.43	2.12	1.63	5.76	2.31	2.11	2.61	1.8	1.71	1.45	2.49	1.41	1.81	1.49	0.8	2.01	1.21	1.17	1.02	1.41	0.87	0.92	2.83	1.32	0.99	2.01	2.08	1.22	0.75	2.79	1.33	1.62	1.61	1.42	1.61	0.83	0.73	1.01
BnaA01G0078000ZS	4.6	7.02	10.55	5.31	5.27	1.46	5.17	14.78	12.58	14.46	6.89	12.68	12.4	6.44	6.76	3.48	3.23	0.58	3.02	3.16	7.06	2.29	0.68	1.68	1.99	4.14	3.77	6.95	7.5	2.29	6.77	10.16	10.16	5.63	5.38	6.53	2.52	2.09	2.43	3.47	5.88	4.74
BnaA01G0078100ZS	4.85	3.21	10.52	3.08	17.39	21.85	9.69	30.86	0	17.8	17.16	45.44	25.68	20.94	31.08	37.35	9.07	12.97	34.29	18.36	10.8	33.24	39.71	30.78	19.32	11.42	39.24	25.24	19.35	15.04	36.29	32.9	48.24	46.24	35.46	34.36	29.23	26.06	42.95	4.92	47.42	16.91
BnaA01G0078200ZS	5.05	5.62	5.61	4.9	5.17	5.19	5.97	8.56	6.98	8.21	7.54	4.62	7.77	7.29	8.28	5.35	5.67	5.93	5.11	5.79	5.11	3.14	5.28	2.7	4.26	3.03	2.17	5.05	5.34	4.14	5.78	4.66	4.95	5.24	6.16	5.31	3.67	3.98	2.6	3.35	3.36	4.12
BnaA01G0078300ZS	0	0	0	0	0	0	0	0	0	0	0	0	0	0	0	0	0	0	0	0	0	0	0	0	0	0	0	0	0	0	0	0	0	0	0	0	0	0	0	0	0	0
BnaA01G0078400ZS	0	0	0	0	0	0	0	0	0	0	0	0	0	0	0	0	0	0	0	0	0	0	0	0	0	0	0	0	0	0	0	0	0	0	0	0	0	0	0	0	0	0
BnaA01G0078500ZS	0	0	0	0	0	0	0	0	0	0	0	0	0	0	0	0	0	0	0	0	0	0	0	0	0	0	0	0	0	0	0	0	0	0	0	0	0	0	0	0	0	0
BnaA01G0078600ZS	0	0	0	0	0	0	0	0	0	0	0	0	0	0	0	0	0	0	0	0	0	0	0	0	0	0	0	0	0	0	0	0	0	0	0	0	0	0	0	0	0	0
BnaA01G0078700ZS	0	0	0	0	0	0	0	0	0	0	0	0	0	0	0	0	0	0	0	0	0	0	0	0	0	0	0	0	0	0	0	0	0	0	0	0	0	0	0	0	0	0
BnaA01G0078800ZS	0	0	0	0	0	0	0	0	0	0	0	0	0	0	0	0	0	0	0	0	0	0	0	0	0	0	0	0	0	0	0	0	0	0	0	0	0	0	0	0	0	0
BnaA01G0078900ZS	2.53	2.28	2.93	1.4	2.29	1.91	1.84	2.2	1.59	3.51	1.74	2.18	2.98	3.5	3.63	3.95	2.87	3.09	2.5	1.73	7.91	2.66	3.77	3.22	1.84	2.95	4.65	4.03	4.39	2.59	11.81	15.37	8.84	12.31	11.51	12.64	8.88	8.73	7.19	6.54	4.54	8.25
BnaA01G0079000ZS	168.66	171.54	144.92	194.5	143.55	99.13	78.31	76.18	129.13	169.74	126.58	115.45	220.46	200.8	160.28	141.2	190.17	103.74	121.7	130.98	102.05	56.13	46.53	48.12	62.16	61.16	79.92	68.05	52.92	65.41	98.4	87.61	76	94.02	92.48	89.14	84.32	107.4	56.18	91.86	52.69	68.65
BnaA01G0079100ZS	0	0	0	0	0	0	0	0	0.37	0	0	0	0	0	0	0	0	0	0	0	0	0	0	0	0	0	0	0	0	0	0	0	0	0	0	0	0	0	0	0	0	0
BnaA01G0079200ZS	12.67	12.47	14.43	14.47	16.99	25.26	16.3	17.62	14.73	16.14	16.51	17.38	25.58	19.35	24.89	22.03	16.81	23.37	13.93	25.85	35.09	15.05	18.33	11.19	11.19	16.71	11.79	15.76	12.41	8.81	20.75	24.06	16.48	20.21	18.05	20.43	25.91	18.57	18.35	11.42	15.11	15.71
BnaA01G0079300ZS	3.16	5.4	5.33	1.66	0.66	1.46	1.05	1.28	1.06	0.62	1.6	0.52	0	2.01	0.72	2.69	2.79	1.53	7.87	1.27	1.76	1.53	0.7	0.91	0.81	0.59	1.05	0.19	0.81	0.24	2.71	1.76	1.77	2.44	2.12	2.26	2.28	2.18	1.41	1.78	0.59	1.8
BnaA01G0079400ZS	0.55	0.62	0.98	1.31	1.36	1.62	1.04	0.66	1.24	0.05	0.67	0.59	0.34	1.06	0.85	1	0.84	0.82	1.24	1.93	1.16	0.44	1.01	2.45	0.81	1.19	0.46	1.18	1.76	1.48	1.5	2.01	0.3	1.29	1.52	0.07	0.95	0.54	0.98	0.69	0.35	1.02
BnaA01G0079500ZS	22.3	21.02	20.83	10.69	15.58	19.82	16.55	16.1	17.67	14.16	23.59	15.01	13.51	20.03	16.15	22.17	20.37	22.57	21	20.77	26.04	18.84	10.97	15.46	11.41	12.77	18.57	20.73	17.16	20.73	29.84	24.61	29.43	27.48	27.71	20.93	20.27	25.1	17.29	21.34	24.09	17.19
BnaA01G0079600ZS	10.82	9.94	9	9.05	12.68	4.95	7.76	12.36	9.42	3.91	7.49	9.66	10.08	7.86	8.68	5.66	6.77	6.65	7.63	5.66	5.71	5.41	11.87	4	6.82	4.92	2.6	7.39	6.38	4.81	5.73	3.94	2.25	6.99	8.13	4.77	3.19	5.01	6.05	7.36	4.7	6.99
BnaA01G0079700ZS	24.36	19.33	14.27	44.93	33.88	27.75	58.72	42.59	101.04	29.57	45.35	26.55	32.13	13.79	19.79	13.13	14.39	18.15	21.28	19.78	9.06	48.95	91.66	42.01	62.91	35.84	48.63	31.36	24.75	35.16	15.47	8.69	9.93	12.66	23.4	24.31	27.36	25.62	17.76	42.93	24.04	40.7
BnaA01G0079800ZS	0.71	0.77	1.24	0.97	0.39	0.5	0.73	1.73	1.11	1.3	0.67	0.5	0.61	0.9	1.01	0.91	0.97	0.54	0.64	0.69	0	0	0.82	0.47	0.29	1.5	0.14	0.46	1.47	0.53	0.59	1.11	1.31	0.38	0.45	1.05	0.35	0.29	0.42	0.4	0.49	0.45
BnaA01G0079900ZS	2.43	1.6	2.43	3.85	1.51	2.52	4.84	1.47	2.41	3.56	5.97	7.3	9.54	5.78	2.89	13.65	1.65	3.05	4.62	3.67	0	1.92	3.91	4.49	6.9	3.81	7.08	1.26	0.72	6.89	1.42	0	5.19	3.85	3.62	1.49	0	0.7	1.98	1.41	1.37	1.78
BnaA01G0080000ZS	1.4	3.2	1.22	1.67	2.74	1.91	2.49	1.18	2.59	4.35	2.45	1.47	3.16	2.78	5.58	1.18	1.44	1.21	0.81	1.1	0.12	1.55	0.1	1.83	1.35	0.74	0.49	0.09	1.5	2.15	2.7	9.16	2.3	1.31	2.23	2.88	1.59	0.73	2.38	1.6	0.7	2.83
BnaA01G0080100ZS	5.42	6.15	5.89	5.6	8.34	6.91	3	2.83	4.45	5.29	3.87	3.18	6.37	6	6.92	8.98	6.2	3.81	5.74	4.26	6.22	4.59	4.1	4.26	4.46	5.55	3.58	5.29	4.41	3.02	6.66	6.55	6.03	6.3	6.77	7.99	9.8	7.65	5.25	3.91	6.02	6.75
BnaA01G0080200ZS	0.79	0.98	0.98	0.98	1.71	0.42	2.82	5.35	0.79	2.93	1.11	0.61	2.6	1.46	2.04	2.56	1.01	6.1	4.59	3.92	3.33	3.91	3.97	6.2	1.93	0.8	0.82	2.07	0.18	0.95	2.87	0.36	2.81	2.3	1.28	0.74	2.7	1.96	1.18	0	0.52	1.64
BnaA01G0080300ZS	8.99	9.96	9.4	9.94	14	8.77	10.99	11.47	7.69	20.58	13.11	15.69	19.07	14.09	15.54	8	11.62	7.07	16.81	8.9	14.03	6.54	8.02	3.03	7.36	9.53	10.37	9.18	7.56	10.77	10.98	12.28	11.74	13.33	12.21	11.08	10.3	3.87	8.27	5.57	6.34	7.04
BnaA01G0080400ZS	71.92	84.87	89.91	26.24	39.09	24.86	41	76.74	44.66	50.56	59.9	51.24	46.8	67.78	53.58	70.65	68.35	53.68	61.28	57.87	64.81	46.45	34.23	59.07	22.46	39.51	42.5	53.72	52.48	35.65	113.7	103.72	132.52	156.97	118.23	122.53	81.25	85.13	75.48	72	124.75	72.27
BnaA01G0080500ZS	0.19	0.05	0	0	0	0.1	0.04	0.32	0	0	0	0	0	0.05	0.19	0.23	0.1	0.05	0	0	0	0	0.02	0.04	0	0	0	0	0	0	0.09	0	0	0.02	0	0	0	0	0	0	0	0
BnaA01G0080600ZS	0.17	0.04	0	0.13	0.21	0.14	0.2	0	0.13	0.25	0.21	0.09	0	0	0.47	0.17	0.18	0.13	0.04	0.34	0	0	0	0	0.12	0	0	0.04	0.15	0.07	0.04	0.33	0	0.08	0.04	0.04	0.04	0	0.08	0.07	0	0.04
BnaA01G0080700ZS	0	0	0	0	0	0	0	3.19	0	0	0	1.77	7.89	0	1.53	0	0	0	0	0	0	0	0	0	0	0	0	0	0	0	0	0	0	0	0	0	0	0	0	0	0	0
BnaA01G0080800ZS	18.92	18.98	20.5	27.88	23.56	14.49	20.37	19.68	29.41	28.71	23.87	36.88	36.81	26.57	29.28	21.48	22.42	18.28	13.98	21.02	15.55	14.06	14.66	10.61	23.44	19.29	22.59	23.9	30.13	20.53	27.01	27.23	29.61	20.67	24.88	20.18	11.85	14.11	16.32	14.87	14.55	15.48
BnaA01G0080900ZS	0	0	0	0	0	0	0	0	0	0	0	0	0	0	0	0	0	0	0	0	0	0	0	0	0	0	0	0	0	0	0	0	0	0	0	0	0	0	0	0	0	0
BnaA01G0081000ZS	1.58	1.25	0.63	0	0.3	1	0.28	0	0.32	0.59	0.3	2.95	0.9	0	1.8	0.29	1.95	0.31	0	1.81	2.53	2.37	4.54	0.53	0.28	0.77	0.27	1.03	1.97	0	0	0	0	3.07	0	0	0.54	7.74	2.71	7.31	0.56	0
BnaA01G0081100ZS	6.64	5.93	6.14	9.86	14.21	4.32	10.54	61.39	10.66	16.91	16.9	15.64	18.61	13.71	17.8	9.72	8.02	11.63	5.34	12.95	4.73	2.97	10.8	3.74	6.1	5.55	6.2	12.14	10.96	10.59	15.42	14.02	8.08	11.15	12.07	10.57	7.95	6.42	5.3	5.34	5.7	8.81
BnaA01G0081200ZS	1.71	1.83	1.34	2.56	3.84	2.08	2.85	4.6	3.78	3	2.94	1.55	2.88	2.47	3.78	3.9	2.62	7.78	2.56	8.04	3.91	1.48	4.76	0.59	1.49	1.11	1.23	2.59	2.13	2.65	4.15	3.29	1.34	2.54	2.76	3.05	2.65	2.72	2.09	1.44	0.96	2.2
BnaA01G0081300ZS	4.23	5.25	4.28	4.32	5.13	3.23	3.75	14.25	3.88	5.25	5.6	6.21	7.35	6.74	6.72	4.76	4.85	11.22	5.09	7.54	3.34	1.92	4.41	1.23	2.46	3.34	2.56	2.82	5	4.33	8.06	5.66	3.76	6.73	7.5	4.9	2.17	2.46	2.14	2.82	3.1	2.45
BnaA01G0081400ZS	0.19	0	0.94	0	0	0.4	0.7	0	0	0	0	0	0	0.36	0	0	0	0	0	0.18	0	0	0	0.16	0	0.16	0	0	0	0	0.35	0.53	1.29	0.56	0.72	0.36	0.17	0.18	0.17	0	0.51	0.19
BnaA01G0081500ZS	0.54	0.52	0.78	1.11	0.76	0.73	0.75	0.89	0.93	0.48	0.61	0.79	0.8	0.98	0.57	0.42	0.87	0.33	0.64	0.13	0.46	0.99	0.2	0.25	1.08	0.76	0.55	0.48	1.26	0.14	0.98	1.13	1.64	1.12	0.71	0.46	0.39	0.57	0.61	0.73	0.9	0.29
BnaA01G0081600ZS	0	0	0	0.41	0	0	0	0	0	0	0	0	0	0	0	0	0	0	0	0	0	0	0	0	0	0	0	0	0	0	0	0	0	0	0	0	0	0	0	0	0	0
BnaA01G0081700ZS	6.44	7.24	7.44	11.34	8.58	12.13	5.31	9.96	10.82	14.18	9.89	10.13	15.3	9.87	13.46	10.18	9.06	10.06	6.86	7.71	6.25	4.3	4.72	3.53	7.58	7.62	6.99	5.66	6.9	5.2	7.23	11.12	8.22	10.19	8.51	10.06	5.42	6.03	5.73	3.54	6.79	6.55
BnaA01G0081800ZS	0.57	0.56	0.31	1.95	0.68	0.67	0.94	0	0.83	1.48	0.24	0.47	0.62	0.54	0.94	1.28	0.33	0.37	0.81	0.56	0	0.05	0	0.82	0.59	0.21	0.28	0	0.28	0.37	0.77	0.78	0.37	0.55	0.66	0.24	0.62	0.12	0.34	0.11	0.57	0.18
BnaA01G0081900ZS	2.75	2.1	2.21	2.84	5.2	2.22	5.21	5.84	5.45	6.05	7.61	5.58	5.48	3.91	5.85	5.84	5.55	7.6	2.86	3.45	5.09	1.51	2.65	0.89	2.94	1.31	1.93	3.64	2.28	4.46	4.95	4.96	2.94	3.13	4.06	4.29	2.29	1.5	0.97	0.89	0.78	1.41
BnaA01G0082000ZS	0	0	0	0	0	0	0	0	0	0	0	0	0	0	0	0	0	0	0	0	0	0	0	0	0	0	0	0	0	0	0	0	0	0	0	0	0	0	0	0	0	0
BnaA01G0082100ZS	0	0	0	0	0	0	0	0	0	0	0	0	0	0	0	0	0	0	0	0	0	0	0	0	0	0	0	0	0	0	0	0	0	0	0	0	0	0	0	0	0	0
BnaA01G0082200ZS	0	0	0	0	0	0	0	0	0	0	0	0	0	0	0	0	0	0	0	0	0	0	0	0	0	0	0	0	0	0	0	0	0	0	0	0	0	0	0	0	0	0
BnaA01G0082300ZS	0.16	0	0.16	0	0	0	0	0.16	0	1.41	0.31	0	0.16	0	0	0	0	0	0	0	0	0	0	0	0	0	0	0.41	0	0	0.15	0	0.16	0.16	0.15	0.15	0.86	0	0	0.28	0	0.96
BnaA01G0082400ZS	0.62	0.2	0.61	0.62	0.6	0	0	0	0	0.78	0.39	0.86	0.2	0.97	1.39	1.36	1.48	0.6	0	0	0	0.17	0.35	0	0	0	0.7	0	0.18	0	0	0.38	0	0	0.19	1.94	0	0	0	0	0	0
BnaA01G0082500ZS	0	0	0	0.06	0	0	0	0	0	0.06	0.27	0.06	0	0	0	0.06	0.06	0	0	0.28	0	0	0	0	0	0	0	0	0	0	0	0	0	0	0	0	0	0	0	0	0	0
BnaA01G0082600ZS	0	0	0	0	0	0	0	0	0	0	0.1	0	0	0	0	0	0	0	0	0	0	0	0	0	0	0	0	0	0	0	0	0	0	0	0	0	0	0	0	0	0	0
BnaA01G0082700ZS	18.7	24.62	31.5	12.2	4.03	11.72	6.43	0	7.6	3.44	5.31	13.24	12.51	17.7	5.69	6.29	12.12	2.05	20.53	0.83	22.17	20.54	1.8	17.82	18.16	23.06	18.68	11.09	26.6	10.88	21.01	24.24	29.41	25.78	21.3	18.39	12.28	39.58	30.87	28.85	11.08	24.68
BnaA01G0082800ZS	16.39	14.93	10.05	12.28	20.55	17.47	13.86	17.53	11.17	17.82	19.53	12.52	16.38	16.77	19.05	13.11	19.39	14.14	17.83	18.39	14.84	12.84	14.83	8.25	10.31	11.68	12.31	13.78	16.74	14.07	27.88	33.07	21.27	22.49	27.21	21.33	13.65	19.79	22.72	14.5	13.02	21.44
BnaA01G0082900ZS	7.01	5.89	5.63	4.76	17.39	4.82	5.59	10.85	5.44	5.72	7.89	5.16	7.25	5.26	8.23	9.66	8.03	13.52	7.58	11.22	7	4.55	12.79	4.2	3.98	2.37	1.97	5.09	3.91	6.12	7.94	9.66	5.22	9.16	9.18	9.65	8.89	6.51	4.8	4.29	4.74	6.57
BnaA01G0083000ZS	799.49	866.69	717.3	767.22	422.25	982.45	463.34	129.09	679.06	82.15	201.73	376.72	101.22	141.82	99.24	137.5	434.84	101.14	463.15	201.68	344.35	901.97	358.16	697.84	587.78	599.65	461.73	410.49	415.36	493.58	227.56	172.47	167.33	273.68	294.56	278.61	392.1	449.61	520.33	1535.61	595.89	571.49
BnaA01G0083100ZS	16.73	26.58	32.97	18.35	7.32	4	3.63	2.77	16.47	4.58	2.17	5.05	3.42	4.72	4.45	7.52	18.74	4.69	5.39	5.85	7.42	4.26	2.33	7.07	1.9	4.8	5.74	3.1	5.03	1.72	7.34	8.78	12.74	5.7	6.27	6.92	2.01	1.73	7.29	9.26	8.36	3.33
BnaA01G0083200ZS	0.12	0	0	0	59.16	0	1.89	6.01	0	0	0.53	0	0	0	0.12	0.12	0.06	0.48	0.06	1.33	0	0.11	3.77	0	0	0	0.05	1.03	0	9.01	0	0	0	0	0	0	0.49	0.69	0.05	0	0.22	0.3
BnaA01G0083300ZS	0	0	0	0	0	0	0	0	0	0	0	0	0	0	0	0	0	0	0	0	0	0	0	0	0	0	0	0	0	0	0	0	0	0	0	0	0	0	0	0	0	0
BnaA01G0083400ZS	8.71	8.61	9.13	7.73	15.39	6.97	8.12	9	8.23	10.2	8.45	7.13	9.32	9.08	12.51	9.21	7.5	8.31	9.34	10.35	7.3	4.58	3.84	4.25	4.57	4.81	4	4.57	4.97	4.99	9.93	10.55	6.71	8.5	9.86	8.41	6.68	5.62	3.23	3.78	5.76	7.79
BnaA01G0083500ZS	2.3	1.14	4.6	2.79	10.38	4.22	12.59	13.27	6.33	7.28	11.25	1.17	5.32	4.71	7.92	4.7	9.43	3.85	3.86	3.74	0	3.26	12.3	7.93	9.03	2.75	2.34	11.43	2.05	17.76	4.12	4.15	0.54	0	1.57	2.68	0	2.55	6.25	2.49	3.98	0.61
BnaA01G0083600ZS	0	0	0.1	0.31	0.4	0.05	0.38	0	0.05	0	0	0	0.1	0	0	0	0	0	0	0	0.37	0	0	0.04	0.61	0	0	0.04	0.27	0	0	0	0	0	0	0	0	0	0.05	0	0	0
BnaA01G0083700ZS	15.94	15.7	20	34.33	18.39	20.37	18.22	1.07	20.99	12.31	18.8	22.55	26.96	27.66	20.89	10.59	13.63	5.97	18.69	3.66	8.67	19.26	4.67	12.42	31.23	23.02	21.5	11.7	18.63	6.23	9.7	12.37	17.59	23.18	16.37	20.8	4.56	10.06	9.53	8.19	8.84	13.02
BnaA01G0083800ZS	0	0	0.08	0.16	0.35	0.34	0.07	0.04	0.57	0.24	0.04	0.09	0	0.08	0	0.04	0.04	0	0	0	0	0	0	0	0.11	0.13	0.11	0.2	0.04	0.17	0	0.04	0	0.23	0.11	0.04	0	0	0	0	0.07	0.04
BnaA01G0083900ZS	78.6	99.03	118.62	60.03	29.48	83.66	31.72	15.69	79.17	90.43	69.57	129.72	89.04	158.42	74.02	82.97	102.71	30.72	58.76	37.2	61.76	74.1	20.37	87.46	98.23	87.11	135.32	101.67	144.57	52	83.94	141.41	230.75	99.17	81.61	59.44	64.55	74.21	129.98	63.32	93.94	56.97
BnaA01G0084000ZS	0.02	0	0.02	0.02	0	0.04	0	0	0.02	0	0	0	0	0.02	0	0	0	0	0	0	0	0	0	0.15	0	0.03	0.17	0.13	0.02	0	0.05	0.16	0	0	0.04	0.05	0	0.09	0.07	0	0	0.05
BnaA01G0084100ZS	3.47	1.91	2.61	4.67	4.21	1.03	2.18	0.79	3.94	1.34	2.24	2.94	4.18	3.96	2.45	1.86	2.58	0.82	3.5	1.08	4.98	3.58	1.44	1.9	1.15	2.3	0.48	2.31	2.35	1.16	1.16	2.87	2.17	3.25	1.05	2.24	2.45	1.03	1.83	0.82	0.87	0.95
BnaA01G0084200ZS	1.72	1.9	1.49	2.03	1.98	1.43	0.92	1.45	1.82	1.66	1.28	1.96	2.49	2.71	2	1.67	2.11	1.18	2.01	0.42	0.55	1.3	1.05	1.34	1.35	1.76	0.44	1.34	1.6	0.48	2.46	3.11	1.56	2.24	2.72	1.45	1.26	1.48	1.73	1.6	1.33	2.02
BnaA01G0084300ZS	11.48	11.09	9.79	12.13	7.94	9.46	10.76	9.44	10.49	16.25	12.15	9.49	15.14	12.27	15.15	13.85	12.57	10.42	10.91	10.25	11.76	8.84	7.52	9.49	14.6	11.19	11.38	8.64	7.98	8.87	8.33	8.79	6.64	7.46	8.88	9.34	5.68	8.12	9.17	6.27	9.88	8.71
BnaA01G0084400ZS	9.37	7.21	7.22	10.26	8.4	7.09	6.97	11.07	8.08	9.87	10.14	9.24	10	9.54	9.44	9.92	7.93	13.11	8.86	11.48	9.24	4.02	5.85	3.04	5.81	4.91	5.55	5.84	5.07	5.72	7.71	4.62	6.46	7.38	8.59	11.05	5.11	5.86	5.96	3.6	5.27	5.75
BnaA01G0084500ZS	0.47	0.17	0.35	0.24	0.81	0	0	0.11	0.3	1.1	0.39	0.25	0.98	0.74	0.59	0.4	0.37	1.86	0.11	0.58	0.43	0	0.88	0.31	0	0	0.16	0.35	0.21	0	0.44	0.67	0.17	0.29	0.45	0.79	0.37	0.11	0.16	0.1	0	0.06
BnaA01G0084600ZS	8.53	6.82	6.56	11.48	10.62	9.03	9.6	6.51	8.92	8.29	8.55	11.71	14	10.4	12.5	7.64	6.65	6.33	8.81	7.07	7.08	8.57	4.24	4.01	5.84	7.85	9.24	8.34	6.2	4.71	5.78	8.07	7.56	8.74	8.52	9.04	6.33	8.25	5.08	4.7	5.98	5.44
BnaA01G0084700ZS	0	0	0	0	0	0	0	0.3	0	0	0	0	0	0.12	0	0	0	0	0	0	0	0	0	0	0	0	0	0.11	0	0	0	0	0	0	0	0	0	0	0	0	0	0
BnaA01G0084800ZS	0	0	0	0	0	0	0	0	0	0	0	0	0	0	0	0	0	0	0	0	0	0	0	0	0	0	0	0	0	0	0	0	0	0	0	0	0	0	0	0	0	0
BnaA01G0084900ZS	5.16	5.89	8.03	6.97	5.97	1.93	4.09	8.26	10.17	25.44	10.46	9.23	12.13	8.39	21.94	4.96	6.89	3.27	3.42	3.61	7.36	1.46	0.9	2.21	4.57	4.16	12.21	7.05	12.11	2.49	12.89	15.88	11.63	6.88	12.31	8.02	6.53	4.54	2.03	4.23	5.99	5.36
BnaA01G0085000ZS	0.38	0.56	0.76	0.78	1.97	0.92	0.35	1.74	2.33	2.61	1.37	1.12	0.65	0.91	0.38	0.09	1.78	1.31	0.35	1.5	0	1.66	0.33	1.65	1.51	1.43	0.67	0.88	1.02	1.12	2.42	2.35	0.28	1.68	2.27	3.19	0.59	0.27	0.85	0.65	0.09	1.58
BnaA01G0085100ZS	2.6	2.42	2.36	5.15	8.77	2.67	14.73	28.32	10.4	11.11	15.9	5.86	8.72	8.04	10.2	8.45	6.03	14.28	2.74	7.5	1.72	1.38	4.66	1.02	2.95	1.82	1.04	5.66	3.32	12.5	4.15	5.46	3.97	4.71	4.73	4.03	2.42	1.74	1.46	1.58	1.61	2.36
BnaA01G0085200ZS	4	3.2	3.79	11.17	6.18	4	3.57	9.29	4.81	8.16	5.96	5.83	9.64	6.99	5.85	3.3	3.74	4.54	4.25	6.65	2.23	2.1	3.18	1.67	6.45	4.71	5.34	3.97	3.91	2.65	2.81	4.08	3.41	2.97	3.88	3.49	3.15	2.4	2.47	1.51	2.37	3.24
BnaA01G0085300ZS	0	0.17	0	0	0	0	0	0	0	0	0	0	0	0.16	0	0	0	0	0	0	0	0	0	0	0	0	0	0	0.15	0	0	0	0	0	0	0	0	0	0	0	0	0
BnaA01G0085400ZS	8.08	9.87	11.09	12.64	11.67	11.82	8.18	9.72	14.69	14.62	10.89	17.01	16.53	14.14	14.11	7.64	9.79	9.17	7.46	7.54	8.71	7.47	6.16	4.99	9.33	8.89	11.45	11.32	14.03	6.8	11.2	11.88	10.17	11.59	11.19	9.6	5.01	6.99	7.24	7.02	7.53	8.96
BnaA01G0085500ZS	0	0	0	0	0	0	0	0	0	0	0	0	0	0	0	0	0	0	0	0	0	0	0	0	0	0	0	0	0	0	0	0	0	0	0	0	0	0	0	0	0	0
BnaA01G0085600ZS	15.89	12.29	15.16	14.58	7.21	5.93	12.06	20.18	18.18	8.46	11.71	15.86	21.58	9.85	15.7	18.9	12.8	12.06	17.65	14.24	12.46	5.2	15.27	8.05	5.87	9.62	10.23	9.88	11.93	5.82	7.97	11.79	11.92	10.28	7.81	11.71	1.88	8.76	6.42	7.2	8.5	7.92
BnaA01G0085700ZS	0.17	0.28	0.51	0.18	0	0.37	0	0	0	0.11	0	0	0.45	0.11	0	0.17	0.24	0	0	0	0.18	0.45	0	0	0.32	0.29	0.35	0.14	0	0.34	0.43	0.38	0.96	0.06	0.11	0	0.15	0	0.26	0.14	0.41	0.05
BnaA01G0085800ZS	0	0	0	0	0	0	0	0	0	0	0	0	0	0	0	0	0	0	0	0	0	0	0	0	0	0	0	0	0	0	0	0	0	0	0	0	0	0	0	0	0	0
BnaA01G0086000ZS	0	0	0	0	0	0	0	0	0	0	0	0	0	0	0	0	0	0	0	0	0	0	0	0	0	0	0	0	0	0	0	0	0	0	0	0	0	0	0	0	0	0
BnaA01G0086100ZS	1.03	1.42	1.94	4.34	1.83	1.43	1.44	0.3	2.72	3.12	2.66	1.65	4.03	2.57	5.71	2.69	1.07	0.91	1.78	1.72	0.11	0.98	0	0.62	1.53	2.23	1.36	2.16	2.49	1.73	0.87	2.83	0.61	1.01	1.18	2.46	0.46	1.15	0	0.44	0.19	0.6
BnaA01G0086200ZS	0.45	0.56	0.11	0.35	0	0.48	1.47	0.43	0.69	2.53	0.32	0.12	0	0.11	0.33	0.65	0.23	0	1.54	0.22	0	0.1	0	0.1	0.31	0	0	1.61	0.71	2.75	0.42	0	0.78	0.11	0.21	0.22	0	0	0	0.38	0	0
BnaA01G0086300ZS	0.52	0.13	0.26	1.73	1.79	0.83	0.24	0	0.4	1.77	0	0.28	0.63	0	0.38	0.12	0	0	0	0.76	0	0.45	0	0	2.41	0.54	1.25	0	0	0.43	0	0	0.25	0.38	0.12	0	0.46	0.12	0	0.11	0.58	0.25
BnaA01G0086400ZS	3.53	4.45	3.42	5.42	6.24	4.41	6.8	9.31	5.24	6.86	8.74	6.28	4.75	7.97	8.77	5.85	7.11	9.02	5.73	6.04	7.58	2.43	4.09	1.42	5.58	3.88	7.05	3.73	3.38	1.63	6.74	3.45	4.82	3.3	6.8	4.97	3.16	2.92	3.78	2.77	2.96	3.43
BnaA01G0086500ZS	24.83	26.09	33.06	27.08	16.71	13.77	18.18	16.99	27.84	38.37	15.65	34.38	24.82	20.07	28.3	26.04	25.95	19.29	16.76	31.44	16.88	15.81	14.17	13.72	12.52	13.12	47.76	19.54	24.52	20.62	33.69	36.96	43.21	29.66	37.5	40.71	33.19	25.55	20.83	21.53	24.51	16.84
BnaA01G0086600ZS	22.46	13.88	16.74	26.92	18.5	12.44	9.04	15.5	13.16	11.17	9.65	9.85	16.26	9.89	13.19	10.86	10.16	11.55	18.15	19.61	14.23	8.78	8.29	8.63	13.19	9.05	8.26	6.9	6.71	5.5	5.24	4.83	5.48	5.65	7.57	8.09	7.19	11.58	10.44	8.43	10.13	7.5
BnaA01G0086700ZS	4.32	3.86	3.98	7.84	6.94	6.71	6.47	6.76	4.98	10.42	6.73	5.01	11.31	6.47	7.95	7.09	5.48	5.11	4.73	7.51	4.35	2.55	5.82	4.48	6.38	4.16	4.39	4.27	4.55	4.28	3.03	5.94	3.37	3.74	4.66	4.68	7.06	1.65	5.23	2.57	3.44	3.43
BnaA01G0086800ZS	0.19	0.05	0.05	0.24	0.55	0.05	0.31	0.94	0.28	0	0.22	0	0.28	0.13	0.84	0.23	0.05	0.46	0	0.42	0	0.08	0.86	0.12	0.09	0.2	0.04	0.08	0.21	0.08	0.09	0	0.14	0	0	0	0	0.31	0	0	0.13	0.09
BnaA01G0086900ZS	0	0.07	0	0	0.07	0	0.47	0.07	0	0	0.55	0.08	0	0	0	0	0	0	0	0	0	0	0	0	0	0	0	0	0	0	0	0	0	0	0	0	0	0	0	0	0	0
BnaA01G0087000ZS	6.52	6.7	5.17	8.25	5.3	3.89	4.12	0.99	5.26	5.59	4.46	7.79	8.77	6.7	6.24	5.62	5.57	3.79	5.79	4.81	3.36	1.79	1.94	1.29	2.92	3.81	3.18	3.07	2.79	3.51	4.88	2.92	3.89	5.22	6.26	3.93	3.26	4.08	2.48	2.03	2.87	1.82
BnaA01G0087100ZS	0.12	0.02	0.12	0.12	0.12	0.15	0	0	0.05	0	0.02	0	0	0.14	0.02	0	0.15	0.05	0.07	0	0	0.21	0	0.08	0.2	0.12	0.08	0	0.13	0	0.18	0.09	0.21	0.55	0.23	0.09	0.04	0.13	0.06	0.18	0.17	0.14
BnaA01G0087200ZS	0.95	0.78	0.9	0.74	0.64	0.48	0.84	1.86	0.84	2.8	1.12	1.08	1.19	0.9	1.9	1.16	0.59	0.44	0.73	1.68	1.66	0.57	0.23	0.48	0.49	0.48	1.34	1.01	1.29	0.86	1.73	1.9	0.97	1.62	1.58	1.92	0.71	0.77	0.66	0.56	0.72	0.72
BnaA01G0087300ZS	0.55	0	0	0.85	0.31	0	0	0.07	1.99	0	0	0	0	0.45	0.23	0.19	0.23	0	0	0.23	0	0	0	0	0	0	0	0	0.21	0	0	0	0.23	0.08	0.37	0	0	0	0	0.53	0.07	0.08
BnaA01G0087400ZS	0.47	0.65	0.56	0.82	0.56	0.6	0.88	1.13	0.61	1.9	1.12	1.01	1.94	1.13	1.41	1.69	0.87	0.6	1.33	1.44	0.68	0.53	0.58	0.94	1.32	0.82	0.96	0.36	1.43	1.19	0.89	0.98	1.34	1.15	1.03	0.81	0.46	0.97	1.43	0.44	0.64	0.86
BnaA01G0087500ZS	10.92	13.55	12.93	18.34	18.58	10.44	12.12	19.37	14.7	20.39	17.12	15.9	17.38	16.32	18.48	18.15	14.18	17.99	13.19	13.46	10.78	8.59	14.2	10.54	10.1	6.12	10.54	8.75	9.53	9.71	11.77	13.7	7.55	10.65	11.83	14.4	11.7	11.59	8.31	5.73	7.76	9.72
BnaA01G0087600ZS	4.74	5.17	4.82	3.92	5.51	5.05	5.92	5.74	3.63	6.94	5.35	5.43	6.6	5.12	9.18	5.4	8.06	5.4	8.1	5.88	5.39	3.86	4.67	7.68	3.78	2.54	8.37	6.08	6.73	5.77	5.86	7.48	4.5	3.37	5.94	5.85	2.26	2.61	5.09	3.15	4.93	4.5
BnaA01G0087700ZS	9.41	6.89	7.87	19.18	2.41	3.77	0	2.66	4.12	7.55	4.62	12.73	10.79	16.7	7.99	4.89	8.8	4.63	1.24	1.72	3.18	0	0	0	13.19	3.13	0	2.5	7.31	1.62	1.95	0.52	2.63	3.66	3.87	1.07	0	3.27	5.02	1.74	1.33	0
BnaA01G0087800ZS	3.5	3.5	4.14	3.13	3.85	3.57	2.28	3.86	3.29	5.42	4.29	3.15	5.6	6.68	2.34	3.91	3.87	5.21	5.68	5.74	5.81	4.33	3.67	3.29	1.85	4	2.43	4.55	3.61	2.75	4.54	3.52	4.28	5.42	5.08	7.17	5.15	4.3	4.4	2.28	2.49	3.22
BnaA01G0087900ZS	0	0	0	0	0	0	0	0	0	0	0	0	0	0	0	0	0	0	0	0	0	0	0	0	0	0	0	0	0	0	0	0	0	0	0	0	0	0	0	0	0	0
BnaA01G0088000ZS	0	0	0	0	0	0	0	0	0	0	0	0	0	0	0	0	0	0	0	0	0	0	0	0	0	0	0	0	0	0	0	0	0	0	0	0	0	0	0	0	0	0
BnaA01G0088100ZS	0.74	0.41	1.64	0.82	2.37	0.19	0.76	0.61	1.28	0.55	1.55	0.82	2.21	0.68	0.75	0.85	0.91	0.27	0.66	0.82	1.41	0.16	0.8	0.08	0.61	0.61	0.19	0.85	0.81	0.46	1.31	2.22	0.59	1.11	2.47	1.48	0.44	1.48	1.05	0.5	0.28	0.74
BnaA01G0088200ZS	28.12	25.48	21.76	8.53	17.2	6.59	6.22	16.78	6.58	17.58	21.44	14.99	22.19	16.25	34.49	43.63	35.1	52.67	24.67	34.01	74.26	13.79	57.1	11.43	5.89	3.91	5.12	19.95	15.09	7.91	33.57	22.18	20.21	29.71	43.14	74.34	69.39	52.13	26.04	10.64	11.09	14.48
BnaA01G0088300ZS	11.65	10.12	11.3	8.9	9.78	9.46	8.47	12.46	9.7	10.41	13.93	12.53	11.5	12.18	11.73	16.04	9.3	17.96	11.38	17.41	9.81	7.08	12.44	5.23	7.55	4.35	5.97	5.89	4.09	5.4	9.63	4.21	3.44	7.93	8.47	9.78	9.69	9.54	7.59	3.2	4.91	7.07
BnaA01G0088400ZS	0	0.08	0.08	0.59	0	0.09	0.08	0	0	0.57	0.32	0	0	0	0	0	0	0.16	0	0.33	0	0	0.14	0.07	0.15	0.41	0.07	0	0.15	0	0.16	0	0	0.16	0	0	0.29	0	0	0	0	0.08
BnaA01G0088500ZS	0	0	0	0	0	0	0	0	0	0	0	0	0	0	0	0	0	0	0	0	0	0	0	0	0	0	0	0	0	0	0	0	0	0	0	0	0	0	0	0	0	0
BnaA01G0088600ZS	0	0	0	0	0	0	0	0	0	0	0	0	0	0	0	0	0	0	0	0	0	0	0	0	0	0	0	0	0	0	0	0	0	0	0	0	0	0	0	0	0	0
BnaA01G0088700ZS	6.06	7.02	5.41	4.73	9.54	9.5	7.37	11.01	11.44	11.1	10.35	8.2	10.87	10.64	14.03	6.04	9.94	7.58	8.18	9.76	11.36	6.77	13.74	7.4	6.04	5.81	3.32	7.64	8.16	5.66	10.44	10.2	8.13	6.84	11.03	7.13	10.31	8.16	8.61	4.93	5.64	9.03
BnaA01G0088800ZS	0	0	0	0	0	0	0	0	0	0.39	0.19	0	0.19	0	0	0	0	0	0.18	0	0	0	0	0	0	0	0	0	0	0	0	0	0	0	0	0	0	0	0	0	0	0
BnaA01G0088900ZS	0	0	0	0	0	0	0	0	0	0	0	0	0	0	0	0	0	0	0	0	0	0	0	0	0.19	0	0.92	0	0	0	0	0	0	0	0	0	0	0	0	0	0	0
BnaA01G0089000ZS	2.05	2.54	1.73	3.22	3.44	2.32	2.19	0.78	2.08	2.95	3.22	1.93	3.25	3.7	4.73	1.81	2.12	0.95	2.32	2.85	0.62	2.52	2.22	1.72	2.92	3.01	1.91	2.63	4.4	1.17	3.91	4.68	4.27	3.94	3.79	3.45	3.17	3.15	2.2	2.28	2.33	2.49
BnaA01G0089100ZS	5.15	3.56	4.24	15.74	9.92	3.31	3.2	21.26	8.03	7.04	6.67	10.42	12.47	9.55	11.34	3.83	4.63	5.39	4.59	2.14	0.27	1.32	2.37	0.74	3.26	2.14	0.99	1.72	3.41	2.78	0.99	2.38	1.17	2.71	1.95	1.7	1.06	0.99	0.59	0.78	0.77	1.59
BnaA01G0089200ZS	0	0	0	0	0	0	0	0	0	0	0	0	0	0	0	0	0	0	0	0	0	0	0	0	0	0	0	0	0	0	0	0	0	0	0	0	0	0	0	0	0	0
BnaA01G0089300ZS	6.86	6.37	11.26	1.39	4.57	1.66	1.25	3.9	2.97	9.17	5	5.97	5.47	4.98	5.13	21.16	13.72	10.12	13.6	10.98	21.48	2.17	7.9	7.63	2.32	0.32	3.03	2.1	0.52	1.62	4.35	8.05	7.97	4.76	8.27	10.38	6.34	9.18	4.79	2.17	3.13	2.33
BnaA01G0089400ZS	16.65	16.38	14.13	7.95	3.7	5.79	1.21	1.97	3.24	4.38	3.54	3.77	6.72	5.95	6.11	12.08	10.43	11.4	18.23	15.94	23.44	8.17	9.76	6.25	2.83	3.33	2.91	0.95	2.31	1.61	7.45	12.43	8.58	18.66	18.45	17.34	21.62	20.46	26.47	11.96	13.08	15.71
BnaA01G0089500ZS	0.35	0.71	0.68	0.99	0.22	0.71	0.3	0	0.46	0.49	0.72	0.75	0.83	0.7	0.91	0.69	0.16	0.21	0.86	0.34	1.74	0.53	0	0.72	1.18	1.19	1.03	0.26	0.5	0.5	0.35	0.67	0.45	1.31	0.54	1.2	0.36	0.14	0.61	0.47	0.23	0.66
BnaA01G0089600ZS	4.29	2.65	1.07	1.56	3.57	0	1.88	21.8	0	0	6.49	2.74	3.98	3.42	8.4	6.34	3.29	6.66	6.32	5.98	1.05	5.65	0.44	1.31	0.47	0	0	2.56	0	5.1	7.21	3.88	2.01	2.07	4.89	9.49	0	4.77	5.39	0	4.18	1.14
BnaA01G0089700ZS	4.71	5.75	5.93	2.76	2.51	4.1	6.57	6.25	7.79	11	8.52	6.03	7.19	5.68	5.44	7.49	6.17	9.49	5.13	7.92	6.71	1.96	4.44	2.92	1.71	1.65	1.73	8.18	4.19	6.88	7.83	5.23	3.89	6.39	8.21	7.58	4.9	4.75	2.64	1.09	1.4	0.84
BnaA01G0089800ZS	1.87	2.06	2.96	2.3	1.37	2.69	4.08	0	2.52	4.37	2.23	3.18	4.38	1.79	2.31	2.25	4.05	4.04	1.53	1.1	2.03	1.62	0.65	2.09	2.34	2.56	1.15	1.96	2.75	2.27	2.98	3.09	2.98	4.11	4.62	3.75	1.41	0.44	1.83	1.03	1.93	1
BnaA01G0089900ZS	0	0	0.1	0	0	0	0	0	0	0.29	0	0	0	0	0	0	0	0	0	0	0	0	0	0	0	0	0	0	0	0	0	0	0	0	0	0	0	0	0	0	0	0
BnaA01G0090000ZS	8.3	10.11	8.64	15.32	7.56	7.34	11.15	14.88	11.53	21.05	12.02	6.7	11.46	10.42	14.88	13.85	13.78	13.22	8.49	9.87	12.1	4.47	15.72	3.97	5.7	4.3	7.33	8.42	12.28	4.8	14.41	16.67	8.64	16.73	13.28	18.85	10.3	6.12	7.68	5.25	6.66	4.54
BnaA01G0090100ZS	5.71	7.42	4.38	7.02	5.27	1.65	2.82	3.18	7.06	5.88	5.38	4.6	4.21	3.64	3.98	5.61	5.07	1.26	2.28	2.49	8.1	2.84	4.2	1.52	2.11	0.42	6.61	3.19	3	0.85	4.53	2.17	4.99	5.29	2.18	3.67	1.13	2.84	1.57	1.99	1.83	1.83
BnaA01G0090200ZS	0	0	0	0	0	0	0	0	0	0	0	0	0	0	0	0	0	0	0	0	0	0	0	0	0	0	0	0	0	0	0	0	0	0	0	0	0	0	0	0	0	0
BnaA01G0090300ZS	10.81	9.03	11.13	11.85	7.81	8.38	7.68	4.66	7.62	7.8	8.9	11.42	11.15	10.98	11.08	8.95	11.76	7.8	11.14	10.47	14.66	3.42	3.2	5.22	7.02	4.14	5.37	4.3	2.72	4.23	4.3	3.9	3.26	4.44	4.51	4.67	5.77	3.55	4.35	2.11	4.2	3.78
BnaA01G0090400ZS	6.08	6.69	7.43	9.94	5.65	5.55	5.68	5.48	8.33	6.3	7.43	9.09	10.34	8.1	5.45	6.28	5.61	6.53	7.75	11.86	5.09	1.17	0.85	1.25	4.71	4.41	4.03	2.29	4.31	2.2	3.33	3.84	2.26	2.49	2.79	1.66	3.49	2.27	2.29	1.08	1.48	2.57
BnaA01G0090500ZS	5.92	5.7	6.75	6.03	11.78	6.79	5.77	6.15	5.59	6.79	7.94	8.73	9.5	10.26	5.63	8.12	7.61	7.91	8.35	4.86	6.01	5.57	4.8	6	4.61	5.5	3.78	5.06	5.64	4.73	7.94	6.17	4.81	7.68	7.36	6.23	4.91	5.49	4.54	4.99	5.73	4.47
BnaA01G0090600ZS	11.12	15.29	13.5	16.63	19.25	9.35	6.93	2.04	11.95	16.89	7.36	16.62	26.71	16.82	23.68	9.36	11.12	3.71	11.88	7.29	6.93	8.32	4.01	7	17.69	17.59	14.84	12.17	19.16	7.06	16.82	25.14	19.28	25.81	24.98	17.43	12.08	12.73	11.89	10.58	12.22	19.94
BnaA01G0090700ZS	20.4	18.54	13.6	15.42	14.67	7.84	9.66	16.05	13.47	12.3	10.89	16.63	15.52	13.85	13.32	16.11	17.38	29.11	14.8	32.84	23.06	7.79	19.26	13.91	12.52	11.46	8.73	12.36	10.22	16.97	17.67	22.23	16.57	13.11	20.59	19.11	15.99	14.41	14.09	15.85	14.3	12.76
BnaA01G0090800ZS	15.77	19.28	22.02	16.7	10.82	4.36	4.02	10.88	18.47	21.93	14.42	6.2	14.86	6.94	27.57	11.47	16.95	10.86	4.86	14.55	13.41	13.66	5.35	12.42	10.03	10.31	34.14	10.62	14.7	6.06	12.96	23.77	24.62	24.35	28.78	23.92	10.6	14.21	24.62	15.8	10.52	13.93
BnaA01G0090900ZS	8.94	7.74	8.31	9.99	7	12.2	5.79	3.34	10.08	9.48	10	9.89	12.88	10.88	9.54	10.49	9.27	7.75	10.06	8.39	7.16	8.63	3.47	7.05	9.99	6.76	6.01	6.56	6.78	7.22	6.94	7.02	4.72	6.94	6.7	6.03	5.54	6.66	7.87	4.18	6.16	6.75
BnaA01G0091000ZS	6.17	6.34	6.25	5.84	4.9	6.64	4.19	2.75	5.92	4.53	5.07	4.61	5.02	5.81	4.88	3.5	4.79	4.22	4.71	5.78	7.31	4.11	2.77	4.57	5.28	5.63	4.4	4.53	5.54	3.53	6.85	8.26	6.48	6.43	7.53	4.97	6.75	6.3	5.46	5.95	5.1	7.58
BnaA01G0091100ZS	14.77	14.62	12.46	13.04	31.25	20.79	25.8	35.04	18.57	19.22	23.79	12.11	16.39	16.51	26.37	28.18	17.72	35.91	16.42	26.51	25	24.11	33.28	22.04	17.86	13.31	15.22	17.49	14.07	18.83	21.7	25.28	20.3	17.05	20.99	23.34	24.03	15.54	16.01	13.94	16.34	20.12
BnaA01G0091200ZS	0.12	0.23	0	0.3	0.12	0.13	0	0.85	0.06	0.58	0.23	0.13	0	0.34	0.47	0.11	0.18	1.17	0.43	0.76	0	0	0	0	0.28	0	0.05	0.3	0	0.15	0.06	0.22	0	0.29	0.28	0.06	0	0	0	0.1	0.11	0.46
BnaA01G0091300ZS	0	0	0	0	0	0	0	0	0	0	0	0	0	0	0	0	0	0	0	0	0	0	0	0	0	0	0	0	0	0	0	0	0	0	0	0	0	0	0	0	0	0
BnaA01G0091400ZS	0	0	0	0	0	0	0	0	0	0	0	0	0	0	0	0	0	0	0	0	0	0	0	0	0	0	0	0	0	0	0	0	0	0	0	0	0	0	0	0	0	0
BnaA01G0091500ZS	56.23	36	44.15	82.11	72.23	58.09	23.75	3.18	36.13	61.33	53.74	77.46	41.28	78.93	80.43	82.14	79.04	33.22	85.84	26.05	115.32	60.43	62.74	57.78	68.93	37.08	39.36	55.11	28.83	16	38.5	44.78	43.26	68.08	60.82	87.62	87.57	34.19	27.7	27.58	28.01	26.4
BnaA01G0091600ZS	0	0	0	0.21	0	0	0	0	0	0	0.1	0	0	0	0	0	0	0	0	0.1	0	0	0	0	0	0	0	0	0	0	0	0.39	0	0	0	0	0	0	0	0	0	0
BnaA01G0091700ZS	0	0	0	0	0	0	0	0	0	0	0	0	0	0	0	0	0	0	0	0	0	0	0	0	0	0	0	0	0	0	0	0	0	0	0.05	0	0	0	0	0	0	0
BnaA01G0091800ZS	0	0	0	0	0	0	0	0	0	0	0	0	0	0.07	0	0	0	0	0	0	0	0	0	0	0	0	0	0	0	0	0	0	0	0	0	0	0	0	0.19	0	0	0
BnaA01G0091900ZS	1.3	1.41	1.28	0.14	2.62	0.95	1.72	0	0.69	1.54	2.34	0.66	1.87	2.29	1.56	3.04	2.12	2.08	1.31	1.28	0.85	0.54	1.08	1.24	0.83	0.74	0.72	0.46	0.3	1.09	0.9	2.2	0.54	1.73	1.3	0.07	0.18	0.83	0.67	0.06	0.25	1.91
BnaA01G0092000ZS	4.91	3.75	4.01	2.91	6.39	3.92	7.99	8.95	3.03	4.72	5.18	4.04	3.27	5.54	6.54	7.25	4.5	9.6	3.93	8.78	2.37	4.97	5.96	2.68	2.68	2.88	2.66	6.23	1.67	8.9	4.86	5.25	2.92	6.1	8.08	6.4	9.94	2.14	3.72	1.96	3.78	4.6
BnaA01G0092100ZS	0	0	0	1.9	1.24	0.69	0	0	0	1.17	0	0	3.01	0	1.79	0	0	0	2.18	0	0	0	0	0	0	0	0	0	0	0	1.17	0	0	0	1.19	0	0	0	0	0	0	1.42
BnaA01G0092200ZS	0	0	0	0	0	0	0	0	0	0	0	0	0	0	0	0	0	0	0	0	0	0	0	0	0	0	0	0	0	0	0	0	0	0	0	0	0	0	0	0	0	0
BnaA01G0092300ZS	1.41	1.91	1.43	1.2	2.75	0.76	1.13	1.22	1.4	0.7	1.59	0.53	1.5	1.6	1.27	2.4	1.39	2.2	1.95	2.34	0.37	0.81	1.4	1.26	0.99	2.39	0.88	1.07	0.44	0.69	1.73	2.79	1.08	1.87	1.72	1.46	1.58	1.92	0.82	0.54	0.57	0.91
BnaA01G0092400ZS	0	0	0	0	0	0	0	0	0	0	0	0	0	0	0.87	0	0	0	0	0	0	0	0	0	0	0	0	0	0	0	0	0	0	0	0	0	0	0	0	0	0	0
BnaA01G0092500ZS	0.44	0.49	0.26	0.41	1.08	0.11	0.6	0	0.24	0	0.38	0.56	0.45	0	0.32	0.08	0.27	0.73	0	0.26	0.82	0.93	0.12	2.06	0.66	1.27	0	0.22	0.98	0	0.98	2.64	0.49	1.82	0.13	0.13	0.12	0.06	0.7	1.06	2.96	3.38
BnaA01G0092600ZS	0	0	0	0	0	0	0	0	0	0	0	0	0	0	0	0	0	0	0	0	0	0	0	0	0	0	0	0	0	0	0	0	0	0	0	0	0	0	0	0	0	0
BnaA01G0092700ZS	0	0	0	0	0	0	0	0	0	0	0	0	0	0	0	0	0	0	0	0	0	0	0	0	0	0	0	0	0	0	0	0	0	0	14.71	0	0	0	0	0	0	0
BnaA01G0092800ZS	10.13	14.11	20.06	8.72	7.25	12.74	5.69	5.76	12.68	13.14	13.53	20.3	16.62	20.29	11.43	13.99	17.27	8.15	7.94	5.23	3.51	8.95	2.77	5.76	11.58	8.68	10.34	12.54	12.78	7.14	10.32	12.88	13.47	10.22	9.49	5.2	3.43	6.55	8.66	5.59	9.18	5.43
BnaA01G0092900ZS	23.62	17.24	18.51	23.46	16.54	8.25	6.4	17.12	18.54	9.15	25.62	19.47	21.33	19.42	30.45	24.5	18.41	31.67	28.31	34.95	9.85	12.73	29.58	21.42	3.92	7.62	11.45	5.81	7	8.45	17.11	21.81	13.15	17.85	20.47	16.21	18.88	29.42	11.74	6.32	13.6	15.57
BnaA01G0093000ZS	1.49	1.33	1.53	1.6	1.69	1.62	2.23	1.52	1.64	1.92	1.52	2.69	2.37	1.72	1.72	1.16	0.99	1.33	0.94	1.34	2.06	1.97	0.9	1.55	2.66	1.3	2.46	1.62	1.18	2.43	1.9	2.04	1.4	1.42	2.14	2.72	0.77	0.84	1.33	1.19	1.7	1.26
BnaA01G0093100ZS	57.62	53.02	50.86	43.35	42.04	64.59	32.34	18.34	45.34	38.41	31.61	28.08	34.79	42.75	43.37	41.72	40.5	52.41	49.4	51.77	55.07	40.21	30.1	32.88	33.79	26.81	23.19	23.68	29.9	19.51	27.29	30.97	26.56	38.75	32.8	28.28	37.65	33.8	53.01	32.2	34.78	41.55
BnaA01G0093200ZS	12.86	14.39	11.56	26.49	31.2	17.33	35.46	48.79	31.76	33.4	38.25	29.81	30.71	28.68	29.76	26.03	17.77	27.25	12.87	20.63	17.95	15.03	42.59	16.88	21.57	20.29	28.45	27.07	31.68	33.54	31.21	29.94	22.14	22.77	24.73	19.63	19.7	10.96	11.58	8.49	12.31	19.44
BnaA01G0093300ZS	0	0	0	0	0	0	0	0	0	0	0	0	0	0	0	0	0	0	0	0	0	0	0	0	0	0	0	0	0	0	0	0	0	0	0	0	0	0	0	0	0	0
BnaA01G0093400ZS	18.01	17.85	14.1	14.93	4.4	13.84	4.03	3.56	16.34	3.46	10.85	11.02	9.26	18.21	4.21	9.76	19.17	12.57	7.04	3.56	3.74	12.41	13.9	9.96	28.79	4.92	6.87	11.02	2.08	0	11.73	13.19	9.36	7.47	9.83	25.34	23.21	15.03	23.72	5.45	2	4.3
BnaA01G0093500ZS	0	0	0	7.85	1.95	0	0	0	0	0	0	0	0	0	0	3.63	0	0	0	0	0	0	0	0	0	0	0	0	0	0	0	0	0	0	0	0	11.78	0	0	0	0	0
BnaA01G0093600ZS	5.49	1.82	1.85	32.08	16.58	14.86	7.6	17.56	0	36.11	8.28	23.06	0	12.48	0	3.07	0	1.66	0	7.22	0	6.84	18.13	0	36.16	44.14	46.87	4.08	0	0	6.15	12.64	6.37	1.69	0	0	1.42	0	0	0	2.97	0
BnaA01G0093700ZS	0	0	0	0	0	0	0	0	0	0	0	0	0	0	0	0	0	0	0	0	0	0	0	0	0	0	0	0	0	0	0	0	0	0	0	0	0	0	0	0	0	0
BnaA01G0093800ZS	2.06	6.16	8.34	9.25	17.41	26.1	25.51	30.38	16.1	20.14	24.18	14.92	31.75	24.44	22.96	13.71	12.48	11.18	10.81	16.67	28.66	6.11	4.68	18.34	5.77	8.47	6.13	28.17	7.19	0.75	6.02	11.95	23.15	16.08	3.5	11.25	1.59	17.83	17.36	6.35	9.96	21.07
BnaA01G0093900ZS	0	0	0.29	0.89	0.14	0	0	0	0.29	0	0.28	0	0	0.41	0.14	0	0	0	0	0	0	0	0	0	0.2	0.12	0	0.73	0.13	0	0.27	0.82	0.43	0	0.41	0	0	0	0.13	0.49	0.26	0.29
BnaA01G0094000ZS	0	0	0	0	0	0	0	0	0	0	0	0	0	0	0	0	0	0	0	0	0	0	0	0	0	0	0	0	0	0	0	0	0	0	0	0	0	0	0	0	0	0
BnaA01G0094100ZS	1.11	1.36	2.05	0.53	0.38	0.42	0.62	1.73	1.16	2.6	1.06	1.03	1.77	1.33	1.83	0.9	0.53	0.3	1.08	1.37	0.28	0.79	0.11	0.55	0.62	1.13	1.76	1.62	1.77	0.76	3.14	4.74	3.56	3.26	3.64	3.48	1.43	1.3	1.56	1.72	1.22	1.78
BnaA01G0094200ZS	0	0.17	0.11	0.06	0	0.12	0	0	0	0	0	0	0.17	0.11	0	0.11	0	0.06	0	0	0	0	0	0	0	0	0	0	0	0	0	0	0.39	0	0.43	0.11	0	0	0.2	0.05	0.1	0.05
BnaA01G0094300ZS	3.79	3.22	2.73	4.72	2.18	2.56	2.21	2.78	1.92	4.13	3.1	3.81	3.33	3.75	4.7	3.77	3.37	0.84	4.01	1.17	4.04	4.71	2.38	1.46	2.53	1.28	3.27	2.57	3.53	2	3.2	5.81	5.35	4.53	8.76	7.35	6.5	1.91	2.26	3.66	3.53	3.23
BnaA01G0094400ZS	2.37	1.97	2.56	3.73	1.51	1.75	1.89	2.55	2.73	3.5	3.24	3.31	4.56	3.34	2.7	3.17	2.78	3.23	2.11	1.54	1.08	1.41	2.18	1.35	2.38	1.99	2.48	2.61	1.71	2.27	3.1	3.36	2.08	2.55	2.24	2.43	1.81	2.21	2.52	1.18	1.28	2
BnaA01G0094500ZS	87.04	100.79	118.93	41.28	37.61	71.91	25.21	19.17	39.91	31.18	33.61	34.75	34.87	48.39	32.91	50.74	63.47	35.4	87.93	55.16	79.81	111.22	36.14	98.89	57.68	71.97	86.45	40.29	45.46	30.19	53.28	51.09	69.99	83.7	75.42	79.91	92.28	111.91	134.27	116.54	136.4	112.57
BnaA01G0094600ZS	2.29	1.5	1.71	2.72	2.66	2.01	2.09	0.28	1.79	3.52	2.36	2.22	4.12	2.26	2.21	1.62	1.7	1.26	1.77	0.7	2.5	1.29	0	0.97	1.65	0.83	1.87	2.82	1.31	0.94	1.66	1.84	1.51	0.63	1.46	1.86	0.16	1.16	1.1	0.3	0.21	0.28
BnaA01G0094700ZS	1.12	0	5.64	0	0	2.32	1.88	1.01	4.44	0.96	3.09	1.11	15	10.84	0.98	2.93	4.57	2.09	8.91	4	0	6.97	3.54	9.59	8.45	0	5.24	0	4.96	12.78	6.8	0	1.01	0	1.98	11.35	0	5.77	2.7	1.97	0.94	0
BnaA01G0094800ZS	0	0	0	0	0	0	0	0	0	0	0	0	0	0	0	0	0	0	0	0	0	0	0	0	0	0	0	0	0	0	0	0	0	0	0	0	0	0	0	0	0	0
BnaA01G0094900ZS	0	0	0	0	0	0	0	0	0	0	0	0	0	0	0	0	0	0	0	0	0	0	0	0	0	0	0	0	0	0	0	0	0	0	0	0	0	0	0	0	0	0
BnaA01G0095000ZS	0.05	0	0	0.1	0.02	0.05	0	0	0.09	0	0	0.05	0.02	0.07	0	0.02	0.05	0	0.02	0.07	0	0	0	0	0	0	0	0	0.02	0	0	0	0.11	0	0	0	0	0	0	0	0	0
BnaA01G0095100ZS	0	0	0	0	0	0	0	0	0	0	0	0	5.97	0	0	0	0	0	0	0	0	0	0	0	0	0	0	0	0	0	0	0	0	0	0	0	0	0	0	0	0	0
BnaA01G0095200ZS	0	0	0	0	0	1.03	0.84	0	0.99	0	1.83	0	0	0	0	0	0	2.8	0	0	0	0	0	0	0.84	0	0	0	0	9.15	0	0	0	0	0	0	0	0	0	0	0	0
BnaA01G0095300ZS	0.4	0	0	0	0	0.42	1.41	2.58	0.4	1.83	0	0.82	0	0.36	0	1.1	0	0	0	0	0	0.33	0	0	0.7	0	0.66	0.64	0.35	0.32	1.43	0	0	0	0.36	0	0	0	0	0	0	1.64
BnaA01G0095400ZS	5.28	4.7	6.72	11.43	10.6	9.65	9.75	15.46	12.64	5.39	11.48	12.5	11.85	8.98	9.1	7.96	6.01	7.98	7.48	6.28	7.51	3.85	6.97	4.29	12.75	6.76	9.75	9.2	7.95	6.42	4.04	4.59	4.5	5.95	6.63	5.67	5.73	5.7	3.11	3.02	4.07	5.38
BnaA01G0095500ZS	0	0	0	0	0	0	0	0	0	0	0	0	0	0	0	0	0	0	0	0	0	0	0	0	0	0	0	0	0	0	0	0	0	0	0	0	0	0	0	0	0	0
BnaA01G0095600ZS	0	0	0.36	0.49	0.47	0.26	0.17	0	0.3	0.59	0.31	0.06	0.29	0.29	0.48	0.17	0.12	0.12	0.27	0.35	0	0.41	0.42	0.16	0.61	1	0.21	0.71	0	0	0.84	0.23	0.63	0.06	0.42	0.46	0.21	0.17	0.2	0.15	0	0.61
BnaA01G0095700ZS	6.87	6.17	7.33	5.63	8.96	6	7.03	5.94	3.91	3.63	6.31	6.06	3.95	5.42	4.99	4.83	5.13	6.44	7.45	2.32	9.92	6.97	5.22	5.09	6.12	5.37	5.13	5.39	6.14	5.25	7.77	7.15	8.16	10.45	8.93	9.48	3.69	11.69	6.86	6.78	7.34	8.32
BnaA01G0095800ZS	15.87	12.79	14.13	32.89	22.8	3.08	14.48	27.24	19.27	22.71	17.18	12.47	25.86	20.37	26.58	22.33	25.27	26.93	13.6	16.51	9.08	3.09	12.9	3.09	4.07	2.35	9.01	7.4	11.9	7.38	12.1	11.45	7.52	10.5	11.53	10.94	5.34	1.5	7.44	1.8	4.74	3.91
BnaA01G0095900ZS	6.53	4.79	4.69	9.4	7.59	2.46	5.92	10.74	6.14	5.71	7.35	7.97	8.39	8.1	10.35	8.47	5.62	4.54	6.6	7.14	2.46	5.36	3.67	4.41	6.5	5.09	6.52	6.95	5.02	4.91	8.99	8.72	4.8	5.07	6.31	3.53	2.79	2.98	3.25	2.5	4.59	1.88
BnaA01G0096000ZS	0	0.22	0	0	0	0	0	0	0	0	0	0	0	0	0	0	0.23	0	0	1.73	0	0	0	0.57	0	0	0	0	0	0	0	0	0	0	0.42	0	0	0	0.39	0	0	0
BnaA01G0096100ZS	3.65	3.39	3.41	3.47	4.45	3.69	5.08	6.19	5	5.22	5.53	3.38	4.83	5.01	6.09	3.52	3.91	3.51	3.55	3.62	3.54	2.8	3.45	2.62	2.36	2.38	2.12	3.33	2.84	3.17	4.82	3.47	2.61	5.38	4.58	3.69	2.8	2.9	2.81	2.2	3.21	3.77
BnaA01G0096200ZS	0	0	0	0	0	0	0	0	0	0	0	0	0	0	0	0	0	0	0	0	0	0	0	0	0	0	0	0	0	0	0	0	0	0	0	0	0	0	0	0	0	0.53
BnaA01G0096300ZS	0	0	0	0	0	0	0	0	0	0	0	0	0	0	0	0	0	0	0	0	0	0	0	0	0	0	0	0	0	0	0	0	0	0	0	0	0	0	0	0	0	0
BnaA01G0096400ZS	0	0	0	0	0	0	0	0	0	0	0	0	0	0	0	0	0	0	0	0	0	0	0	0	0	0	0	0	0	0	0	0	0	0	0	0	0	0	0	0	0	0
BnaA01G0096500ZS	5.68	6.69	6.15	7.84	5.65	8.82	1.7	0.26	1.96	0.21	1.79	1.95	3.63	3.86	1.76	2.91	5.15	2.27	5.46	1.38	4.56	2.58	2.17	2.88	3.1	4.25	1.56	2.12	1.43	0.85	1.46	1.88	3.01	3.46	3.58	2.82	2.01	4.77	3.26	5.67	2.78	4.07
BnaA01G0096600ZS	3.43	2.26	2.62	2.55	4.39	3.6	1.74	0.74	1.82	2.63	2.07	1.74	3.38	3.44	3.05	3.34	3.33	2.66	3.19	1.7	2.94	1.87	1.81	1.92	1.84	1.99	1.34	1.67	1.88	0.62	2.45	3.22	2.29	2.63	2.46	2.19	0.85	1.48	2.37	2.02	2.33	2.56
BnaA01G0096700ZS	0	0	0	0	0	0	0	0	0	0	0	0	0	0	0	0	0	0	0	0	0	0	0	0	0	0	0	0	0	0	0	0	0	0	0	0	0	0	0	0	0	0
BnaA01G0096800ZS	0	0.31	0.1	0.43	0	0	0.69	0.41	0.11	0	0	0	0	0.3	0.1	0.31	0.33	0.31	0	0	0	0	0.28	0	0	0	0	0.35	0	0	0.3	0	0	0.1	0	0	0	0	0	0	0.1	0.21
BnaA01G0096900ZS	0.47	0.67	0.44	0.56	0.58	1.61	0.66	0.29	0.93	0.28	0.31	0.58	0.31	0.93	0.23	0.21	0.32	0.33	0.32	0.05	1.12	0.66	0.39	0.67	0.77	0.98	0.96	0.71	1.13	1.21	0.86	2.08	1.88	1.54	1.29	1.08	0.19	1.28	1.47	1.62	0.93	1.74
BnaA01G0097000ZS	0	0	0	0	0	0	0	0	0	0	0	0	0	0	0	0	0	0	0	0	0	0	0	0	0	0	0	0	0	0	0	0	0	0	0	0	0	0	0	0	0	0
BnaA01G0097100ZS	23.15	27.16	20.86	17.1	10.39	10.6	7.48	9.67	14.53	8.19	7	7.68	11.9	10.04	10.82	15.84	11.5	31.46	25.5	54.19	23.78	9.98	20.9	11.56	6.37	7.85	4.62	3.71	6.2	4	11.75	7.7	3.58	6.76	10.55	9.38	42.09	31.03	20.76	18.79	23.67	19.81
BnaA01G0097200ZS	20.23	17.71	20.53	18.54	16.7	19.36	21.25	19.82	21.13	28.4	26.53	18.9	22.45	25.28	35.04	35.31	27.22	38.83	20.51	26.07	33.03	19.89	33.88	18.91	16.88	11.46	15.17	21.34	19.6	22.65	30.04	26.45	20.95	25.16	30.23	28.36	24.98	20.65	19.31	11.96	15.88	17.84
BnaA01G0097300ZS	17.32	17.65	19.16	14.64	12.53	5.56	6.43	18.5	11.79	12.68	21.12	18.19	23.43	15.93	26.72	30.89	30.27	11.77	20.24	34.62	14.92	9.41	13.3	8.01	6.61	8.59	17.46	15.11	10.04	17.1	31.46	39.48	53.78	28.21	46.28	49.71	43.66	28.29	31.08	11.99	12.7	10.19
BnaA01G0097400ZS	12.43	8.67	12.3	8.82	5.65	9.23	1.2	0	7.02	1.67	1.51	3.36	4.34	4.39	4.38	6.07	11.32	8.06	8.19	6.19	10.94	6.2	8.76	7.28	13.56	4.77	10.53	4.44	3.22	2.52	2.42	3.26	2.96	6.06	4.91	6.45	9.3	11.89	11.82	8.82	4.26	6.09
BnaA01G0097500ZS	0.99	1.17	1.35	1.41	0.95	0.58	0.56	1.72	0.98	2.64	1.99	1.62	2.1	1.55	2.06	1.01	1.25	0.54	0.82	0.96	1.83	0.5	0.11	0.32	0.51	0.77	1.01	0.67	0.82	0.67	1.01	1.56	1.91	1.53	1.49	1.21	1.09	1.05	0.73	0.83	1.03	0.85
BnaA01G0097600ZS	2.92	3.46	3.9	1.62	0.36	2.4	0.62	1.57	0.86	0.65	1.22	0.91	1.79	2.04	1.93	1.53	1.69	1.49	3	1.62	2.9	2.44	0.64	1.16	0.79	0.56	0.54	0.56	0.38	0.51	2.17	2.19	1.32	2.73	1.85	2.73	1.52	3.12	2.38	2.41	2.08	2.39
BnaA01G0097700ZS	0	0	0	0	0	0	0	0	0	0	0	0	0	0	0	0	0	0	0	0	0	0	0	0	0	0	0	0	0	0	0	0	0	0	0	0	0	0	0	0	0	0
BnaA01G0097800ZS	0	0	0	0	0	0	0	0	0	0	0	0	0	0	0	0	0	0	0	0	0	0	0	0	0	0	0	0	0	0	0	0	0	0	0	0	0	0	0	0	0	0
BnaA01G0097900ZS	0	0	0	0	0	0	0	0	0	0	0	0	0	0	0	0	0	0	0	0	0	0	0	0	0	0	0	0	0	0	0	0	0	0	0	0	0	0	0	0	0	0
BnaA01G0098000ZS	6.71	5.84	7.26	7.77	5.94	1.83	4.45	3.86	5.68	11.56	6.06	5.93	8.15	5.47	7.47	6.7	3.86	5.34	6.16	2.43	7.01	2.54	2.56	3.99	4.01	2.7	8.38	2.46	4.73	2.72	5.8	5.42	6.38	10.18	6.47	8.44	3.3	4.47	5.21	1.85	2.37	5.82
BnaA01G0098100ZS	0	0	0	0	0	0	0	0	0	0	0	0	0	0	0	0	0	0	0	0	0	0	0	0	0	0	0	0	0	0	0	0	0	0	0	0	0	0	0	0	0	0
BnaA01G0098200ZS	0	0	0	0	0	0.27	0	0	0.52	0	0	0	0	0	0	0	0	0	0.46	0	0	0	0	0.11	0	0	0.33	0	0	0	0	0	0	0	0	0	0	0	0.11	0	0	0
BnaA01G0098300ZS	102.71	108.34	105.82	67.35	70.68	60.35	26.04	16.88	45.59	15.58	14.48	13.99	17.13	22.12	15.91	40.27	38.67	39.9	95.84	91.89	85.32	94.79	54.36	81.88	60.72	76.59	55.67	28.14	34.67	15.16	10.6	10.44	19.02	33.69	29.7	34.69	80.63	93.27	96.48	112.2	139.93	147.31
BnaA01G0098400ZS	4.37	4.22	4.15	4.9	4.8	3.47	2.88	4.95	4.37	4.74	3.37	3.66	5.92	5.07	7.67	5.46	3.99	3.19	4.32	3.6	5.02	2.4	2.3	2.28	2.36	2.23	2.01	1.79	2.93	2.09	4.22	6.57	4.45	4.79	4.56	3.98	3.09	3.28	3.37	2.74	3.33	5.45
BnaA01G0098500ZS	1.74	1.91	2.39	2.88	2.45	2.25	3.46	5.2	3.33	4.63	3.33	4.07	3.9	2.71	3.92	2.13	3.55	1.95	2.29	2.95	2.2	0.66	1.18	1.28	2.08	1.32	3.16	1.85	2.83	0.51	2.72	3.41	3.08	2.36	2.52	2.02	1.62	0.92	2.2	0.73	0.86	1.12
BnaA01G0098600ZS	0.52	0.08	0.17	0.62	0.68	0.37	0.08	0.33	0.35	0.59	0.33	0.27	0.42	0.25	0.43	0.83	0.27	0.93	0.39	0.25	0	0	0.6	0.22	0	0.57	0.45	0	0.31	1.44	0.65	0.98	0.08	0	0.33	0	0.46	0.16	0.23	0.29	0.54	0.33
BnaA01G0098700ZS	0	0	0	0	0	0	0	0	0	0	0	0	0	0	0	0	0	0	0	0	0	0	0	0	0	0	0	0	0	0	0	0	0	0	0	0	0	0	0	0	0	0
BnaA01G0098800ZS	0	0	0	0	0.12	0.25	0	0	0.48	1.38	0	0.63	0	0.34	0	0	0.49	0	0	0	1.59	0.41	0.31	0.92	0.33	0.39	0	0.1	0	0.7	0	0	0.23	0	0.23	0.68	0.11	0	0	0	0	0
BnaA01G0098900ZS	1.12	1.15	0.77	7.44	3.65	4.79	7.06	2.58	12.07	8	4.7	4.85	5.27	4.36	2.72	1.75	1.51	1.68	0.98	1.68	0.3	0.34	0.86	1.01	6.74	3.74	3.06	3.66	4.17	2.72	0.78	0.6	0.38	1.43	1.39	1.4	0.35	0.32	0.91	0.53	0.22	1.26
BnaA01G0099000ZS	4.55	3.76	3.04	3.62	9.25	6.32	8.48	0	21.13	5.37	1.4	12.22	7.6	4.76	4.77	0	5.42	0.72	4.36	0	0	3.61	3.07	0	4.55	4.78	3.64	9.51	2.69	11.22	1.34	10.78	2.8	6.52	2.73	0	4.38	1.33	3.11	0.66	2.59	0.83
BnaA01G0099100ZS	5.84	6.23	5.55	11	6.83	5.46	6.43	11.75	8.62	14.43	9.58	5.81	10.46	5.79	10.84	7.79	6.82	5.95	5.11	8.64	5.27	4.98	3.73	3.02	6.56	5.03	8.72	6.34	8.92	5.32	9.54	11.89	7.34	6.94	8.44	7.05	5.01	4.6	5.13	3.56	5.33	5.28
BnaA01G0099200ZS	2.04	2.58	1.35	7.28	6.4	6.23	2.08	10.06	5.33	9.47	4.17	3.1	3.89	3.81	4.81	3.37	2.71	2.48	1.06	1.72	6.82	3.12	5.69	3.6	2.53	1.78	4.18	1.47	1.74	2.94	2.83	2.39	2.58	0.86	3.14	3.25	2.07	3.08	1.04	4.11	1.4	2.17
BnaA01G0099300ZS	7.15	5.73	6.13	12.29	14.33	7.81	9.04	11.86	9.55	12.07	13.75	14.61	15.07	10.35	12.3	9.73	10.81	9.11	11.34	7.62	6.28	5.1	6.46	5.42	10.85	8.77	5.99	10.49	8.06	9.93	10.84	12.18	11.39	10.64	12.07	11.97	6.48	6.79	7.09	4.16	4.88	6.96
BnaA01G0099400ZS	1.94	1.76	3.23	3.35	1.14	2.24	3.47	2.6	1.81	2.12	2.81	3.39	3.8	3.12	2.08	2.47	2.16	3.82	0.85	2.37	2.81	0.2	2.38	0.54	3.18	3.88	1.23	1.63	3.32	1.83	4.01	2.5	1.53	4.63	2.58	3.11	1.45	1.59	1.8	0.85	2.44	2.47
BnaA01G0099500ZS	0	0	0	0	0	0	0	0	0.25	0	0	0	0	0	0.12	0	0.13	0	0	0	0	0	0	0	0	0	0	0	0	0	0.11	0	0	0.24	0	0.35	0	0	0	0	0	0
BnaA01G0099600ZS	25.26	25.35	25.61	23.92	15.59	11.08	9.25	13.01	26.32	17.07	20.08	20.43	21.38	20.72	13.43	14.59	22.42	9.59	16.13	7.94	11.45	12.5	9.15	8.13	13.77	6.9	9.09	16.25	15.1	12.27	14.1	8.44	12.52	14	14.58	14.66	10.6	10.82	9.76	14.76	10.81	8.88
BnaA01G0099700ZS	0	0	0	0	0	0	0	0	0	0	0	0	0	0	0	0	0	0	0	0	0	0	0	0	0	0	0	0	0	0	0	0	0	0	0	0	0	0	0	0	0	0
BnaA01G0099800ZS	0	0	0.15	0	0	0	0	0	0	0	0	0	0	0	0	0	0	0	0	0	0	0	0	0	0	0	0.28	0	0	0	0	0	0.08	0	0	0	0	0	0	0	0	0
BnaA01G0099900ZS	14.02	11.95	12.65	18.14	11.99	8.44	8.02	15.64	17.1	22.72	11.66	19.32	18.29	9.25	24.48	19.2	18.52	13.45	9.29	12.71	6.36	8.87	10.58	3.54	12.76	5.83	11.47	10.68	16.39	13.61	12.37	8.78	11.53	11.8	13.92	9.29	6.94	5.37	6.19	7.66	11.88	12.27
BnaA01G0100000ZS	2.03	1.99	2.39	3.78	1.66	2.77	3.03	2.16	3.33	2.59	2.76	2.26	3.69	3.16	3.23	2.39	3.75	2.81	1.87	3.2	3.14	1.17	1.86	0.9	1.82	2.6	1.64	2.4	2.58	1.09	3.91	3.04	2.09	1.9	1.77	2.02	1.97	1.33	2.12	0.94	1.48	1.98
BnaA01G0100100ZS	2.52	3.03	3.92	1.66	1.42	2.39	2.44	1.62	3	1.18	2.52	2.52	1.63	2.89	2.53	2.06	2.97	1.63	2.62	1.19	2.68	3.58	2.65	3.1	2.58	1.5	2.6	3.52	2.66	1.83	5.36	5.47	5.49	4.62	3.93	5.1	2.25	2.78	2.26	1.83	2.29	2.36
BnaA01G0100200ZS	6.74	6.71	6.5	8.87	8.09	5.99	5.74	18.41	7.63	8.15	7.18	8.34	9.46	7.34	9.72	8.61	7.95	12.45	5.02	10.4	3.85	3.18	6.9	3.86	5.84	4.12	2.68	4.32	4.66	5.09	6.6	6.55	5.2	6.76	6.81	7.12	4.69	4.24	3.06	3.11	3.25	4.67
BnaA01G0100300ZS	2.63	2.98	2.87	2.93	4.65	2.46	7.34	2.62	7.42	4.93	6.14	2.17	2.59	2.7	3.76	2.02	3.18	6.03	3.88	6.69	1.23	4.04	3.13	3.41	7.71	8.42	3.98	8.05	9.45	5.77	19.21	8.06	1.58	9.11	15.02	12.65	6.36	4.77	7.02	4.78	1.95	10.41
BnaA01G0100400ZS	1.71	2.17	1.55	1.24	2.38	1.82	3.91	0.89	5.49	4.18	4.96	1.52	1.12	2.52	2.76	2.41	2.72	2.66	1.43	2.31	1.03	3.53	1.25	2.71	4.58	4.15	2.51	4.31	5.52	5.03	5.89	4.79	0.7	3.27	4.67	3.67	2.92	1.93	4.31	2.34	1.73	5.9
BnaA01G0100500ZS	12.82	13.81	14.32	19.09	19.01	12.51	15.15	14.09	17.83	13.75	13.68	14.13	15.84	16.81	20.28	15.38	15.24	14.5	14.85	13.29	13.7	7.47	12.82	9.69	13.73	11.68	15.21	11.65	15.32	13.93	21.93	25.53	16.98	17.82	20.24	22.28	15.13	17.78	11.27	6.75	10.86	13.76
BnaA01G0100600ZS	1.54	0.81	0.81	5.27	6.16	4.39	9.45	11.51	13.04	10.61	8.03	6.45	4.32	4.62	6.3	1.88	2.02	2.83	0.84	4.13	1.91	0.71	8.61	3.63	8.77	5.81	10.54	7.49	6.97	6.89	2.89	4.76	4.03	1.91	3.12	4.51	0.82	1.63	1	1.39	3.14	2.6
BnaA01G0100700ZS	23.37	20.81	23.25	25.47	23.11	14.94	15.23	24.76	23.03	36.32	14.84	22.03	27.62	19.19	27.19	33.71	26.77	40.73	18.9	29.79	25.13	15.8	27.77	12.54	18.28	13.84	15.86	16.51	22.36	12.42	23.3	26.06	23.91	22.43	22.57	23.05	21.86	15.28	13.57	14.99	17.62	12.23
BnaA01G0100800ZS	13.97	13.81	11.46	5.68	16.02	20.92	27.25	105.64	16.41	7.18	16.96	7.96	7.46	7.61	13.24	10.84	16.43	37.06	11.01	29.98	14.26	12.34	63.2	22.49	8.23	10.27	9.49	14.46	9.43	16.31	24.48	28.95	23.86	16	24.48	17.7	18.84	13.49	9.61	17.9	18.04	18.41
BnaA01G0100900ZS	501.1	472.72	296.87	177.15	1377.14	683.91	1474.88	1019.33	719.82	45.14	651.24	118.42	80.08	115.21	201.36	196.67	275.25	876.17	507.76	1120.05	250.1	367.53	697.65	350.84	396.45	601.21	216.18	312.29	243.14	505.2	199.53	161.72	175.78	202.88	357.03	275.14	446.11	276.88	391.96	455.93	891.25	842.13
BnaA01G0101000ZS	2.44	2.04	2.71	2.58	3.68	3.38	3.94	3.18	3.01	1.64	1.62	1.5	2.46	2.18	2.43	2.53	2.47	1.97	1.56	2.68	3.76	2.62	2.15	1.88	2.4	2.78	2.53	1.66	1.91	2.38	3.56	2.89	2.24	2.64	3.87	2.49	2.63	2	2.03	2.25	2.48	2.42
BnaA01G0101100ZS	2.34	1.18	1.25	0.96	0.33	1.64	3.11	6.28	2.44	1.57	3.89	2	2.09	3.33	3.71	3.81	2.69	3.61	1.1	4.54	2.49	0.99	3.51	0.52	1.99	1.39	1.71	4.55	1.96	2.59	4.08	3.8	2.76	2.28	4.26	2.94	5.12	2.68	1.49	1.01	1.5	1.09
BnaA01G0101200ZS	6.58	8.58	6.86	9.73	11.16	6.11	9.52	10.26	8.64	9.21	11.19	10.29	10.08	7.61	11.38	10.82	7.28	11.2	6.07	12.55	6.65	4.32	10.71	4.15	6.01	3.62	4.46	5.07	6.04	5.66	8.79	8.05	7.62	8.77	8.18	8.11	8.65	5.43	5.12	4.91	5.36	4.91
BnaA01G0101300ZS	28.37	27.74	22.41	22.78	40.2	21.28	44.94	11.91	46.29	41.43	35.05	35.13	28.88	18.46	33.81	32.07	37.99	23.89	30.1	28.59	21.39	8.5	7.67	8.65	17.28	32	18.63	14.58	23.93	19.14	37.43	35.41	21.44	26.76	28.78	22.58	17.13	11.74	13.93	15.62	10.03	21.43
BnaA01G0101400ZS	0	0.06	0.11	0	0.06	0.06	0.05	0.06	0.06	0	0.06	0	0.06	0	0.12	0.56	0.12	0	0	0.06	0.42	0.15	0.05	0	0	0	0.1	0	0	0	0	0	0	0	0	0.5	0	0.27	0.05	0.1	0.1	0
BnaA01G0101500ZS	0	0	0	0	0	0.11	0	0	0	0	0	0	0	0	0.19	0	0	0	0	0	0	0	0	0	0.64	0	0	0	0	0	0	0	0	0	0	0	0	0	0	0	0	0
BnaA01G0101600ZS	13.79	13.71	12.72	12.36	18.37	10.34	15.99	47.79	13.94	20.79	18.47	13.76	21.3	18.85	25.18	21.6	20.17	31.75	15.69	39.03	14.71	9.6	23.21	8.15	10.68	13.75	12.89	16.53	16.53	16.51	32.66	34.8	23.84	26.52	32.96	31.29	27.87	18.35	17.68	13.26	12.07	16.38
BnaA01G0101700ZS	0.15	0.22	0.18	0.31	0.18	0	0.03	1.24	0.04	0	0	0	0	0	0.04	0.07	0.08	0.04	0.17	0.04	0.38	0.06	0.03	0	0.17	0.09	0	0	0	0	0	0	0.04	0	0.04	0.04	0	0.03	0.03	0	0.1	0.04
BnaA01G0101800ZS	4.35	4.08	3.49	5.22	8.05	4.84	5.11	8.63	5.65	12.44	4.31	11.74	7.76	5.46	9.62	2.94	5.76	5.85	3.87	3.4	3.78	2.46	1.24	0.7	6.6	8.5	6.22	10.58	7.75	4.78	7.66	4.45	2.6	4.03	4.08	3.33	2.35	3.99	2.53	2.29	2.58	2.88
BnaA01G0101900ZS	0	0	0	0	0	0	0	0	0	0	0	0	0	0	0	0	0	0	0	0	0	0	0	0	0	0	0	0	0	0	0	0	0	0	0	0	0	0	0	0	0	0
BnaA01G0102000ZS	0	0.46	0	0.48	0	0	0	0	0.32	0	0	0	0	0	0.15	0	0.32	0	0	0	1.61	0	0	0	0	0	0	0	0	0	0	0	0	0	0	0.6	0	0	0	0	0	0
BnaA01G0102100ZS	0	0	0	0	0	0	0	0	0	0	0	0	0	0	0	0	0	0	0	0	0	0	0	0	0	0	0	0	0	0	0	0	0	0	0	0	0	0	0	0	0	0
BnaA01G0102200ZS	0	0	0	0	0	0	0	0	0	0	0	0	0	0	0	0	0	0	0	0	0	0	0	0	0	0	0	0	0	0	0	0	0	0	0	0	0	0	0	0	0	0
BnaA01G0102300ZS	0	0	0	1.15	0	0	0	0	0	0	0	0	0	0.13	0	0	0	0	0	0	0	0	0	0	0	0	0	0	0	0	0.26	0	0	0	0	0	0	0	0	0	0	0
BnaA01G0102400ZS	0	0	0	0	0	0	0	0	0	0	0	0	0	0	0	0	0	0	0	0	0	0	0	0	0	0	0	0	0	0	0	0	0	0	0	0	0	0	0	0	0	0
BnaA01G0102500ZS	0	0	0	0	0	0	0	0	0	0	0	0	0	0	0	0	0	0	0	0	0	0	0	0	0	0	0	0	0	0	0	0	0	0	0	0	0	0	0	0	0	0
BnaA01G0102600ZS	0	0	0	0	0	0	0	0	0	0	0	0	0	0	0	0	0	0	0	0	0	0	0	0	0	0	0	0	0	0	0	0	0	0	0	0	0	0	0	0	0	0
BnaA01G0102700ZS	0	0	0	0.31	0	0	0	0	0.08	0	0.15	0	0	0	0	0.59	0	0	0.35	0.07	0	0	0	0	0	0.13	0.13	0	0	0	0	0.14	0	0	0	0	0.2	0	0	0	0	0
BnaA01G0102800ZS	0	0	0	0	0	0	0	0	0	0	0	0	0	0	0	0	0	0	0	0	0	0	0	0	0	0	0	0	0	0	0	0	0	0	0	0	0	0	0	0	0	0
BnaA01G0102900ZS	2.15	1.53	3.9	6.47	1.29	2.29	10.39	19.06	16.34	22.71	15.91	23.2	13.26	15.59	13.05	4.36	6.66	3.98	1.08	4.09	1.72	1.13	5.82	0.82	8.17	5.35	8.03	23.73	26.21	11.88	14.74	13.18	14.26	9.8	9.05	8.31	2.64	2.22	2.43	0.91	0.86	0.93
BnaA01G0103000ZS	0.61	2.09	1.8	0	1.17	3.84	1.91	2.56	2.44	2.27	5.69	5.35	2.01	3.1	1.73	2.26	1.56	4.69	2.38	3.18	1.21	1.77	1.79	3.03	4.08	2.95	3.32	4.44	4.31	2.46	1.66	1.12	0	3.53	2.25	2.56	0.78	0.28	1.82	0.52	1.07	1.23
BnaA01G0103100ZS	6.57	5.89	7.27	3.64	6.96	6.98	9.03	6.08	6.13	7.03	4.04	3.39	2.71	3.83	4.14	8.33	8.36	8.83	5.18	13.03	10.59	8.99	8.71	11.62	7.64	8.27	7.5	3.71	5.97	9.41	17.46	12.89	8.92	10.57	15.68	9.59	14.12	8.89	8.93	11.51	7.93	10.11
BnaA01G0103200ZS	66.72	68.32	43.49	14.81	118.35	14.75	113.32	515.13	35.55	22.42	83.87	29.17	31.63	28.95	44.19	206.82	106.15	525.87	96.18	348.47	144.66	40.87	115.14	58.79	14.75	11.55	7.88	22.23	12.34	51.9	117.3	76.81	27.95	36.5	61	38.36	96.37	35.03	27.42	35.6	72.54	48.33
BnaA01G0103300ZS	0.17	0.5	0	0	2.17	0	0.63	56.83	1.56	0	3.4	1.26	0	0.32	0.5	0.16	0	0.67	0	1.33	2.79	0	0	0	0	0	0	0.57	0	0	0	0	0	0	0	0	0	0	0	0	0	0
BnaA01G0103400ZS	19.12	19.38	16.06	10.22	5.61	18.3	4.29	1.85	5.03	7.13	3.17	1.8	3.66	5.4	3.27	5.96	9.98	23.33	17.4	23.39	23.34	12.94	6.09	12.9	7.05	7.69	4.21	0	1.75	2.56	5.48	6.3	7.92	11.73	10.86	10.74	26.35	32.77	31.25	15.71	23.65	21.91
BnaA01G0103500ZS	0.8	0.83	0.62	0.9	0.43	0.38	0.82	0.3	1.27	0	0.43	0.81	0	0.42	0	0.13	0	0	0	0	0	0.31	0.36	0	0	0	0	0	0	0.45	0.04	0.17	0	0	0.13	0	0.38	0.4	0	0.71	0	1.37
BnaA01G0103600ZS	6.17	6.43	4.97	6.89	5.45	6.44	4.53	10.26	7.42	5.72	6.84	5.43	7.22	6.78	7.45	5.94	6.25	8.69	4.89	8.07	5.26	4.78	6.83	3.83	5.08	5.62	4.94	4.87	5.4	5.68	9.86	8.66	4.51	7.91	9.23	8.79	7.08	7.44	4.09	4.9	6.3	5.8
BnaA01G0103700ZS	3.89	3.11	4.2	2.22	2.04	1.64	2.52	8.65	2.56	2.55	3.62	2.02	2.47	3.11	5.45	6.53	7.09	6.66	3.78	10.38	3.45	1.72	10.81	2.57	1.43	1.13	1.59	3.48	2.42	2.43	5.84	6.24	3.28	6	6.52	7.24	9.88	7.49	3.37	2.52	3	3.41
BnaA01G0103800ZS	0.71	0.31	0.35	0.37	0.59	0.72	1.15	0.19	1.29	0.94	1.33	1.15	0.97	1.37	1.54	0.73	1.31	0.47	0.11	0.12	1.03	0.66	0.42	0.41	1.19	0.5	1.55	1.47	1.84	1.31	1.35	0.49	1.06	0.85	1.06	0.61	0.32	0.85	0.75	0.27	0.14	0.38
BnaA01G0103900ZS	0.62	0.65	0.45	0.73	0.62	0.71	1.29	1.16	1.14	2.58	1.43	1.52	1.47	1	1.33	0.77	0.47	0.37	0.42	0.74	0.3	0.22	0.62	0	1.17	0.49	0.22	0.6	0.67	0.92	0.12	0.63	0.82	0.29	0.36	0.36	0.15	0.23	0.22	0.18	0.34	0.24
BnaA01G0104000ZS	3.92	3.75	3.25	3.91	3.7	2.72	4.46	5.74	5.63	5.78	4.63	5.57	4.99	4.21	5.55	4.63	2.94	4.54	4.11	4.1	3.13	2.43	5.64	3.45	4.5	3.04	4.45	3.58	4.22	3.29	4.64	4.16	2.9	4.07	4.28	5.21	3.66	2.47	2.14	2.08	2.57	3.35
BnaA01G0104100ZS	1.17	1.15	1.82	3.89	1.46	1.24	0.77	1.9	2.7	2.24	0.79	2.11	3.39	0.95	2.44	2.07	0.69	1.47	0.75	2.27	0	1.28	0.58	1.56	1.84	1.79	2.31	0.83	1.49	0	2.63	1.88	2.11	2.28	5.82	1.9	1.76	4.47	2.05	0.85	1.64	3.78
BnaA01G0104200ZS	8.1	9.5	9.22	7.51	3.86	6.96	8.22	5.73	5.05	12.56	9.79	13.98	14.47	14.33	16.78	13.44	11.01	9.42	12.64	14.87	6.15	4.56	5.2	8.35	8.21	7.66	6.4	5.99	5.37	4.85	10.55	10.17	9.54	5.7	9.57	8.82	16.64	7.46	5.58	4.83	4.45	5.26
BnaA01G0104300ZS	0.45	0.11	0.11	1.15	0.44	0	0.21	1.39	0.34	0.65	1.49	0.36	0.55	0.75	0.99	0	0	0	0.3	2.19	0	0	0	0	0.1	0	0	0	0	0	0.1	0	0.77	0	0	0	0	0	0	0	0	0
BnaA01G0104400ZS	0	0	0	0	0	0	0	0	0	0	0	0	0	0	0	0	0	0	0	0	0	0	0	0	0	0	0	0	0	0	0	0	0	0	0	0	0	0	0	0	0	0
BnaA01G0104500ZS	1.58	1.43	1.91	1.72	2.2	1.72	2.01	2.29	1.57	1.85	1.37	2.33	2.4	2.04	2.86	1.22	2.12	1.03	2	1.65	0.4	1.12	0.76	0.83	1.76	0.9	1.43	0.88	2.1	1.64	2.3	2.29	1.32	1.69	1.93	1.74	1.36	1.56	1.33	1.48	1.48	1.9
BnaA01G0104600ZS	0.32	0.32	0.19	0.33	0.41	0.31	0.06	0.12	0.62	0.1	0.15	0.21	0.92	0.34	0.06	0.28	0.3	0.03	0.21	0	0	0	0	0	0.06	0.13	0.09	0.27	0	0	0.06	0.15	0	0.09	0.09	0.19	0.14	0	0.2	0	0	0
BnaA01G0104700ZS	4.72	5.28	4.69	5.38	4.65	3.81	7.32	7.62	7.33	10.92	9.46	7.9	9.29	8.61	7.98	6.12	5.62	4.65	4.35	5.94	4.05	4.14	4.27	4.36	3.21	3.23	3.16	6.74	8.21	7.56	7.19	5.9	5.15	7.53	5.2	4.77	5.53	5.72	4.55	3.26	4.41	4.35
BnaA01G0104800ZS	5.29	5.39	5.23	7.58	8.25	6.87	6.7	5.69	6.88	5.34	8.04	8.16	7.97	7.48	9.48	7.07	5.38	8.86	4.7	6.56	5.82	5.42	3.64	3.97	7.52	4.39	4.38	5.44	6.13	5.08	7.3	7.44	6.93	6.83	6.89	4.9	4.54	4.33	5.2	3.79	4.5	5.44
BnaA01G0104900ZS	0	0	0	0	0	0	0	0	0	0	0	0	0	0	0	0	0	0	0	0	0	0	0	0	0	0	0	0	0	0	0	0	0	0	0	0	0	0	0	0	0	0
BnaA01G0105000ZS	0	0	0	0	0	0	0	0	0	0	0	0	0	0	0	0	0	0	0	0	0	0	0	0	0	0	0	0	0	0	0	0	0	0	0	0	0	0	0	0	0	0
BnaA01G0105100ZS	0	0	0	0	0	0	0	0	0	0	0	0	0	0	0	0	0	0	0	0	0	0	0	0	0	0	0	0	0	0	0	0	0	0	0.06	0	0	0	0	0	0	0
BnaA01G0105200ZS	0	0	0	0	0	0	0	0	0	0	0	0	0	0	0	0	0	0	0	0	0	0	0	0	0	0	0	0	0	0	0	0	0	0	0	0	0	0	0	0	0	0
BnaA01G0105300ZS	0	0	0	0	0	0	0	0	0	0	0	0	0	0	0	0	0	0	0	0	0	0	0	0	0	0	0	0	0	0	0	0	0	0	0.06	0	0	0	0	0	0	0
BnaA01G0105400ZS	0	0	0	0.49	0	0	0	0	0	0	0	0	0.23	0	0	0	0	0	0	0	0	0	0	0	0	0	0	0	0	0	0	0	0	0	0	0	0	0	0	0	0	0
BnaA01G0105500ZS	13.33	10.31	12.16	37.89	2.33	13.02	4.5	9.29	9.59	12.9	6.32	13.35	17.76	15.74	11.64	10	11.95	11.4	9.55	9.55	2.13	4.35	1.76	2.68	7.12	8.4	5	3.68	4.43	2.78	3.63	5.84	2.72	9.95	4.85	3.95	4.82	2.47	5.8	2.66	6.54	4.19
BnaA01G0105600ZS	13.87	14.9	14.33	7.77	10.28	13.02	17.32	19.34	10.12	10.14	12.8	7.07	10.69	11.25	10.76	8.27	11.52	12.71	13.92	15.53	16.29	17.66	13.88	16.24	14.68	16.78	21.63	16.98	17.14	15.13	26.72	19.67	28.31	33.62	29.65	31.24	19.99	23.03	23.82	21.86	30.48	24.11
BnaA01G0105700ZS	0	0.07	0	0	0	0.08	0	0.34	0.22	0.9	0	0	0.35	0.14	0.35	0.07	0	0.07	0	0	0	0	0	0	0.07	0.12	0.06	0	0.63	0.48	0.66	1.21	0.28	0.55	0.07	0.2	0	0.13	0.19	0.06	0.06	0.41
BnaA01G0105800ZS	245.92	269.76	264.23	232.82	256.64	113.6	272.88	116.61	270.67	331.53	326.05	261.89	282.36	256.15	237.73	231.79	316.89	227.58	159.17	275.13	117.26	77.33	132.3	63.72	116.46	130.52	68.5	143.56	173.41	168.74	249.25	115.61	87.05	205.03	186.16	172.72	144.69	157.58	143.5	189.01	103.82	205.41
BnaA01G0105900ZS	0.74	0.44	0.44	2.42	1.45	1.58	1.78	0	0.3	0.57	1.13	0.31	1.29	1.55	0.73	0.57	0.61	1.02	0	0.72	0.3	0.38	0	0	0.14	0.37	0	0	0	0	0.83	0.42	1.16	0.29	1.54	0.14	0.39	0	0.52	0.38	0.4	0.73
BnaA01G0106000ZS	8.95	8.87	8.99	10.49	18.79	13.31	14.57	27.67	12.92	9.26	16.01	21.41	18.38	13.15	14.15	13.56	10.47	16.04	8.97	13.51	10.75	8.13	15.44	8.57	11.77	8.14	4.75	9.11	8.92	11.48	12.85	8.62	8.49	10.19	9.99	9.45	6.12	8.38	8.46	7.11	7.01	7.84
BnaA01G0106100ZS	4.99	4.19	4.67	5.39	5.33	3.37	5.88	13.99	6.84	14.78	9.35	6.36	8.64	6.55	11.38	7.4	5.74	6.23	5.94	8.78	5.41	4	3.81	2.89	3.57	2.83	5.97	6.41	6.49	5	11.3	9	6.77	8.76	9.83	9.65	4.88	5.16	4.05	3.7	4.05	4.72
BnaA01G0106200ZS	0.55	0.37	0.45	0.47	0.36	0.31	0.27	0.1	0.46	0.92	0.59	0.33	0.93	0.44	0.62	0.52	0.73	0.14	0.08	0.11	0.53	0.32	0	0.16	0.29	0.33	0.13	0.22	0.93	0.36	0.22	0.81	0.36	0.47	0.46	0.57	0.1	0.27	0.51	0.1	0.31	0.13
BnaA01G0106300ZS	0.58	0.75	0.66	1.19	0.66	0.39	0.32	1.18	0.9	1.16	0.69	0.67	1.21	0.93	1.75	1.19	0.57	1.04	0.38	1.24	0.3	0.34	0.19	0.44	0.27	0.04	0.19	0.51	0.64	0.16	1	0.8	0.33	0.77	0.37	0.31	0.54	0.23	0.22	0.1	0.26	0.25
BnaA01G0106400ZS	0	0	0	0	0	0	0	0	0	0	0	0	0	0	0	0	0	0	0	0	0	0	0	0	0	0	0	0	0	0	0	0	0	0	0	0	0	0	0	0	0	0
BnaA01G0106500ZS	0.85	0	0.42	0	0	0.9	0	0	0	0	0.8	0	0	0	0	0	0.87	0	0	0	0	2.1	0	0	0.75	0	1.06	0	0	0	0	0	0	0.41	0	0	0	0	0.72	1.47	0	0.89
BnaA01G0106600ZS	7.62	6.05	8.7	7.15	2	10.75	6.2	3.21	6.96	2.82	2.5	6.5	4.26	3.61	3.15	6.01	9.51	2.29	5.4	6.27	1.2	5.78	2.28	4.87	3.23	2.66	4.96	4.26	2.35	5.85	6	3.16	3.57	6.42	3.73	2.92	3.1	5.69	5.41	7.95	4.32	2.44
BnaA01G0106700ZS	1.41	1.6	2.03	2.43	2.27	1.44	1.32	0.81	2.23	2.36	2.07	2.65	1.23	1.95	1.76	1.18	1.46	0.86	1.17	0.64	1.03	0.83	0.47	0.59	1.08	1.31	0.97	1.3	1.78	1.17	1.43	1.58	1.14	0.99	1.24	2.12	0.03	0.74	0.97	0.91	0.72	1.24
BnaA01G0106800ZS	0	0	0	0	0	0	0	0	0	0	0	0	0	0	0	0	0	0	0	0	0	0	0	0	0	0	0	0	0	0	0	0	0	0	0	0	0	0	0	0	0	0
BnaA01G0106900ZS	5.53	6.14	9.18	10.16	3.59	2.38	7.46	15.55	11.49	26.88	9.86	10.07	11.25	8.11	14.12	5.25	6.08	2.98	5.53	7.36	7.09	5.11	4.05	2.61	3.48	5.12	9.79	12.86	12.25	3.29	7.78	13	12.78	9.76	13.05	12.34	5.63	4.57	5.39	4.75	4.01	6.22
BnaA01G0107000ZS	49.84	45.52	68.02	50.93	36.95	28.77	26.61	36.24	61.6	44.22	28.77	48.37	45.56	41.74	33.26	45.62	47.74	22.79	41.17	21.92	13.64	22.31	18.74	19.66	25.51	18.91	29.71	30.97	35.54	25.64	28.29	26.74	41.56	27.49	22.93	30.91	25.96	21.39	20.74	23.25	22.73	18.6
BnaA01G0107100ZS	0	0	0	0	0	0	0	0	0	0	0.11	0	0	0	0	0	0	0	0	0	0	0	0	0	0	0	0	0	0	0	0.16	0	0	0.06	0	0	0	0	0	0	0.16	0
BnaA01G0107200ZS	0.11	0.16	0.32	0.67	0.21	0.06	0.1	0	0.11	0.21	0.15	0.06	0	0	0	0.05	0.11	0	0.15	0.32	0.22	0.28	0.71	0.84	0.2	0.22	0	0.41	0.34	0.05	0.2	0.05	0	0.05	0.05	0.05	0.05	0	0.1	0.05	0	0.1
BnaA01G0107300ZS	0.51	0.74	0.61	0.89	0.67	0.68	0.25	0.73	0.44	0.57	0.57	0.86	0.36	0.71	0.76	0.42	0.51	0.16	0.28	0.04	0	0.5	0.18	0.29	0.35	0.21	0.24	0.54	0.38	0.29	0.72	0.57	0.67	0.52	0.86	0.53	0.29	0.33	0.35	0.24	0.17	0.47
BnaA01G0107400ZS	1.59	1.48	1.83	2.38	1.97	1.9	2.37	2.94	2.22	2.64	1.81	0.69	1.52	1.31	2.38	1.87	1.29	1.45	1.29	1.72	2.55	1.13	0.73	1.67	1.03	0.57	1	0.86	3.03	1.66	1.39	1.47	1.83	2.44	2.02	1.37	1.39	0.71	0.74	0.76	2.15	1.66
BnaA01G0107500ZS	0.85	0.49	0.54	0.48	1.43	0.62	1.45	1.55	1.31	0.65	0.89	1.34	1.3	1.19	1.6	1.05	0.76	1.95	0.82	0.61	0.04	0	0.1	0.44	0.58	0.81	0.48	0.95	1.15	0.95	1.5	1.55	1.21	1.84	2.29	1.3	0.39	0.73	0.5	0.26	0.28	1.15
BnaA01G0107600ZS	0.06	0.06	0.03	0	0	0.02	0.13	0	0	0.16	0.09	0	0.11	0	0.05	0.06	0	0.14	0.28	0	0.07	0	0.06	0	0	0.01	0.08	0.05	0.01	0	0.01	0.11	0.05	0.05	0.03	0.15	0.01	0.01	0.01	0.11	0	0.02
BnaA01G0107700ZS	1.73	5.16	5.23	0	0	0	0	0	0	0	0	0	4.49	0	0	2.91	6.99	1.58	0	0	0	0	0	0	7	0	0	2.58	0	0	2.91	0	1.51	0	0	0	0	7.2	0	0	0	0
BnaA01G0107800ZS	0.03	0	0	0.04	0.02	0	0.02	0.08	0.02	0.05	0	0	0.02	0	0.05	0	0	0.02	0	0.03	0	0.03	0	0	0	0	0.03	0	0	0	0	0	0	0	0	0	0	0	0	0	0	0
BnaA01G0107900ZS	22.14	24.26	25.24	34.02	8.73	18.87	5.5	1.13	13.05	13.64	10.2	13.67	28.54	25.86	31.45	17.25	16.11	8.24	18.39	10.38	19.66	9.56	4.36	7.25	20.91	14.95	15.44	12.9	24.99	5.33	15.76	20.64	17.82	28.55	22.89	21.15	15.53	17.79	21.99	12.02	12.06	19.27
BnaA01G0108000ZS	1.91	1.34	2.57	3.65	0.81	1.31	0.7	0	2.63	0.4	0.78	2.62	3.21	3.01	1.42	0.92	1.2	0.07	0.69	0.13	0.85	1.25	0.24	0.29	2.48	1.65	1.26	1.15	1.89	0.75	1.35	1.55	1.14	1.07	1.56	0.65	0.3	1.02	1.7	0.86	1.04	1.05
BnaA01G0108100ZS	0.7	0.94	0.99	0.15	0.64	0.91	1.4	0.58	0.66	0.49	0.62	0.16	0.25	0.82	0.7	0.78	0.57	0.84	1.33	1.88	0.1	0.74	0.13	0.74	1.64	1.8	0.71	0.38	1.3	2.24	2.03	0.86	2.07	2.16	0.38	1.29	1.34	2.53	1.48	0.89	0.81	1.83
BnaA01G0108200ZS	0	0	0	0	0	0	0	0	0	0	0	0	0	0	0	0	0	0	0	0	0	0	0	0	0	0	0	0	0	0	0	0	0	0	0	0	0	0	0	0	0	0
BnaA01G0108300ZS	222.03	226.14	179.99	260.52	259.03	41.73	248.92	455.46	349.76	340.75	311.59	334.3	363.28	301.07	307.36	321.28	306.47	272.37	153.52	108.24	149.7	35.13	131.79	54.45	75.51	42.08	61.68	70.16	88.8	128.27	88.42	99.37	64.42	108.2	78.99	85.6	44.27	62.96	60.81	12.69	22.79	21.58
BnaA01G0108400ZS	1.75	1.72	2.08	2.56	1.55	2.66	2.26	0.88	2.71	2.88	2.52	2.18	2.94	3.5	2.29	1.24	1.99	1.55	1.77	1.01	0.9	1.35	1.29	0.97	2.34	2.5	1.01	2.22	2.84	1.05	4.22	3.04	3.17	3.15	2.75	3.69	1.78	1.73	1.68	2.29	1.09	2.08
BnaA01G0108500ZS	0	0	0	0	0	0	0	0	0	0	0	0	0	0	0	0	0	0	0	0	0	0	0	0	0	0	0	0	0	0	0	0	0	0	0	0	0	0	0	0	0	0
BnaA01G0108600ZS	6.26	5.89	10.32	9.86	9.44	6.13	7.47	11.09	10.85	7.86	7.11	7.51	7.84	10.26	8.31	10.49	5.11	11.25	8.2	8.56	12.45	5.07	10.01	3.39	4.12	4.11	3.66	5.62	6.8	3.51	4.69	6.64	3.37	6.22	6.07	7.99	5.06	4.18	5.95	2.64	1.96	3.84
BnaA01G0108700ZS	46.71	45.99	45.32	39.45	46.66	39.06	15.38	12.61	27.74	23.35	23.86	21.2	42.3	37.17	36.5	36.08	37.7	43.46	55.28	40.46	59.15	28.81	12.98	23.88	18.8	16.49	12.7	11.85	15.24	17.06	18.82	14.51	17.5	25	24.25	22.67	27.71	25	21.41	20.12	22.08	29.61
BnaA01G0108800ZS	5.01	4.07	5.67	4.42	3.61	4.02	5.63	6.3	5.09	4.07	4.65	3.45	5.78	3.98	4.95	4.3	4.23	4.32	4.34	5.9	3.46	3.79	2.54	2.47	2.48	1.81	3.16	2.64	3.35	1.75	3.5	4.53	2.85	4.95	3.4	4.15	2.97	3.7	3.62	2.39	3.65	4.39
BnaA01G0108900ZS	17.5	3.64	16.58	0	11.6	8.93	50.06	169.13	3.63	7.81	54.09	19.58	10.8	4.87	11.35	28.64	17.71	122.67	9.83	40.09	2.87	0	15.8	46.17	0	0	5.36	43.61	1.38	53.28	22.94	13.03	0	0	10.27	30.2	23.56	15.19	0	3.52	0	1.54
BnaA01G0109000ZS	2.35	1.49	1.99	2.82	3.62	1.92	1.56	0.34	1.81	2.11	1.91	1.53	1.99	2.2	1.57	0.46	1.26	0.97	1.92	0.5	0.25	3.12	0.03	1.83	1.28	1.71	0.79	1.65	1.43	1.53	1.17	1.21	1.79	2.39	1.64	1.56	0.88	2.29	1.34	2.05	1.61	1.96
BnaA01G0109100ZS	0.47	0.88	0.7	0.49	0.79	0.66	1.1	1.5	0.91	0.56	0.81	0.71	0.6	0.55	0.75	0.5	0.83	1.12	0.35	1.31	0.44	0.12	1.49	0.33	0.13	0.32	0.59	0.2	0.17	0.8	0.53	1.21	0.05	0.55	0.95	1.22	0.85	0.71	0.51	0.52	0.13	0.63
BnaA01G0109200ZS	165.17	178.53	197.29	56.28	106.71	113.05	152.13	147.61	93.13	211.92	159	115.08	116.63	152.34	161.67	215.19	174.2	242.22	148.72	267.27	248.56	140.62	166.66	189.17	85.93	136.64	181.5	191.34	221.73	166.79	331.43	334.14	371.43	409.86	355.34	357.65	369.05	315.61	282.89	248.09	311.79	229.5
BnaA01G0109300ZS	0.42	0	0	0.11	0	0	0	0	0	0	0	0	0	0	0	0	0	0	0	0	0	0	0	0	0	0	0	0	0	0	0	0	0	0	0	0	0	0	0	0	0	0
BnaA01G0109400ZS	0.3	0.29	1.48	0.91	1.46	1.27	0.14	0.14	0.15	0	0.71	1.42	0.87	0.85	0.58	0.71	0.31	0.15	0	0.58	0	1.03	0.13	0.13	1.37	0.12	0.39	0.62	1.6	0	1.11	0	0	1.6	0.28	0.99	0.4	0.14	0.39	0.63	0	0.73
BnaA01G0109500ZS	15.17	15.68	12.81	9.09	28.26	14.33	29.84	50.11	10.41	15.23	26.76	17.93	19.13	18.2	31.28	38.76	21.61	47.87	28.74	51.3	44.19	18.51	55.09	23.99	11.81	9.39	12.25	15.16	15.18	29.07	26.72	31.88	24.33	22.97	31.68	32.99	54.16	37.39	19.81	12.9	22.33	17.6
BnaA01G0109600ZS	8.15	6.24	6.66	6.97	6.01	5.25	6.67	12.48	7.31	8.43	6.78	7.93	7.48	5.5	8.07	7.05	6.63	9.7	5.23	9.49	4.69	4.01	6.5	3.52	4.95	4.74	4.57	4.93	6.67	4.36	9.72	7.88	7.18	8.5	8.14	8.6	6.3	4.87	5.45	5.03	6.25	5.46
BnaA01G0109700ZS	7.11	5.21	7.43	10.39	13.57	7.94	10.3	15.22	11.15	13.63	11.24	13.74	14.64	12.27	13.37	8.37	7.54	6.91	4.55	9.89	6.29	5.63	6.45	1.55	12.04	9.88	7.62	11.44	10.77	9.68	10.62	13.32	8.66	8.15	8.07	8.2	5.59	5.96	5.6	6.17	5.56	6.1
BnaA01G0109800ZS	0	1.01	0	1.69	0.66	0.72	2.44	0	1.03	0	0	0	0	0	0.64	0.32	2.1	0.33	0	0	0	0	0	0	0	0	0	1.38	0.3	0	1.86	0	0	0.33	0	0	0	0.31	0.29	0	0	0.7
BnaA01G0109900ZS	0.27	0.3	0.22	0.33	0.17	0.5	0.05	0.02	0.07	0	0.14	0.22	0.28	0.28	0	0.24	0.56	0.17	0.07	0	0	0.6	0.19	0.45	0.74	0.34	0.17	0.19	0.23	0	0.39	0.8	0.48	0.42	0.45	0.05	0	0.35	0.46	0.04	0.18	0.52
BnaA01G0110000ZS	0	0	0	0	0	0	0	0	0	0	0	0	0	0	0	0	0	0	0	0	0	0	0	0	0	0	0	0	0	0	0	0	0	0	0	0	0	0	0	0	0	0
BnaA01G0110100ZS	8.62	7.54	10.62	10.73	4.6	5.77	5.99	14.57	7.71	15	9.82	9.27	8.94	6.86	14.43	9.32	8.38	5.46	8.75	12.51	17.01	6.8	9.59	3.34	5.71	5.53	14.86	7.48	8.08	10.57	12.21	11.83	14.43	11.63	11.6	15.7	14.25	9.55	8.72	6.97	9.47	8.03
BnaA01G0110200ZS	1.41	2.46	2.09	1.72	1.58	0.96	0.3	0.55	1.43	1.26	1.59	3.49	2.71	2.71	1.59	1.37	2.59	1.45	2.06	0.57	3.46	0.9	0.39	0.17	0.78	1.71	0.28	1.51	2.06	1.24	2.84	0.55	1.64	1.82	1.65	1.78	1.15	1.14	0.8	0.92	0.81	1.42
BnaA01G0110300ZS	0.4	0.36	0.46	0.24	0.39	0.25	0.78	0.32	0.78	2.26	0.51	0.5	0.26	0.22	0.7	0.29	0.21	0.26	0.64	0.76	0	0.06	0	0.17	0.28	0.19	0.71	0.14	0.83	0.28	0.44	0.73	0.3	0.16	0.48	0.32	0.12	0.22	0.27	0.34	0.09	0.25
BnaA01G0110400ZS	6.16	5.87	11.44	11.84	5.76	8.39	4.31	3.45	3.94	6.64	5.96	9.07	8.79	10.23	6.27	5.93	6.46	3.26	9.91	3.44	8.8	7.23	2.23	7.26	9.05	5.59	11.71	9.68	8.87	4.45	8.61	12.8	12.36	9.9	8.81	7.59	5.13	11.47	7.15	7.13	5.62	5.23
BnaA01G0110500ZS	0.18	0.24	0.24	0.09	0.03	0.03	0.23	0.72	0.7	0.33	0.32	0.52	0.71	0.23	0.57	0.18	0.16	0.09	0.17	0.03	0	0.18	0	0	0.25	0.08	0.29	0.15	0.24	0.05	0.37	0.26	0.42	0.38	0.6	0.52	0.4	0	0.13	0.08	0.05	0.14
BnaA01G0110600ZS	0	0.19	0.38	2.92	1.31	0.41	1.94	0	0.58	3.49	0.73	0	1.3	2	4.85	5.84	1.39	3	0	3.35	0	0.82	0.83	0.33	0	1.58	3.97	1.11	2.74	0.64	2.67	12.05	1.3	2.99	2.35	1.27	4.88	0.35	0	1.31	2.05	2.29
BnaA01G0110700ZS	0	0	0	0	0	0	0	0	0	0	0	0	0	0	0	0	0	0	0	0	0	0	0	0	0	0	0	0	0	0	0	0	0	0	0	0	0	0	0	0	0	0
BnaA01G0110800ZS	0	0	0	0	0	0	0	0	0	0	0	0	0	0	0	0	0	0	0	0	0	0	0	0	0	0	0	0	0	0	0	0	0	0	0	0	0	0	0	0	0	0
BnaA01G0110900ZS	1.12	1.56	1.34	1.16	0.32	1.4	0.57	7.02	0.9	1.29	0.54	0.05	0.46	0.32	0.89	0.45	0.92	1.57	1.38	4.3	2.77	2.17	6.67	2.36	0.39	0.7	2.53	0.71	0.29	0.08	0.88	1.91	0.55	2.38	1.12	2.46	3.31	5.7	3.94	4.69	3.25	4.54
BnaA01G0111000ZS	7.56	8.5	8.85	4.87	4.39	5.75	8.5	8.06	7.41	11.08	9.23	6.17	7.77	10.67	12.38	6.49	7.09	11.58	8.52	7.9	11.54	8.83	8.45	9.36	7.52	10.36	12.88	12.49	11.96	8.31	17.75	27.73	22.19	18.28	21.59	15.39	16.46	13.47	14.23	16.66	18.21	19.42
BnaA01G0111100ZS	21.34	20.72	20.29	21.56	17.26	20.84	15.87	39.02	19.41	23.44	20.31	16.43	20.86	19.95	25.99	22.39	22.3	34.45	21.22	34.79	26.87	17.98	39.53	20.43	15.83	11.21	14.99	12.98	12.36	15.15	22.35	24.44	21.61	24.47	24.35	26.31	23.59	21.35	15.57	16.1	16.97	16.35
BnaA01G0111200ZS	5.06	4.89	5.44	2.89	3.44	2.8	3.85	11.98	2.55	3.82	4.05	1.63	5.34	2.97	5.37	2.87	4.32	8.61	4.37	11.16	3.35	1.53	4.53	2.12	3.67	6.38	1.88	3.59	6.22	2.76	11.51	8.24	6.04	10.77	12.13	11.17	7	9.37	3.51	8.24	5.8	8.32
BnaA01G0111300ZS	0	0.09	0	0.1	0	0	0	0	0	0.14	0	0	0	0	0	0	0	0	0	0	0	0	0	0	0	0	0	0	0	0	0	0	0	0	0	0	0	0	0	0	0	0
BnaA01G0111400ZS	78.63	74.06	55.19	11.99	19.87	29.75	33.19	40.65	26.39	29.59	38.72	32.13	33.48	32.91	54.02	103.63	105.62	59.69	56.81	64.15	124.46	25.88	64.69	50.19	14.05	19.45	21.16	37.39	42.29	28.29	72.53	70.06	76.05	83.03	85.27	82.36	113.68	96.34	65.17	55.16	41.13	48.34
BnaA01G0111500ZS	4.78	3.78	5.64	3.62	4.18	2.55	3.28	7	2.69	15.92	11.46	10.13	16.06	11.2	18.46	8.28	6.79	9.27	4.62	10.72	4.95	2.08	2.33	0.57	1.92	0.66	1.58	6.64	4.97	4.3	7.8	8.93	7.31	6.55	7.71	5.96	2.72	1.55	1.3	2.13	0.78	1.47
BnaA01G0111600ZS	0.28	1.36	1.1	0.55	2.4	1.17	2.99	4.94	3.61	3.12	4.41	3.74	2.37	5.41	1.85	4.4	4.82	1.61	1.69	4.22	0	1.39	1.17	0.46	1.49	1.8	1.17	6.99	7.37	6.53	5.82	8.44	4.77	2.68	5.91	4.94	4.54	1.01	1.19	2.12	0.24	1.39
BnaA01G0111700ZS	0.81	0.6	0.77	0.74	0.83	0.69	0.42	0.12	0.66	0.38	0.93	0.8	1.18	0.78	1.04	0.5	0.57	1.02	0.54	0.93	0.61	0.45	0.46	0.37	1.06	0.87	0.49	1.61	1.59	0.52	2.17	2.13	0.9	2.22	2.26	1.49	0.81	1.79	0.75	0.65	0.94	1.21
BnaA01G0111800ZS	0.16	0.24	0.09	0.05	0	0	0.19	0	0.23	0.38	0.06	0.17	0.18	0.06	0.27	0.13	0.39	0.02	0.21	0.16	0	0.35	0	0.02	0.04	0	0.1	0.06	0.12	0	0.23	0.36	0.16	0.04	0.06	0	0.08	0	0.06	0.06	0.1	0.17
BnaA01G0111900ZS	1.26	1.38	1.59	1.39	1.07	1.34	0.87	1.15	1.51	1.04	1.48	1.44	2.78	2.19	2.25	1.46	1.49	0.79	2.06	1.39	3.12	0.8	0.76	1.13	0.72	1.17	0.92	1.57	1.64	1.41	2.22	2.55	2.19	4.19	2.52	3.02	1.37	1.99	1.65	1.08	1.55	1.96
BnaA01G0112000ZS	0.57	0.19	0.38	0	0	0.2	0.7	0	0.39	2	0	0.2	0.55	0	0.74	0.36	0.59	0.56	0.17	0.55	0	0	0.33	0	0	0	0	0	0	0.16	0	0.36	0.92	0	0	0.36	0	0.18	0	0	0	0
BnaA01G0112100ZS	0	0	0	0	0	0	0	0	0	0	0	0	0	0	0	0	0	0	0	0	0	0	0	0	0	0	0	0	0	0	0	0	0	0	0	0	0	0	0	0	0	0
BnaA01G0112200ZS	0	0	0	0	0	0	0	0	0	0	0	0	0	0	0	0	0	0	0	0	0	0	0	0	0	0	0	0	0	0	0	0	0	0	0	0	0	0	0	0	0	0
BnaA01G0112300ZS	0	0	0	0	0	0	0	0	0	0	0	0	0	0	0	0	0	0	0	0	0	0	0	0	0	0	0	0	0	0	0	0	0	0	0	0	0	0	0	0	0	0
BnaA01G0112400ZS	0	0	0	0	0	0	0	0	0	0	0	0	0	0	0	0	0	0	0	0	0	0	0	0	0	0	0	0	0	0	0	0	0	0	0	0	0	0	0	0	0	0
BnaA01G0112500ZS	0	0	0	0	0	0	0	0	0	0	0	0	0	0	0	0	0	0	0	0	0	0	0	0	0	0	0	0	0	0	0	0	0	0	0	0	0	0	0	0	0	0
BnaA01G0112600ZS	0	0	0	0	0	0	0	0	0	0	0	0	0	0	0	0	0	0	0	0	0	0	0	0	0	0	0	0	0	0	0	0	0	0	0	0	0	0	0	0	0	0
BnaA01G0112800ZS	0	0	0	0	0	0	0	0	0	0	0	0	0	0	0	0	0	0	0	0	0	0	0	0	0	0	0	0	0	0	0	0	0	0	0	0	0	0	0	0	0	0
BnaA01G0112900ZS	1.56	1.42	1.54	0.63	0.73	1.25	1.16	1.27	0.96	1.01	1.34	1.67	1.69	1.02	1.43	1.39	2.02	1.14	1.46	1.25	0.8	1.07	0.67	1.15	1.01	0.38	0.89	1.25	0.71	0.92	1.62	1.68	1.54	1.63	1.61	1.64	1.09	0.87	0.95	0.93	1.5	1.61
BnaA01G0113000ZS	0.51	0.58	0.46	0.83	0.67	0.77	0.79	1.43	0.73	0.5	1.62	1.45	0.67	1.39	1.06	0.16	1.05	0.54	0.82	0.75	0	0.74	0.34	0.15	0.36	0.18	0.49	0.5	0.76	0.47	0.6	1.17	0.38	0.83	0.77	1.01	0.23	0.56	0.61	0.39	0	0.32
BnaA01G0113100ZS	0	0.02	0.05	0	0.1	0.03	0	0	0.03	0	0.1	0.03	0.02	0.05	0	0.07	0	0.02	0	0	0	0.13	0	0	0	0.06	0	0.11	0.07	0	0.05	0.07	0.02	0.07	0.05	0.12	0.02	0.05	0.05	0.06	0.07	0.05
BnaA01G0113200ZS	1.58	2.59	2.08	2.31	3.75	2.42	2.89	1.83	0.71	3.53	3.65	1.48	2.54	3.14	2.9	4.5	2.17	4.1	1.57	5.43	7.14	1.64	5.13	0.89	0.8	3.6	3.32	3.48	2.34	3.77	4.22	3.61	3.06	3.41	2.8	3.65	3.53	5.49	2.76	1.79	3.59	2.42
BnaA01G0113300ZS	123.83	114	91.13	181.03	50.21	39.25	77.66	0	190.92	7.48	56.9	55.59	84.1	67.79	45.44	115.95	118.6	81.37	27.36	75.19	29.34	83.2	31.76	17.18	44.81	21.16	20.75	20.85	139.93	13.5	35.24	49.9	104.63	39.21	71.78	94.05	57.35	27	64.11	61.44	49.08	38.64
BnaA01G0113400ZS	0	0	0	0	0	0	0	0	0	0	0	0	0	0	0	0	0	0	0	0	0	0	0	0	0	0	0	0	0	0	0	0	0	0	0	0	0	0	0	0	0	0
BnaA01G0113500ZS	28.22	34.12	25.68	29.48	17.73	15.48	20.19	53.53	17.87	30.63	22.74	23.62	39.1	23.12	31.69	44.11	39.91	39.72	33.1	38.87	32.1	11.96	37.14	13.24	8.39	10.79	11.81	15.88	17.19	19.51	30.11	21.57	20.46	30.78	34.32	24.88	27.12	22.94	27.75	17.78	11.86	16.99
BnaA01G0113600ZS	5.12	5.04	7.8	8.16	10.27	3.07	4.24	18.65	5.85	10.79	6.98	7.37	9.18	5.86	12.23	5.91	6.36	4.76	7.82	11.4	2.83	5.42	6.26	5.16	4.11	4.34	9.94	7.65	5.26	6.34	8.44	12.1	9.48	4.99	6.82	4.99	6.96	3.04	5.79	4.22	4.34	4.36
BnaA01G0113700ZS	0	0	0	0	0	0	0	0	0	0	0	0	0	0	0	0	0	0	0	0	0	0	0	0	0	0	0	0	0	0	0	0	0	0	0	0	0	0	0	0	0	0
BnaA01G0113800ZS	6.8	6.94	7.19	8.7	7.47	5.18	6.89	8.22	7.64	10.95	8.2	8.22	8.34	9.38	10.29	7.71	8.2	5.79	5.57	6.82	6.79	5.44	4.83	4.85	6.61	6.13	8.68	8.36	9.81	7.03	15.29	15.78	12.04	11.12	14.43	12.4	7.01	8.17	7.37	6.65	4.27	8.09
BnaA01G0113900ZS	0.87	1.15	0.85	1.83	1.45	1.25	0.89	2.24	1.98	3.57	1.94	1.62	1.19	2.25	1.6	1.13	1.21	0.81	0.95	0.77	0.18	0.72	0.46	0.08	1.74	0.54	0.92	1.31	2.12	0.73	1.35	2.22	0.51	1.1	1.53	0.75	0.93	0.41	0.97	1.06	0.66	0.79
BnaA01G0114000ZS	4.63	4.7	5.85	3.82	4.23	4.26	5.52	9.05	5.39	3.98	5.08	5.98	5.74	4.96	5.37	6	4.81	4.47	5.63	4.92	5.72	7.12	4.21	5.85	3.76	4.05	4.57	3.86	5.42	3.73	6.9	8.54	6.61	8.39	7.78	5.2	5.17	5.5	5.5	5.4	6.69	7.34
BnaA01G0114100ZS	7.78	5.48	10.45	8.16	6.31	6.45	7.58	6.06	8.56	10.47	7.86	8.99	7.97	9.54	7.4	8.69	9.52	5	6.55	9.79	3.17	7.82	4.86	7.02	6.06	6.62	10.69	6.19	7.28	7.4	6.39	4.81	7.72	6.56	4.28	10.9	4.43	7.24	6.64	5.52	5.34	5.86
BnaA01G0114200ZS	0	0	0	0	0	0	0	0	0	0	0	0	0	0.08	0.22	0	0	0.08	0	0	0	0	0	0	0.15	0	0	0	0	0	0	0	0.81	0	0	0	0	0	0	0	0	0
BnaA01G0114300ZS	0	0	0	0	0	0	0	0	0	0	0	0	0	0	0	0	0	0	0	0	0	0	0	0	0	0	0	0	0	0	0	0	0	0	0	0	0	0	0	0	0	0
BnaA01G0114400ZS	27.03	26.1	27.58	22.52	20.82	15	23.33	19.22	22.49	15.45	22.74	22.09	25.24	20.87	27.58	27.16	24.68	19.06	24.37	26.68	23.31	11.31	7.47	11.39	13.09	20.63	22.53	20.03	21.55	13.68	29.09	27.39	29.07	30.7	30.22	25.25	19.47	17.54	22.66	16.06	28.77	24.1
BnaA01G0114500ZS	1.04	2.74	2.75	17.43	2.23	7.81	5.2	2.47	8.99	10.41	6.57	13.03	3.88	6.73	4.23	2.7	0.41	1.37	1.24	1.18	0	0.89	2.58	0.44	25.11	18.36	30.09	19.38	35.27	16.43	1.13	2.11	2.17	4.9	3.13	3.29	0	1.28	0.81	0.15	0	0.34
BnaA01G0114600ZS	0	0	0	0	0	0	0	0.23	0	0	0	0	0	0	0	0	0	0	0	0	0	0	0	0	0	0	0	0	0	0	0	0	0	0	0	0	0	0	0	0	0	0
BnaA01G0114700ZS	0	0	0	0	0	0	0	0	0	0	0	0	0	0	0	0	0	0	0	0	0	0	0	0	0	0.1	0	0	0	0	0	0	0	0	0	0	0	0	0	0	0	0
BnaA01G0114800ZS	355.91	417.94	398.66	95.32	173.28	316.1	170.41	92.61	137.76	71.66	213.08	208.97	117.77	228.28	112.38	174.39	272.41	150.67	287.68	134.98	360.7	397.88	160.48	353.32	131.74	260.35	129.6	180.62	162.45	191.23	310.91	260.89	354.04	405.2	352.47	381.27	289.28	442.38	421.42	571.07	404.97	295.81
BnaA01G0114900ZS	0.84	1.14	1.01	0.96	1.07	0.82	1.13	1.93	1.55	1.65	1.21	1.53	1.72	1.28	1.79	0.96	1.35	1.09	0.96	2.13	0.9	0.42	0.83	0.51	0.75	0.32	0.61	0.68	0.68	0.72	1.82	1.26	0.79	1.63	1.09	1.14	0.79	0.4	0.79	0.61	0.47	0.9
BnaA01G0115000ZS	2.11	2.08	2.09	3.06	1.59	1.49	3.19	1.77	6.85	8.24	5.55	6.03	3.14	1.99	5.76	2.91	0.24	2.8	3.93	1.58	0.24	6.82	1.4	4.54	7.43	6.64	7.53	5.87	5.84	3.65	7.89	4.22	1.81	5	7.66	6.28	6.32	3	4.54	1.4	0.62	3.16
BnaA01G0115100ZS	0	0	0	0	0	0	0	0	0	0	0	0	0	0	0	0	0	0	0	0	0	0	0	0	0	0	0	0	0	0	0	0	0	0	0	0	0	0	0	0	0	0
BnaA01G0115200ZS	0	0	0	0	0	0	0	0	0	0	0	0	0	0	0	0	0	0	0	0	0	0	0	0	0	0	0	0	0	0	0	0	0	0	0	0	0	0	0	0	0	0
BnaA01G0115300ZS	7.31	6.05	6.66	5.73	7.4	4.79	5.53	10.06	7.86	7.22	4.63	5.64	8.29	7.63	9.91	6.3	5.76	8.83	5.49	7.91	7.34	3.84	4.94	6.69	3.71	3.56	1.34	3.34	4.33	4.39	6.94	7.82	7.69	6.93	5.72	4.5	4.32	1.08	3.61	3.6	5.54	4.82
BnaA01G0115400ZS	0.41	0.31	0.52	0.81	0.56	0.27	0.06	0.99	0.42	0	0.43	0.1	0.67	0.07	0.15	0.06	0	0.37	0	0.4	0	0.15	0.3	0	0	0	0.17	0	0	0.17	0.49	0.5	0.54	0.17	0.53	0.17	0.14	0	0.48	0	0.57	0.3
BnaA01G0115500ZS	0	0	0	0	0	0	0	0	0	0	0	0	0	0	0	0	0	0	0	0	0	0	0	0	0.08	0	0	0	0.15	0	0	0	0	0	0	0	0	0	0	0	0	0
BnaA01G0115600ZS	0	0	0	0	0	0	0.32	0	0	0	0	0	0	0	0	0	0	0	0	0	0	0	0	0	0	0.57	0	0	0	0	0	0	0	0	0.49	0	0	0	0.3	0	0	0
BnaA01G0115700ZS	0.29	0.54	0.54	0.74	0.37	0.61	1.02	0.36	1.01	0.14	1.1	0.6	0.55	0.93	0.67	0.34	0.59	0.54	0.54	0.46	0.42	0.43	0.62	0.65	1.72	0.94	1.21	0.66	1.08	1.02	1.29	0.95	0.61	1.83	0.91	1.05	0.49	0.78	0.46	0.26	0.42	0.29
BnaA01G0115800ZS	2.32	1.29	1.45	5.44	8.2	4.35	5.52	7.06	3.75	1.53	4.2	1.78	7.87	4.32	9.81	0.9	1.56	3.19	2.44	5.14	2.64	3.3	6.34	6.19	3.34	4.55	1.09	6.12	4.5	2.34	3.17	0.44	2.08	5.63	3	2.14	1.52	1.41	2.55	2.86	3.48	2.73
BnaA01G0115900ZS	5.45	6.18	10.28	3.27	0.53	2.02	7.15	3.34	5.49	4.88	5.64	6.25	11.17	12.47	4.95	4.86	5.6	2.38	12.2	4.17	8.49	5.26	2.08	9.59	5.9	3.11	9.7	9.58	15.53	5.56	9.75	6.57	14.39	9.79	8.63	9.75	4.72	7.94	9.88	10.02	11.07	3.02
BnaA01G0116000ZS	0	0	0	0	0	0	0	0	0	0	0	0	0	0	0	0	0	0	0	0	0	0	0	0	0	0	0	0	0	0	0	0	0	0	0	0	0	0	0	0	0	0
BnaA01G0116100ZS	25.55	30.17	21.39	34.82	46.29	19.68	31.62	36.59	32.01	20.58	40.83	38.62	45.4	34.07	47.38	42.97	37.85	50.53	30.31	42.06	29.29	17.24	26.05	14.47	21.76	19.03	14.7	20.84	24.78	24.11	28.42	30.66	27.18	27.58	31.26	32.09	25.86	19.71	18.35	15.55	15.15	21.83
BnaA01G0116200ZS	5.61	5.23	5.9	5.76	4.32	4.77	3.77	1.63	5.25	6.66	4.2	7.8	4.86	6.94	3.1	2.81	5.94	5.51	2.72	2.3	3.45	2.9	4.85	3.92	3.44	4.08	4.25	4.77	5.32	3.28	4.87	4.1	5.16	4.78	3.51	5.29	5.57	4.97	4.93	4.13	4.09	3.83
BnaA01G0116300ZS	2.33	2	3.75	1.78	2.13	2.79	0.67	2.49	2.21	2.66	1.1	2	1.27	2.76	1.71	1.39	5.4	2.56	0.52	4.96	1.34	1.62	0.38	0.87	0.4	1.32	1.14	0.12	0.65	0.73	2.17	2.73	2.27	1.84	2.06	2.21	2.56	1.08	2.05	2.71	0.65	1.71
BnaA01G0116400ZS	1.97	3.88	4.23	2.34	3.53	4.89	4.38	3.75	3.82	2.37	4.21	2.95	2.86	1.4	4.97	4.07	3.22	5.3	3.98	9.42	11.41	2.11	4.11	3.22	1.51	2.3	1.99	2.32	2.64	3.14	3.51	4.16	1.92	1.44	2.63	1.56	6.07	2.12	2.16	3.07	2.05	2.43
BnaA01G0116500ZS	1.45	1.83	1.85	2.23	0.24	0.77	1.12	2.25	1.77	1.89	1.26	0.51	1.3	1.44	2.16	2.74	2.12	1.01	1.16	1.48	0.37	0.63	1.16	0.99	1.4	0.8	1.06	0.71	0.43	1.07	1.08	1.71	0.71	1.12	1.43	1.04	1.45	1.07	0.91	1.17	1.03	0.87
BnaA01G0116600ZS	0.25	0.27	0.3	0.73	0.79	0.79	0.64	1.01	0.5	0.88	0.47	0.4	0.79	0.74	1.51	0.51	0.29	0.52	0.11	0.73	0	0.43	0.71	0.35	0.69	0.23	0.99	0.44	0.96	0.39	0.41	0.5	0.3	0.54	0.21	0.35	0.36	0.46	0.03	0.21	0.11	0.15
BnaA01G0116700ZS	0.88	1.36	1.38	1.36	1.63	2.09	2.31	2.43	2.77	1.75	1.71	2.76	1.31	1.69	1.35	0.82	1.78	0.48	1.31	0.29	1.51	2.28	0.56	0.76	1.57	1.66	2.04	3.23	2.24	2.46	1.61	1.52	1.88	1.51	1.83	1.41	0.93	1.58	1.42	1.5	0.61	1.08
BnaA01G0116800ZS	17.97	16.89	20.37	16.27	24.01	13.6	21.87	34.64	14.57	6.69	17.18	11.45	11.43	12.57	24.96	32.24	23.7	53.32	22.07	58.66	16.03	11.5	33.69	11.58	7.58	7.07	11.76	15.17	8.22	20.01	28.58	15.49	9.76	17.35	18.3	22.27	29.33	20.92	14.07	9.35	12.13	13.37
BnaA01G0116900ZS	4.05	5.72	4	13.54	20.32	16.63	5.68	4.34	10.5	13.83	3.76	5.46	13.38	3.3	17.64	2.56	6.01	1.84	2.78	4.16	4.98	3.93	0.95	2.55	15.55	9.26	16.16	5.7	6.25	7.11	7.02	12.49	8.9	6.65	7.49	7.62	2.72	0.83	3.94	4.42	4.34	9.95
BnaA01G0117000ZS	0	0.27	0.34	0	0.4	0	0.19	0.07	0.07	0.33	0.39	0.14	0.47	0.13	0.27	0.13	0	0.2	0	0	0	0	0	0	0	0	0.18	0	0	0	0.32	0.06	0.2	0.07	0.13	0	0	0	0	0	0	0
BnaA01G0117100ZS	7.13	7.88	7.92	12.44	14.49	13.78	11.2	19.96	11.28	19.03	12.18	8.96	10.11	9.94	12.4	13.22	7.86	8.93	8.66	8.55	5.77	9.68	15.38	11.1	17.4	17.44	30.23	14.16	15.35	16.85	15.75	25.88	22.28	15.67	19.64	18.92	11.81	9.09	11.49	10.47	8.83	15.93
BnaA01G0117200ZS	6.12	6.45	5.88	14.16	10.64	4.11	6.99	8.79	7.62	5.29	6	9.31	7.69	5.6	8.56	6.24	7.58	7.56	6.05	6.95	5.87	5.01	10.84	3.24	7.8	4.14	4.45	5.71	3.9	4.11	4.92	7.69	6.69	3.67	2.91	6.67	2.49	2.2	2.56	1.26	2.83	1.1
BnaA01G0117300ZS	1.45	0.76	0.86	3.66	1.32	0.51	0.81	1.48	1.76	1.6	0.73	1.74	1.88	1.01	2	0.37	2.29	0.38	1.05	0.66	1.09	0.59	0	0	0.45	0.4	0	0.24	1.29	0.57	1.17	1	0.19	1.41	1.92	1.29	0.34	0.09	0.94	0.16	0.78	0.56
BnaA01G0117400ZS	0.09	0.19	0.09	0.39	0.84	0	0	0	0	0	0.09	0.5	0.18	0.63	0	0.18	0.1	0	0.52	0.09	1.86	0	0.33	0.49	0	0	0	0.16	0	0	0	0	0	0	0	0	0.84	0	0	0	0.43	0
BnaA01G0117500ZS	0	0	0	0	0	0	0	0	0	0	0	0	0	0	0	0	0	0	0	0	0	0	0	0	0	0	0	0	0	0	0	0	0	0	0	0	0	0	0.03	0	0	0
BnaA01G0117600ZS	5.56	3.97	4.91	5.36	4.91	3.69	4.46	5.83	6.91	7.6	5.58	5.15	6.8	6.41	7	7.51	5.15	5.37	4.55	7.47	5.05	5.41	5.11	3.82	4.8	1.63	3.84	3.12	3.92	3.21	4.46	5.19	5.05	4.2	3.53	5.16	4.77	3.22	3.67	2.32	3.34	2.17
BnaA01G0117700ZS	0	0	0	0	0	0	0	0	0	0	0	0	0	0	0	0	0	0	0	0	0	0	0	0	0	0	0	0	0	0	0	0	0	0	0	0	0	0	0	0	0	0
BnaA01G0117800ZS	0.03	0	0.12	0	0.06	0.03	0	0	0	0.29	0.06	0.06	0.12	0.23	0.12	0	0	0	0	0.03	0.31	0	0	0	0	0	0	0	0.05	0.15	0.06	0.17	0	0.06	0.06	0.03	0	0	0.08	0	0	0
BnaA01G0117900ZS	0	0	0	0	0.03	0	0	0	0	0	0	0	0	0	0	0	0	0	0	0	0	0	0	0	0	0	0	0	0	0	0	0	0	0	0	0	0	0	0	0	0	0
BnaA01G0118000ZS	2.02	2.47	2.15	2.46	2.93	2.07	2.72	3.96	2.4	3.57	3.44	1.74	2.84	2.28	2.77	3.11	3.02	3.57	2.12	5.48	2.74	2.07	1.53	0.98	1.67	1.39	2.16	1.52	1.2	2.52	3.87	3.85	2.62	3.43	4.49	3.36	2.89	1.73	1.88	1.66	1.87	2.57
BnaA01G0118100ZS	0	0	0	0	0	0	0	0	0	0	0	0	0	0	0	0	0	0	0	0	0	0	0	0	0	0	0	0	0	0	0	0	0	0	0	0	0	0	0	0	0	0
BnaA01G0118200ZS	10.45	10.86	10.52	10.79	14.46	8.35	11.62	17.57	12.9	15.19	14.24	14.4	18.83	12.7	18.46	12.23	12.52	11.75	11.21	14.12	11.46	7	9.18	5.97	8.63	9.72	8.22	9.8	13.75	9.8	19.71	20.28	14.26	20.25	19.41	15.62	10.34	11.94	9.74	8.7	11	13.68
BnaA01G0118300ZS	2.68	0.63	1.42	3.72	1.03	0.75	2.56	0	3.45	6.2	2.01	0.84	4.05	0.5	0	4.77	2.67	3.07	1.08	1.35	0	3.11	2.7	1.33	0.85	0	2.49	3.76	1.27	0	2.23	7.55	0	0	3.4	1.62	1.99	1.38	0	0.82	0.63	3.3
BnaA01G0118400ZS	7.93	8.8	5.25	6.24	4.77	6.63	7.71	3.41	2.99	4.01	6.82	0.34	11.26	5.52	5.95	13.53	5.43	4.79	11.48	5.65	14.83	6.05	6.69	3.85	2.66	2.68	2.77	5.9	2.94	6.96	7.84	6.09	7.89	8.65	5.21	12.72	4.55	5.38	7.36	3.4	6.68	5.4
BnaA01G0118500ZS	0	0	0	0	0	0	0	0	0	0	0	0	0	0	0	0	0	0	0	0	0	0	0	0	0	0	0	0	0	0	0	0	0	0	0	0	0	0	0	0	0	0
BnaA01G0118600ZS	0	0	0	0	0	0	0	0	0	0	0	0	0	0	0	0	0	0	0	0	0	0	0	0	0	0	0	0	0	0	0	0	0	0	0	0	0	0	0	0	0	0
BnaA01G0118700ZS	1.83	1.67	2.11	1.95	0.82	1.33	0.67	0.27	1.85	1.88	1.04	1.51	2.68	1.84	3.9	2.81	1.13	1.19	1.78	1.93	1.36	1.6	0.95	0.48	0.93	0.71	1.39	0.8	1.77	0.58	1.86	3.7	1.98	3.21	2.77	2.12	2.01	0.44	1.71	1.05	1.4	1.3
BnaA01G0118800ZS	2.05	2.29	2.54	1.43	1.36	1.5	1.59	2.81	1.4	2.34	1.71	3.27	2.31	2.62	2.43	1.96	1.94	0.75	1.86	1.32	0.85	0.91	0.91	1.26	1.35	1.67	1.57	2.06	2.74	1.31	3.48	3.74	4.13	2.99	4.05	2.17	1.15	3.17	2.5	2.07	3.48	3.55
BnaA01G0118900ZS	1.07	0	0	0	0	0	0	0	0.54	0	1	0.55	0	0.49	0	0.49	0	0	0	0	0	0	0	0	0	0	0	0	0	0.85	1.92	0	0	0	0	0	0	0	0	0	0.46	1.14
BnaA01G0119000ZS	0	0	0	0	0	0	0.46	0	0	0	0	0	0	0	0	0.12	0	0	0	0	0	0	0	0	0.23	0.21	0	0	0	0.21	0	0	0	0	0	0	0	0	0	0	0	0
BnaA01G0119100ZS	10.85	8.71	5.97	3.17	7.84	4.43	6.38	14.6	3.93	4.06	7.54	3.18	7	5.71	5.51	10.43	9.06	12.61	8.51	11.76	11.87	5.34	11.1	8.15	5.23	4.01	5.29	6.07	5.48	7.5	10.24	11.5	10.98	11.08	12.81	14.96	12.46	13.91	10.95	6.4	6.78	8.92
BnaA01G0119200ZS	7.43	7.25	6.96	11.74	12.65	7.88	8.51	17.6	14.01	11.79	8.86	13.08	12.34	13.63	11.74	9.09	10.34	11.39	6.77	7.72	3.19	4.93	6.43	3.29	9.86	8.44	6.67	8.37	9.72	8.15	10.94	11.4	8.75	10.92	10.38	9.03	6.69	5.23	4.59	5.04	4.79	8.21
BnaA01G0119300ZS	11.02	13.61	10.27	7.84	12.41	14.33	16.57	17.96	15.43	9.54	12.29	13.3	11.2	15.35	11.7	9.45	11.89	10.04	7.75	13.88	10.65	5.63	12.9	6.69	7.09	5.51	6.58	4.91	8.9	6.09	11.23	8.56	3.63	11.37	10.3	7.55	6.79	10.21	5.31	8.9	6.65	8.13
BnaA01G0119400ZS	0.02	0.11	0.16	0.05	0.02	0.09	0.14	0.06	0.07	0.03	0	0.05	0.1	0.23	0.11	0.05	0.19	0.02	0.04	0	0	0.01	0	0.07	0.2	0.14	0.2	0	0.03	0	0.12	0.06	0.32	0.5	0.14	0.19	0.01	0	0.1	0.13	0.2	0.15
BnaA01G0119500ZS	50.52	56.11	60.06	55.63	61.18	55.91	49.78	63.55	72.53	47.67	56.13	51.14	66.78	76.33	51.32	37.13	64.47	26.31	33.68	20.31	40.75	47.6	26.94	33.72	48.84	49.08	39.06	57.39	75.31	42.85	62.1	84.97	89.97	74.65	55.95	44.47	32.74	48.68	68.26	66.92	61.59	60.67
BnaA01G0119600ZS	36.68	27.66	29.22	3.09	9.99	23.01	17.99	4.21	37.21	24.17	41.21	51.59	38.59	54.82	24.21	94.2	54.71	48.46	39.56	76.15	45.48	17.24	12.52	18.09	24.42	28.86	57.39	29.16	30.49	14	73.76	76.09	52.44	35.88	40.36	28.89	51.68	34.72	26.62	16.62	34.92	18.07
BnaA01G0119700ZS	0.72	0.63	1.34	0.74	0.42	0.26	0.39	2.6	2.03	3	0.83	1.2	0.94	0.56	2.29	0.81	0.47	0.26	0.41	0.81	0.11	0.16	0.12	0.53	0.35	0.29	1.85	0.9	0.62	0.59	0.65	1.29	0.68	0.18	0.71	0.84	0.36	0.33	0.29	0.27	0.51	0.31
BnaA01G0119800ZS	0.31	0.46	0.61	0.88	0.27	0.67	0.07	0	0.12	0.5	0.26	0.17	0.61	0.49	0.93	0.11	0.48	0.04	0.82	0.08	0.73	0.1	0	0.07	0.55	0.36	0.17	0.49	0.17	0	0.26	0.33	0.38	0.42	0.15	0.56	0.24	0.15	0.1	0.36	0.21	0.37
BnaA01G0119900ZS	0.91	1.05	0.71	0.86	1.57	0.42	1.82	1.87	1.21	2.5	1.52	1.45	2.07	1.03	2.86	0.85	0.94	0.86	0.33	1.57	0.66	0.45	1.01	0.41	0.52	0.8	1.55	1.27	1.28	0.91	1.84	2.15	1.1	1.79	2.35	1.71	1.14	0.93	1.14	0.67	0.39	1.03
BnaA01G0120000ZS	0	0	0	0	0	0	0	0	0	0	0	0	0	0	0	0	0	0	0	0	0	0	0	0	0	0	0	0	0	0	0	0	0	0	0	0	0	0	0	0	0	0
BnaA01G0120100ZS	0	0	0	0	0	0	0	0	0	0	0	0	0	0	0	0.54	0	0	0	0	0	0	0	0	0	0	0	0	0	0	0	0	0	0	0	0	0	0	0	0	0	0
BnaA01G0120200ZS	0	0	0	0	0	0	0	0	0	0	0	0	0	0	0	0	0	0	0	0	0	0	0	0	0	0	0	0	0	0	0	0	0	0	0	0	0	0	0	0	0	0
BnaA01G0120300ZS	64.64	54.71	55.05	10.51	27.81	5.89	17.2	3.99	6.05	4.43	37.94	3.03	19.6	11.48	19.5	32.93	33.38	56.2	83.62	18.4	45.62	10.53	7.22	11.8	2.22	1.46	0	7.12	1.58	7.49	1.84	0.41	1.93	9.72	6.24	11.12	6.2	12.41	12.94	3.97	3.74	6.2
BnaA01G0120400ZS	15.15	13.23	14.85	10.68	10.67	7.52	7.07	3.07	7.8	3.14	5.69	2.36	7.21	9.05	7.65	9.38	8.05	11.23	11.28	11.09	11.98	7.67	4.33	4.34	6.18	4.45	2.48	2	2.66	4.41	3.82	3.04	3.62	7.68	8.11	11.16	7.92	12.12	11.21	7.21	7.32	9.97
BnaA01G0120500ZS	1166.77	1085.52	1355.47	1635.97	1807.67	1536.33	3036.54	63.5	3039.08	1293.73	3226.4	3887.68	2828.96	3658.52	3043.23	1161.83	1585.73	753.25	894.91	78	463.07	1342.24	831.12	810.05	2611.08	2005.86	1879.74	3426.95	3976.31	2817.49	2336.21	2046.82	2014.62	3493.41	2505.19	2514.29	658.67	995.33	1360.22	1128.12	595.88	1370.46
BnaA01G0120700ZS	0	0	0	0	1.35	0	0	0	0	0	0.79	0	0	0	0	0	0	0	0	0	0	0	2.37	0	0	0	0	0	0	0	0	0	0	0	0	0	0	0	0	0.96	0	0
BnaA01G0120800ZS	15.99	34.07	23.04	37.15	33.82	22.21	36.72	16.52	27.15	18.24	29.3	47.33	53.22	35.87	42.67	29	34.25	29.67	24.49	22.18	19.2	14.88	40.1	11.32	21.12	12.59	14.26	27.81	23.1	35.41	29.24	19.62	12.03	28.67	25.24	29.05	32.97	16.95	14.53	19.43	17	36.78
BnaA01G0120900ZS	2.34	1.08	2.17	64.02	16.68	21.42	0.98	0.78	16.17	20.76	1.87	7.5	6.84	3.81	1.71	1.06	1.23	1.74	2.02	1.37	0.25	1.63	0.17	3.56	15.56	11.03	37.56	3.74	2.17	1.33	0.13	0.77	0.28	1.45	0.36	1.14	0.81	0.98	1.62	1.33	8.13	3.16
BnaA01G0121000ZS	20.96	18.36	29.11	30.82	23.14	16.26	19.03	43.18	20.25	50.83	27.76	24.47	29.38	20.79	38.24	39.83	22.72	13.34	13.6	21.64	22.32	13.37	11.58	19.58	20.02	16.27	35.86	15.31	23.94	31.19	29.78	31.15	24.02	35.59	28.08	24.8	36.13	24.2	17.14	10.54	13.49	16.37
BnaA01G0121100ZS	1.34	3.17	1.71	0.17	3.95	1.96	1.56	0.27	1.01	1.37	0.37	0.18	0.11	1.07	1.33	1.46	1.38	2.08	1.12	0.55	5.9	2.53	1.86	2.56	1.56	3.44	5.55	0.66	1.29	0.38	1.68	5.71	4.61	6.91	5.31	3.09	1.94	7.56	4.62	5.07	3.66	3.42
BnaA01G0121200ZS	0	0	0	0	0	0.05	0	0	0	0	0	0	0	0	0	0	0	0	0	0	0	0	0	0	0	0	0	0	0	0	0.09	0	0	0	0	0	0	0	0	0	0	0
BnaA01G0121300ZS	0	0	0	0	0	0	0	0.36	0	0	0.09	0	0.14	0	0.05	0.27	0	0	0	0.09	0	0	0	0	0.04	0	0	0.08	0	0.12	0	0.27	0	0	0	0	0	0	0	0	0	0
BnaA01G0121400ZS	0	0	0	0	0	0	0	0	0	0	0	0	0	0	0	0	0	0	0	0	0	0	0	0	0	0	0	0	0	0	0	0	0	0	0	0	0	0	0	0	0	0
BnaA01G0121500ZS	0	0	0	0	0	0	0	0	0	0	0	0	0	0	0	0	0	0	0	0	0	0	0	0	0	0	0	0	0	0	0	0	0	0	0	0	0	0	0	0	0	0
BnaA01G0121600ZS	0	0	0.07	0.56	0	0.44	0.13	0	0	0	0	0	0.34	0.07	0.27	0.07	0	0	0	0	0	0.12	0	0	0.51	0.23	0	0	0	0	0	0.13	0	0.07	0	0	0	0	0	0.06	0	0
BnaA01G0121700ZS	0.08	0.13	0.05	0.42	0.18	0.14	0.05	0.02	0.1	0.05	0.07	0.08	0.1	0.15	0.28	0.22	0.26	0.08	0.33	0.03	0.29	0.09	0.2	0.02	0.34	0.28	0.25	0.11	0.25	0.13	0.15	0.15	0.48	0.28	0.07	0.34	0.05	0.17	0.25	0.13	0.02	0.27
BnaA01G0121800ZS	1.87	1.96	2.96	3.04	1.25	2.16	0.71	0.05	1.7	1.44	0.68	1.3	2.9	2.78	4	1.1	1.98	0.57	1.75	0.35	1.67	1.31	0.22	1	2.42	2.94	1.73	0.72	2.39	0.65	2.5	2.98	2.08	3.39	3.34	1.76	1.81	1.26	1.67	0.9	1.74	1.4
BnaA01G0121900ZS	5.26	5.91	5.57	4.21	3.31	3.33	6.36	7.76	6.97	12.84	8.2	4.77	11.43	8.21	13.28	7.67	7.62	11.52	4.3	11.61	4.88	5.93	4.89	1.71	4.27	3.52	5.12	6.26	6.69	7.2	9.46	8.25	7.82	8.18	8.76	8.21	9.4	6.61	5.19	4.87	6.61	6.59
BnaA01G0122000ZS	19.02	14.2	13.04	20.34	30.06	11.97	18.79	21.79	14.53	27.12	21.93	24.05	27.81	23.93	26.84	21.91	19.95	25.45	19.79	26.31	8.62	10.67	8.63	10.95	15.49	11.04	17.06	15.67	11.89	14.79	20.79	17.24	9.86	13.59	18.1	20.06	17.29	13.35	11.07	10.49	10.78	14.34
BnaA01G0122100ZS	2.32	1.6	2.46	0.3	0.83	0.61	1.18	0.49	0.86	0	0.25	1.12	0	0	0	0.73	1.99	2.39	0	0	0	2.05	0.7	0.87	0.29	1.23	0	1.46	0	2.46	1	0.24	0	0	0.88	1.4	2.93	1.18	0.27	1.65	1.38	0
BnaA01G0122200ZS	0	0	0	0	0	0	0	0	0	0	0.34	0	0	0	0	0	0	0	0	0	0	0	0	0	0	0	0	0	0	0	0	0	0	0	0	0	0	0	0	0	0	0
BnaA01G0122300ZS	44.09	39.01	33.7	37.91	56.12	36.94	43.98	27.19	41.76	26.88	32.49	25.54	40.74	43.89	56.99	32.97	38.51	31.6	37.31	39.8	28.66	27.89	30.26	30.18	39.19	38.63	34.4	30.78	21.44	31.31	29.51	31.37	37.28	34.11	43.13	36.66	31.85	27.32	32.08	27.23	40.56	37.14
BnaA01G0122400ZS	40.71	31.76	32.03	20.89	14.06	16.33	5.6	5.74	12.1	16.68	17.66	12.86	37.11	28.26	24.04	32.09	38.24	56.87	38.59	44.48	18.48	12.88	11.39	15.27	4.63	7.3	4.62	5.3	5.04	1.94	10.81	10.86	15.99	17.53	13.99	14.65	16.29	20.87	21.35	13.06	32.04	18.91
BnaA01G0122500ZS	0	0	0	0	0	0	0	0	0	0	0	0	0	0	0	0	0	0	0	0	0	0	0	0	0	0	0	0	0	0	0	0	0	0	0	0	0	0	0	0	0	0
BnaA01G0122600ZS	132.62	124.02	129.24	184.94	109.04	125.16	171.99	134.9	189.76	254.56	226.52	240.89	225.8	198.64	180.69	133.91	162.59	156.27	155.6	164.57	90.64	98.27	103.43	94.95	149.94	158.11	219.84	229.25	221.62	162.14	195.88	154.48	169.4	191.31	188.84	178.15	148.95	132.19	142.08	111.72	105.35	93.52
BnaA01G0122700ZS	45.23	47.12	50.44	104.56	78.95	92.1	93.95	51.59	111.84	239.21	121.44	150.48	154.82	168.74	117.37	62.82	74.26	51.74	41.49	45.16	31.66	31.99	34.91	29.32	125.35	107.5	150.18	163.31	241.11	93.71	119.5	114.27	134.87	106.58	80.04	72.67	45.5	31.95	46.66	27.53	52.26	49.95
BnaA01G0122800ZS	0	0	0	0	0	0	0	0	0.49	0	0	0	0	0	0.16	0	0	0.32	0	0	0.5	0	0	0	0.9	0.67	0.56	0.41	0.29	0	0.15	0.31	0	0	0	0	0.14	0	0	0.28	0	0.32
BnaA01G0122900ZS	8.2	7.14	8.72	21.52	9.83	4.58	19.81	28.95	38.04	27.43	23.4	43.75	33.66	16.68	25.86	12.07	16.74	6.66	3.58	6.91	2.83	2.49	7.62	1.61	14.77	9.11	12.27	26.42	29.34	13.96	12.08	17.84	11	9.16	10.7	5.87	4.1	2.21	3.1	2.62	2.24	3.05
BnaA01G0123000ZS	6.38	7.44	4.91	27.17	11.58	21.72	35.35	32.11	34.07	26.33	25.71	20.15	24.24	19.69	30.4	13.95	10.48	21.34	6.36	11.68	3.93	6.13	9.59	3.92	29.05	21.14	18.44	31.14	29.61	19.24	15.74	18.35	8.6	22.06	14.09	9.23	6.29	4.02	5.77	4.55	4.69	11.5
BnaA01G0123100ZS	3.69	2.99	5.67	6.05	1.92	4	2.32	1.29	4.48	6.13	2.67	5.44	6.04	5.67	8.68	4.11	3.67	2.05	3.47	1.16	5.8	3.72	2.01	1.76	5.78	5.23	5.26	3.84	5.42	2.39	6.04	7.23	5.52	11.88	8.98	8.92	5.94	4.08	6.23	4.21	3.45	5.35
BnaA01G0123200ZS	0.32	0.47	0	0.82	0.47	0.51	0.89	0	0.81	0.93	0	0.85	0.47	0.3	1.1	1.23	0.17	0.31	0.58	0.16	2.46	1.38	0.56	1.51	0.44	0.4	2.09	1.33	1	0.67	0.15	1.81	0.78	0.31	0.61	2.29	0	0	0.14	0.55	0.86	0.47
BnaA01G0123300ZS	19.36	20.46	16.66	25.03	29.42	20.5	18.79	25.93	19.72	27.26	22.74	29.32	32.15	21.17	46.58	30.93	29.77	48.31	18.92	50.75	41.75	19.39	29.04	13.19	17.77	14.73	24.43	28.57	23.46	24.39	39.85	45.08	23.03	20.64	33.22	32.26	44.78	27.66	18.16	12.11	15.5	27.88
BnaA01G0123400ZS	8	8.66	8.44	10.13	9.34	13.54	5.79	10.73	9.43	10.29	9.24	9.5	13.67	11.14	10.59	9.78	11.61	10.34	7.89	7.67	5.69	3.08	2.83	3.41	6.91	4.35	3.19	4.08	6.11	3.74	6.96	6.27	5.84	7.8	6.04	5.38	6.44	3.23	5	4.16	4.12	6.74
BnaA01G0123500ZS	8.96	7.38	6.66	13.31	8.16	6.48	11.76	19.3	15.88	15.05	21.17	11.19	13.33	12.99	16.72	18.58	13.75	18.78	12.46	14.31	12.37	9.14	14.61	5.83	7.5	3.76	6.69	7.81	6.74	9.31	7.8	6.79	4.59	8.25	9.43	10.7	10.19	5.62	4.12	3.4	5.65	4.82
BnaA01G0123600ZS	1.73	2.39	1.55	1.85	2.08	3.1	3.58	6.54	4.46	4.98	3.82	4.35	2.46	2.86	2.18	1.67	1.54	1.31	1.58	1.62	2.92	1.77	3.43	0.61	2.63	5.75	1.52	7.05	4.27	5.21	5.23	5.35	7.71	4.98	5.07	6.29	1.54	4.76	1.47	1.92	1.62	2.88
BnaA01G0123700ZS	0	0.11	0	0	0.22	0.12	0.31	0.53	0.56	1.82	0.31	0.12	0	0	0	0.95	0	0.11	0	0.65	0	0.48	0	0	0.61	0.18	0.1	0	0.1	0	0	0	0	0.32	0.73	0.32	0	0.21	0.1	0	0.1	0
BnaA01G0123800ZS	20.5	29.98	30.19	17.77	20.43	13.39	23.71	70.71	27.15	41.24	39.5	35.89	39.27	35.5	53.77	54.46	38.69	35.13	36.22	67.6	79.46	25.65	19.52	20.6	21.08	15.86	32	23.12	17.52	19.77	50.15	40.88	39.63	26.57	47.58	51.02	63.61	37.21	35.48	16.93	19.34	15.31
BnaA01G0123900ZS	31.66	37.74	33.96	25.18	15.98	11.19	9.47	24.51	27.04	11.64	20.09	27.9	19.81	12.64	17.66	17.34	45.71	14.51	21.05	15.82	20.79	9.27	12.64	7.7	9	5.24	8.82	11.08	12.07	12.67	22.09	15.38	10.38	13.46	19.75	23.72	12.31	13.97	14.19	16.62	8.38	12.6
BnaA01G0124100ZS	0	0	0	0	0	0	0	0	0	0	0	0	0	0	0	0	0	0	0	0	0	0	0	0	0	0	0	0	0	0	0	0	0	0	0	0	0	0	0	0	0	0
BnaA01G0124200ZS	0	0	0	0	0	0	0	0	0	0	0	0	0	0	0	0	0	0	0	0	0	0	0	0	0	0	0	0	0	0	0	0	0	0	0	0	0	0	0	0	0	0
BnaA01G0124300ZS	0	0	0	0	0	0	0	0	0	0	0	0	0	0	0	0	0	0	0	0	0	0	0	0	0	0	0	0	0	0	0	0	0	0	0	0	0	0	0	0	0	0
BnaA01G0124400ZS	0	0	0	0	0	0	0	0	0	0	0	0	0	0	0	0	0	0	0	0	0	0	0	0	0	0	0	0	0	0	0	0	0	0	0	0	0	0	0	0	0	0
BnaA01G0124500ZS	0	0	0	0	0	0	0	0	0	0	0	0	0	0	0	0	0	0	0	0	0	0	0	0	0	0	0	0	0	0	0	0	0	0	0	0	0	0	0	0	0	0
BnaA01G0124600ZS	0	0	0	0	0	0	0	0	0	0	0	0	0	0	0	0	0	0	0	0	0	0	0	0	0	0	0	0	0	0	0	0	0	0	0	0	0	0	0	0	0	0
BnaA01G0124700ZS	3.51	2.56	3.37	10.21	6.88	4.28	15.06	3.83	9.85	26.19	15.07	18.85	14.37	14.06	10.58	5.69	5.48	5.61	1.55	2.85	2.27	4.25	2.8	2.07	4.49	3.08	4.74	12.74	15.1	11.42	11.26	8.33	7.07	5.7	7.95	5.92	3.47	2.89	1.95	1.69	2.79	1.46
BnaA01G0124800ZS	15.29	14.81	14.44	5.37	7	5.08	10.04	9.07	7.32	6.59	14.93	7.57	8.48	10.14	7.02	11.63	11.83	14.34	11.28	8.05	7.56	7.51	7.57	5.06	4.04	3.3	4.29	8.18	7.88	5.03	18.31	9.6	12.32	11.74	16.94	12.61	10.12	11.78	9.04	10.49	8.39	10.35
BnaA01G0124900ZS	4.76	4.81	6.19	1.67	2.67	3.45	3.21	4.59	1.75	1.17	4.75	1.85	1.08	3.04	2.8	3.94	6.13	5.36	6.92	2.77	9.85	5.86	2.88	5.33	2.25	1.25	1.33	2.42	1.6	2.9	4.12	3.73	3.47	4.51	5.56	6.18	4.3	7.5	5.76	3.48	3.36	2.94
BnaA01G0125000ZS	4.1	4.07	2.92	4.73	2.23	2.84	2.46	0.14	2.33	3.31	1.17	3.07	3.64	2.07	8.24	0.9	1.11	0.95	5.46	5.25	6.88	2.63	1.45	3.11	1.34	1.8	0.63	1.69	1.35	1.27	1.28	4.77	2.05	1.33	2.74	0.48	3.08	6.51	2.89	1.94	1.75	3.61
BnaA01G0125100ZS	11.52	13.31	9.92	7.52	8.94	12.95	6.54	6.84	7.41	8.79	5.16	9.96	7.57	9.29	13.82	6.84	7.73	8.54	9.31	10.72	8.13	8.24	3.49	6.27	8.26	11.98	14.37	5.55	12.18	4	10.39	22.31	12.69	16.43	17.59	11.92	14.63	14.27	17.91	12.92	11.83	21.53
BnaA01G0125200ZS	0	0	0	0	0	0	0	0	0	0	0	0	0	0	0	0	0	0	0	0	0	0	0	0	0	0	0	0	0	0	0	0	0	0	0	0	0	0	0	0	0	0
BnaA01G0125300ZS	0	0.76	0	1.29	0.5	0	0	0	0.26	0	0	0	0	0	0	0	0	0	0	0	0	0	0	0	0.46	0.84	0.22	0	0	0.63	0	0	0	0	0	0	0	0	0	0	0	0.77
BnaA01G0125400ZS	0	0	0	0	0	0	0	0	0	0	0	0	0	0	0	0	0	0	0	0	0	0	0	0	0	0	0	0	0	0	0	0	0	0	0	0	0	0	0	0	0	0
BnaA01G0125500ZS	13.68	14.37	11.46	10.52	31.31	10.95	20.57	101.61	16.17	14.13	25.78	21.92	20.09	15.43	17.82	13.97	11.62	26.82	11.97	24.18	11.53	15.89	42.46	19.86	9.35	12.29	9.8	20.48	12.61	28.33	29.98	20.16	18.07	27.03	27.83	24.39	18.2	18.54	14.22	20.99	22.63	20.26
BnaA01G0125600ZS	0	0	0	0	0	0	0	0	0	0	0	0	0	0	0	0	0	0	0	0	0	0	0	0	0	0	0	0	0	0	0	0	0	0	0	0	0	0	0	0	0	0
BnaA01G0125700ZS	13.75	14.67	12.44	10.05	23.1	13.75	41.57	28.2	29.47	24.75	24.72	24.02	15.45	18.45	19.4	32.53	18.63	18.61	10.88	16.48	8.34	9.7	10.86	10.04	19.24	30.68	28.8	21.67	40.22	25.43	50.62	55.77	20.16	29.09	46.91	22.56	15.41	9.36	9.65	8.37	23.16	21.09
BnaA01G0125800ZS	4.79	3.93	4.42	6.15	4.82	2.21	2.2	4.85	5	7.52	4.23	3.2	4.78	4.08	5.29	5.63	2.47	8.73	4.58	7.75	3.09	1.78	1.38	3.8	3.51	3.94	5.8	5.16	4.26	3.18	5.78	9.28	4.81	4.82	6.76	7.11	3.37	3.83	2.24	1.35	3.13	3.14
BnaA01G0125900ZS	2.61	2.57	3.82	2.39	1.65	1.58	1.51	1.95	1.84	2.69	2.98	2.68	3.26	3.62	3.73	2.84	3.76	3.21	2.23	2.29	1.62	1.27	1.1	1.47	1.56	1.23	1.51	2.26	3.05	2.14	3.7	3.31	4.81	6.39	4.62	3.7	2.02	2.45	2.54	1.54	1.11	3.03
BnaA01G0126000ZS	0	0	0	0	0	0	0	0	0	0	0	0	0	2.81	0	0	0	0	0	0	14.92	0	0	0	0	0	0	1.23	0	0	0	0	0	1.52	0	0	0	0	0	0	0	0
BnaA01G0126100ZS	0	0	0	0	0	0	0	0	0	0	0	0	0	0	0	0	0	0	0	0	0	0	0	0	0	0	0	0	0	0	0	0	0	0	0	0	0	0	0	0	0	0
BnaA01G0126200ZS	4.7	6.56	3.3	3.96	4.76	4.37	0.72	2.23	3.16	5.24	5.88	4.53	6.6	4.06	11.39	5.94	4.44	4.77	2.09	4.73	0.6	3.16	2.86	3.65	8.22	5.15	3.2	1.45	10.46	5.66	5.8	12.44	6.83	8	9.93	7.04	4.46	6.84	7.86	3.83	4.53	7.37
BnaA01G0126300ZS	2.01	0.99	2.19	1.23	0.2	1.18	0	0	0.51	0	0.48	0.21	1.08	1.15	2.38	0.39	0.1	0.1	1.1	0	0	0.96	0	0.17	2.8	2.09	1.94	0.17	1.7	0.08	0.28	0.85	1.87	2.55	1.91	0.57	1.69	1.68	2.41	0.42	2.89	1.76
BnaA01G0126400ZS	3.93	5.72	6.03	6.39	6.26	6.68	3.84	4	5.05	5.2	3.09	3.79	10.43	3.74	5.19	2.57	2.71	3.68	7.55	3.97	2.3	5.82	3.02	4.63	5.45	4.75	5.84	3.99	2.19	3.4	3.48	3.3	2.67	6.61	5.37	4.01	6.19	8.68	5.67	2.51	2.44	7.06
BnaA01G0126500ZS	2.31	1.32	2.53	2.11	1.79	1.04	0.22	0	0.62	1.88	1.39	1.42	2.13	2.31	0.36	1.17	0.75	0.71	2.2	1.07	0.12	1.05	0	1.25	0.67	1.21	0.32	0.61	0.33	0.41	0.23	0.57	0.12	0.95	0.46	0.46	0.54	2.03	1.83	0.21	0.33	0.71
BnaA01G0126600ZS	1.87	1.92	1.89	3.11	3.05	2.13	1.03	2.45	1.89	2.92	1.94	1.91	2.29	1.96	2.79	1.15	0.96	1.42	1.21	3.9	1.63	0.78	1.49	0.48	1.55	1.1	1.24	1.11	1.06	1.61	2.04	3.34	0.54	2.03	1.78	2.64	2.5	2.34	1.25	1.07	0.92	1.79
BnaA01G0126700ZS	0.75	0.37	0.37	1.92	0.28	0.1	0	0.45	0.29	0.37	0.27	0.5	0	1.26	1.02	1.27	0.1	0.28	0	0.55	0	0.16	0.9	0	0.35	1.09	0.08	0.55	0	0	0.09	0.18	0	0	0.18	0.63	1.5	0.7	1.5	0	0.25	0.18
BnaA01G0126800ZS	1.57	1.3	0.69	0.59	2.02	0.65	1.16	0.09	4.32	1.01	1.3	1.58	2.02	1.6	1.96	1.64	2.18	1.31	1.2	0.75	0.22	0.11	0.56	0.26	1.16	0.63	1.15	0.43	1.34	0.26	0.43	0.46	0.39	0.38	0.92	0.4	0.35	0.06	0.19	0.05	0.05	0.32
BnaA01G0126900ZS	0.21	0.43	0.39	0.1	0.19	0.19	1.14	0.64	0.35	0.94	0.24	0.7	0.69	1.37	0.5	0.42	0.79	0.68	0.78	0.56	0.85	0.23	0.25	0.81	0.37	0.2	0	0.99	0.31	0.65	0.88	1.59	0.8	1.63	1.09	1.46	0.38	1.35	0.91	0.54	1.04	0.78
BnaA01G0127000ZS	0	0	0	0	0	0	0	0	0	0	0	0	0	0	0	0	0	0	0	0	0	0	0	0	0	0	0	0	0	0	0	0	0	0	0	0	0	0	0	0	0	0
BnaA01G0127100ZS	13.2	24.47	21.54	11.96	15.86	16.28	21.83	29.44	12.74	20.02	15.78	20.2	23.73	18.85	19.57	16.01	17.19	16.08	16.08	15.2	21.1	20.31	19.51	6.74	10.45	11.96	10.18	19.54	17.45	19.07	27.66	20.31	19.93	28.52	28.43	23.14	18.69	14.63	19.82	18.82	21.05	17.88
BnaA01G0127200ZS	1.69	1.33	1.61	0.81	1.04	1.67	1.04	1.19	0.83	1.34	0.72	0.9	0.83	1.02	1.08	1.05	1.37	0.86	0.75	1.19	1.79	1.4	0.74	1.15	0.73	1.03	0.99	0.79	0.64	0.79	0.91	0.63	0.77	1.15	1.21	1.36	1.57	2.23	1.57	0.81	1.69	0.58
BnaA01G0127300ZS	0.53	0.67	1.06	2.9	0.75	0.98	1.77	0	4.02	0.22	0.58	4.63	10.67	3.43	0.38	1.1	1.18	0	0.97	0	0	0.46	0	0.33	2.84	1.52	0.54	1.15	4.28	1.35	0.36	0.36	0.6	0	0.73	0.95	0.27	0.57	0.95	0.19	3.02	0.96
BnaA01G0127400ZS	127.51	130.09	124.07	93.29	139.3	79.17	129.52	129.15	145.96	129.95	162.83	92.04	165.4	134.49	109.51	110.73	116.62	142.41	120.77	162.89	90.1	64.15	135.21	124.79	175.2	320.66	145.18	232.2	399.48	226.87	164.05	136.81	178.3	157.57	166.34	145.51	215.05	186.21	157.38	191.59	192.2	205.79
BnaA01G0127500ZS	0	0	0	0	0	0	0	0	0	0	0	0	0	0	0	0	0	0	0	0	0	0	0	0	0	0	0	0	0	0	0	0	0	0	0	0	0	0	0	0	0	0
BnaA01G0127600ZS	3.12	3.67	3.42	4.32	2.87	4.27	2.15	2.8	2.34	0.8	2.2	3.26	3.72	2.34	1.95	1.77	5.11	2.2	3.41	2.94	2.74	4.49	1.84	2.29	3.1	3.84	1.49	0.23	2.3	2.34	1.98	1.61	2.67	1.99	1.87	3.37	1.33	2.6	2.05	2.46	2.99	2.81
BnaA01G0127700ZS	5.26	6.72	7.2	10.32	5.68	5.76	1.88	4.75	4.68	3.09	1.56	2.81	4.12	2.52	3.4	2.18	2.78	1.87	7.06	4.64	3.94	4.03	2.93	4.93	5.76	4.41	3.49	0.88	0.97	0.75	1.17	0.99	0.95	1.9	1.44	1.55	2.62	4.7	4.85	2.37	3.17	4.09
BnaA01G0127800ZS	0.94	0.83	0.63	0.59	1.03	1.23	1.01	0.06	1.3	0.7	0.52	0.22	0.73	1.1	0.77	0.88	0.73	0.8	0.71	0.57	0.91	1	0.62	0.64	1.11	1.13	0.45	0.85	0.75	0.71	1.84	2.4	2.5	0.99	1.35	1.65	0.51	0.41	0.57	1.42	1.07	1.61
BnaA01G0127900ZS	1.5	1.4	2.11	0.95	1.26	1.37	0.8	0.89	1.73	2.09	2.11	2.58	2.16	1.23	0.57	1.31	1.03	0.84	1.43	0.35	1.03	0.81	0.12	0.8	1.06	0.77	1.19	1.73	1.21	1.14	0.74	1.08	0.63	0.9	1.08	2.58	0.19	0.07	0.76	0.72	0.77	0.96
BnaA01G0128000ZS	0	0	0.17	0.22	0.56	0	0.24	0	0.04	0	0.72	0.19	0	0.13	0.39	0.04	0.36	0.51	0.12	0.21	0	0.15	0.08	0	0.2	0.15	0.12	0.04	0.19	0.07	0.44	0.29	0	0	0.23	0.15	0.12	0	0.04	0.1	0	0.08
BnaA01G0128100ZS	0	0	0	0	0	0	0	0	0	0	0	0.16	0	0	0	0	0	0	0	0	0	0	0	0	0	0	0	0	0	0	0	0	0	0	0	0	0	0	0	0.13	0	0
BnaA01G0128200ZS	0	0	0	0	0	0	0	0	0	0	0	0	0	0	0	0	0	0	0	0	0	0	0	0	0	0	0	0	0	0	0	0	0	0	0	0	0	0	0	0	0	0
BnaA01G0128300ZS	0	0.22	0.04	0.2	0.12	0.12	0	0.36	0.15	0.45	0.41	0.16	0.6	0.51	0.64	0.26	0.04	0.07	0.14	0.07	0	0	0	0	0.14	0.25	0.1	0.13	0.12	0.61	0.11	0.04	0	0.07	0	0.07	0	0	0.03	0	0	0
BnaA01G0128400ZS	0.22	0.09	0.26	0.32	0	0.09	0	0.04	0.04	0.35	0.17	0.38	0.35	0.34	0.18	0.17	0	0.22	0	0	0	0.16	0	0	0	0.11	0	0.11	0.36	0	0.5	0.34	0.09	0.43	0.3	0.51	0	0.37	0.12	0.22	0.2	0.08
BnaA01G0128600ZS	0	0	0	0	0	0	0	0	0	0	0	0	0	0	0	0	1.6	0	0	0	3.13	0	0	0	0	0	0	0	0	0	0.48	0	0	0	0	0	0	0	0	0	0	0.26
BnaA01G0128700ZS	0.44	0.56	0.09	0.32	0.83	0.38	0.58	0.68	0.63	0.09	0.72	0.85	0.43	0.3	0.4	1.2	0.87	0.71	0.45	0.26	0.41	0.04	0.19	0.15	0.08	0.04	0.27	0.41	0.04	0.19	0.79	0.84	0.35	0.09	1.22	0.55	0.16	0.33	0.44	0.37	0	0.08
BnaA01G0128800ZS	9.98	11.03	12.59	15.51	5.61	6.47	1.55	0.83	4.79	3.19	1.58	2.25	4.42	4.35	2.63	5.91	4.41	2.51	9.65	3.82	5.41	4.56	0.79	1.77	5.89	3.28	2.13	1.31	1.69	0.82	2.18	2.1	1.63	5.96	2.99	2.05	3.86	4.22	5.65	3.22	3.96	4.89
BnaA01G0128900ZS	0	0	0	0	0	0	0	0	0	0	0	0	0	0	0	0	0	0	0	0	0	0	0	0	0	0	0	0	0	0	0	0	0	0	0	0	0	0	0	0	0	0
BnaA01G0129000ZS	14.77	11	9.92	17.1	7.93	8.12	3.92	6.72	9.42	5.77	5.14	4.99	10.48	7.46	9.88	17.56	12.92	18.3	12.82	19.89	13.95	5.07	2.74	3.03	5.94	2.68	1.87	2.12	2.36	1.07	5.79	4.24	4.05	8.32	9.45	6.5	8.62	2.55	6.6	1.88	5.07	6.16
BnaA01G0129100ZS	0	0	0.46	0	0	0	0	0	0	0	0.22	0	0	0.17	0	0.06	0	0.11	0.16	0	0.18	0	0	0	0.11	0.05	0.05	0	0.1	0	0	0	0.06	0.4	0.11	0	0	0.05	0.21	0	0	0
BnaA01G0129200ZS	0.15	0.19	0.15	1.12	0.34	0.21	0.18	0	0.5	0	0.09	0.53	0.19	0.38	0.1	0.24	0.51	0.24	0	0	0	0.39	0.26	0.04	0.46	0.29	0.35	0.21	0.4	0.08	0.37	0.28	0.05	0.29	0.28	0.24	0.22	0	0.18	0	0.09	0.76
BnaA01G0129300ZS	0	0	0	0	0	0	0	0	0	0	0	0	0	0	0	0	0	0	0	0	0	0	0	0	0	0	0	0	0	0	0	0	0	0	0	0	0	0	0	0	0	0
BnaA01G0129400ZS	0	0	0	0	0	0	0	0	0	0	0	0	0	0	0	0	0	0	0	0	0	0	0	0	0	0	0	0	0	0	0	0	0	0	0	0	0	0	0	0	0	0
BnaA01G0129500ZS	5.38	3.91	4.02	13.56	26.27	1.95	0.4	1.43	6.67	37.28	2.96	13.07	15.76	13.95	11.97	4.65	4.82	7.35	3.78	3.44	5.91	1.71	5.93	1.91	4.48	3.01	5.71	8.51	13.23	7.52	5.07	6.08	7.07	12.81	5.83	7.71	2.85	3.77	4.25	1.93	3.29	3.82
BnaA01G0129600ZS	0	0	0.09	0.18	0	0	0	0	0.18	0	0	0	0	0	0	0	0	0	0	0	0	0	0	0	0.08	0	0	0	0	0	0	0	0	0	0	0	0	0	0	0.08	0	0
BnaA01G0129700ZS	0.21	0	0	0	0.82	0	0.39	0	0	0	0	0	0	0	0.2	0	0	0	0.38	0	0	0	0	0	0	0	0	0	0	0	0.78	0	1.43	0	0	0	0	0	0.18	0	0	0.63
BnaA01G0129800ZS	49.81	49.84	55.34	65.74	48.7	62.6	47.95	62.19	54.1	67.74	61.71	63.92	75.9	66.61	70.49	53.54	59.36	50.88	52.61	44.61	53.45	47.6	41.05	36.28	64.73	63.06	61.18	55.46	53.5	49.36	68.92	66.22	83.45	67.61	71.55	72.01	39.03	50.14	49.14	37.28	45.63	47.98
BnaA01G0129900ZS	0	0	0	0	0	0	0	0	0	0	0	0	0	0	0	0	0	0	0	0	0	0	0	0	0	0	0	0	0	0	0	0	0	0	0	0	0	0	0	0	0	0
BnaA01G0130000ZS	0	0	0	0	0	0	0	0	0	0	0	0	0	0	0	0	0	0	0	0	0	0	0	0	0	0	0	0	0	0	0	0	0	0	0	0	0	0	0	0	0	0
BnaA01G0130100ZS	28.59	23.55	19.6	36.46	24.76	11.85	10.37	31.59	27	17.98	30.2	38.32	26.05	24.71	25	39.68	42.4	40.55	26.27	33.75	17.72	18.25	16.47	9.35	19.35	12.23	11.95	18.5	12.59	16.32	19.97	15.26	19.77	18.59	20.01	20.79	14.51	14.73	15.47	15.64	9.61	12.84
BnaA01G0130200ZS	0	0	0	0	0	0	0	0	0.06	0	0	0	0	0	0	0	0	0	0	0	0	0	0	0	0	0	0	0	0	0	0	0	0	0	0	0	0	0	0	0	0	0
BnaA01G0130300ZS	0	0	0	0.07	0	0.28	0.06	0.25	0	0.52	0.06	0	0	0	0	0.32	0.07	0	0.3	0	1.23	0.06	0.12	0.23	0	0	0.06	0	0	0.17	0	0.38	0	0	0.25	0	0	0.12	0	0	0.18	0.13
BnaA01G0130400ZS	0.13	0.66	0.79	0.21	0.2	0.36	0.37	0.32	0.27	0	0.13	0.21	0	0.06	0	0	0.42	0	0.49	0	0	0.23	0.23	0.23	0	0.06	0.18	0	0.36	0.39	0.63	0.32	1.45	0.26	0.25	0.38	0.6	0.19	0.84	0.06	0.06	0.19
BnaA01G0130500ZS	0.95	1.87	2.56	2.2	0.23	2.51	1.91	0.4	0.36	0	1.02	0.47	1.11	0.87	0.95	1.9	0.65	2.02	0.51	0.57	0	2.03	0.1	1.14	2.34	0.75	0.19	1.07	0.95	0.26	0.48	0.69	0.51	0.63	0.61	1.33	0.4	1.26	1.1	1.07	0	0
BnaA01G0130600ZS	75.29	74.01	86.31	68.03	85.31	60.62	37.97	36.95	52.84	64.53	56.35	72.02	109.74	87.83	61.97	96.56	68.86	80.52	90	85.42	82.49	61.06	37.5	55.89	58.09	56.73	44.16	52.54	54.12	32.1	100.01	79.48	89.53	98.57	95.62	85.89	63.85	70.39	74.42	53.76	81.59	62.91
BnaA01G0130700ZS	0.19	0.12	0.37	0.37	0.12	0.25	0.11	0.64	0.17	0.07	0.07	0.03	0.09	0.07	0	0.14	0.1	0.42	0.04	0.09	0.2	0	0.04	0.02	0	0	0.15	0.08	0.13	0.18	0.18	0.16	0.16	0.02	0.05	0.11	0	0.02	0	0.02	0.04	0
BnaA01G0130800ZS	1.53	0.38	1.13	2.51	3.34	0	1.4	3.8	1.54	4.74	1.44	3.41	0.55	1.08	3.51	2.35	1.37	2.05	0.85	0	0	0	0	0	0.17	0	0	1.1	0.68	0.94	0	0.36	0	0	0.36	0.72	0.83	0	0.5	0.32	0.34	0.57
BnaA01G0130900ZS	0	0	0	0	0	0	0	0	0	0	0	0	0	0	0	0	0	0	0	0	0	0	0	0	0	0	0	0	0	0	0	0	0	0	0	0	0	0	0	0	0	0
BnaA01G0131000ZS	6.61	7.28	7.21	6.74	12.89	12.34	13.99	16.38	8.51	15.38	13.82	8.47	9.86	8.6	16.69	14.29	11.45	20.47	8.16	10.53	14.78	6.32	10.89	6.56	7.02	5.41	6.85	8.12	12.45	10.8	14.16	18.58	9.56	10.61	13.02	9.34	11.33	7.68	9.33	5.13	5.85	7.23
BnaA01G0131100ZS	2.93	3.11	2.9	2.63	2.63	2.12	0.92	0.33	1.41	0.76	1.05	1.14	1.85	1.4	2.2	0.46	1.55	0.71	1.57	0.41	2.69	3.64	1.51	0.82	2.56	1.28	1.41	1.27	1.33	1.22	1.31	1.77	2.23	1.83	1.89	1.91	1.22	1.5	1.43	1.47	1.3	1.83
BnaA01G0131200ZS	1.34	1.33	2.7	3.71	0	0	0	0	0	0	0	0	0	4.65	1.15	0	2.72	0	0	3.53	0	0	4.18	10.26	2.21	0	0	0	0	8.03	0	0	0	3.76	0	0	0	0	2.12	1.17	0	1.55
BnaA01G0131300ZS	0	0	0	0	0	0	0	0	0	0	0	0	0	0	0	0	0	0	0	0	0	0	0	0	0	0	0	0	0	0	0	0	0	0	0	0	0	0	0	0	0	0
BnaA01G0131400ZS	7.56	7.95	10.54	7.04	6.87	11.59	1.97	0.05	3.7	0.09	1.08	1.78	1.26	6.48	0.52	2.76	1.88	1.35	7.86	2.78	16.21	27.22	9.09	21.33	14.52	14.35	8.03	2.59	3.23	3.48	1.88	2.5	8	9.12	4.61	8.53	6.75	31.16	15.95	29.93	17.29	22.58
BnaA01G0131500ZS	0	0	0	0	0	0	0	0.22	0	0	0	0	0	0	0	0	0	0	0	0	0	0.1	0	0	0	0	0	0	0	0	0	0	0	0	0	0	0	0	0	0	0	0
BnaA01G0131600ZS	0	0	0	0	0	0	0	0	0	0	0	0	0	0	0	0	0	0	2.89	0	0	0	0	0	0	0	0	0	0	0	0	0	0	0	0	0	0	0	0	0	0	0
BnaA01G0131700ZS	0	0	0	0	0	0	0	0	0	0	0	0	0	0	0	0	0	0	0	0	0	0	0	0	0	0	0	0	0	0	0	0	0	0	0	0	0	0	0	0	0	0
BnaA01G0131800ZS	1.17	0.81	1.15	1.06	0.2	0.29	0.06	0.53	0.91	0.13	0.26	0.37	1.01	0.92	0.41	0.33	0.43	0.14	0	0.47	0.92	0	0.12	0.3	0.51	0.51	0.36	0.35	0.61	0.29	0.26	0	0	0.13	0.13	0.46	0	0.19	0.12	0.06	0.19	0.07
BnaA01G0131900ZS	1.11	1.4	1.14	1.65	0.67	0.46	1.32	5.62	1.51	3.47	1.49	1.93	1.09	1.3	2.92	1.6	0.83	1.04	0.97	3.19	1.49	0.67	0.55	0.71	0.79	0.69	3.09	1.15	2.02	0.64	1.8	3.57	1.9	2.31	2.65	2.42	1.61	1.72	0.72	0.98	0.71	0.8
BnaA01G0132000ZS	0	0	0	0	0	0	0	0	0	0	0	0	0	0	0	0	0	0	0	0	0	0	0	0	0	0	0	0	0	0	0	0	0	0	0	0	0	0	0	0	0	0
BnaA01G0132100ZS	0	0	0	0	0	0	0	0	0	0	0	0	0	0	0	0	0	0	0	0	0	0	0	0	0	0	0	0	0	0	0	0	0	0	0	0	0	0	0	0	0	0
BnaA01G0132200ZS	0	0	0	0	0	0	0	0	0.87	0	0	0	0	0	0	0	0	0	0	0	0	0	0	0	0	0	0	0	0	0	0	0	0	0	0	0	0	0	0	0	0	0
BnaA01G0132300ZS	2.22	1.97	1.76	0.22	2.37	0.24	1.82	0.63	2.69	2.74	2.31	4.42	6.6	1.88	3.43	6.5	4.12	6.05	0.2	5.78	2.47	0.56	0.76	1.31	0.81	0.55	0.76	0.37	0.99	1.83	1.84	0.83	1.5	0.86	1.87	2.94	2.71	0	0.19	0.57	0.2	1.55
BnaA01G0132400ZS	2.47	2.98	4.55	1.72	1.1	0.96	0.93	3	1.59	6.42	1.28	2.97	1.96	2.35	3.2	1.94	1.39	0.33	4.37	2.52	1.04	2.42	0.2	1.44	1.24	1.86	4.89	2.43	3.5	2.9	4.4	8.88	4.49	2.84	4.14	3.09	2.68	2.39	2.28	1.71	3.31	1.74
BnaA01G0132500ZS	28.3	26.66	34.17	90.42	33.73	32.34	28.9	43.69	76.72	41.8	35.72	58.38	64.67	51.81	43.16	17.88	28.53	14.88	18.83	15.17	14.4	17.49	23.88	10.44	47.8	36.75	40.16	43.41	36.53	30.51	22.43	19.39	18.95	31.39	26.5	22.13	11.16	15.8	15.62	22.2	13.41	21.74
BnaA01G0132600ZS	7.95	10.02	9.18	9.75	10.36	10.92	12.82	13.32	11.38	13.07	13.65	11.12	11.54	13.26	11.62	8.73	9.47	7.95	8.63	8.2	8.96	9.39	7.04	5.68	10.69	10.29	10.12	11.26	15.65	10.4	13.11	13.27	10.86	14.48	14.04	11.43	6.26	8.1	9.04	6.66	7.19	10.54
BnaA01G0132700ZS	7.65	6.78	6.5	7.88	7.74	5.16	6.32	4.96	6.76	4.33	6.41	7.72	9.33	5.29	9.6	8.46	7.97	13.07	5.96	9.5	2.51	3.55	9.7	4.01	4.72	6.01	5.32	7.69	6.63	4.54	13.73	9.44	10.15	9.73	11.29	10.04	8.04	6.34	6.79	6.84	4.77	7.63
BnaA01G0132800ZS	2.33	1.78	3.07	0.91	1.12	1.93	1.26	1.54	2.05	1.42	2.17	1.71	2.23	1.99	2.22	1.45	1.82	1.38	1.47	2.09	2.79	0.63	0.55	0.67	1.35	1.42	1.74	1	0.88	1.09	1.07	1.37	1.43	1.16	0.94	1.43	1.99	1.36	1.29	1.44	0.93	1.34
BnaA01G0132900ZS	0	0	0	0	0	0	0	0	0	0	0	0	0	0	0	0	0	0	0	0	0	0	0	0	0	0	0	0	0	0	0	2.21	0	0	0	0	0	0	0	0	0	0
BnaA01G0133000ZS	0	0	0	0	0	0	0	0	0	0	0	0	0	0	0	0	0	0	0	0	0	0	0	0	0	0	0	0	0	0	0	0	0	0	0	0	0	0	0	0	0	0
BnaA01G0133100ZS	0.98	1.35	1.36	1.39	0	2.7	0.72	0	0.79	0	0.93	0	1.13	1.85	0	0	0.81	0.76	0.7	0	0	2.33	0	2.49	1.07	2.41	1.01	0.65	4.53	0.16	2.54	1.65	1.9	1.52	3.49	3.34	0.86	0.36	1.54	0.67	1.22	1.55
BnaA01G0133200ZS	0	0	0	0	0	0	0	0.07	0	0	0	0	0	0	0	0	0	0	0	0	0	0	0	0	0	0	0	0	0	0	0	0	0	0.29	0	0	0	0	0	0	0	0
BnaA01G0133300ZS	7.27	8.4	8.47	7.03	2.29	3.8	2.64	3.9	6.05	0	6.75	6.77	11.17	2.2	3.87	10.41	3.72	3.46	10.11	0	5.88	2.44	5.95	3.42	8.94	1.93	2.95	2.88	1.62	6.21	3.24	3.81	2.26	5.24	7.7	5.07	1.01	3.21	4.53	4.72	3.65	3.25
BnaA01G0133400ZS	31.95	31.53	29.45	55.51	43.35	31.15	30.6	18.28	44.86	34.26	41.35	44.15	50.51	43.77	36.38	35.74	27.81	26.16	35.56	27.72	34.64	29.96	19.37	32.77	32.99	26.89	24.45	25.19	22.32	20.95	24.6	22.24	23.5	27.57	18.59	19.12	16.45	24.84	23.87	20.25	32.67	26.59
BnaA01G0133500ZS	6.97	8.37	7.08	5.58	8.21	6.35	5.29	8.5	6.54	4.06	6.12	7.82	6.57	8.54	7.42	6.35	6.93	8.82	4.31	6.33	3.84	2.64	4.87	4.41	4.46	6.33	4.07	5.47	7.66	6.29	10.52	10.6	11.46	12.77	13.21	9.66	8.39	9.08	6.86	6.73	7.1	8.05
BnaA01G0133600ZS	0	0	0	0	0	0	0	0	0	0	0	0	0	0	0	0	0	0	0	0	0	0	0	0	0	0	0	0	0	0	0	0	0	0	0	0	0	0	0	0	0	0
BnaA01G0133700ZS	0.72	0.8	0.53	1.48	0.53	0.77	0.17	0.26	0.36	1.67	0.17	0.86	0.18	0	0.18	0.95	1.11	0.18	0.9	0.62	1.02	0.23	0.79	1.55	0.75	0.6	0.32	0.45	0.56	0.45	1.6	0.34	0	0.53	1.11	0	0.16	0.08	1.28	0.46	0.08	0.44
BnaA01G0133800ZS	0.24	0.71	1.24	0.94	0.62	1.08	0.22	0.18	1.32	0	0.96	1.34	0.76	0.74	0.14	0.61	1.14	0.26	0.66	0.09	0	0.8	0.13	1.46	2.16	1.4	0.81	1.3	1.67	1.58	0.82	1.05	3.03	2.96	1.28	1.1	0.22	0.36	0.86	1.58	2.3	0.92
BnaA01G0133900ZS	5.74	5.2	3.9	2.11	14.6	3.16	13.57	2.14	12.9	4.45	6.74	4.29	4.38	5.23	5.85	8.03	6.2	8.19	6.37	2.38	2.5	1.32	1.57	1.08	3.25	2.01	1.34	8.93	4.63	6.77	10.16	9.74	8.18	4.46	4	7.27	4.94	4.59	3.82	1.82	1.53	3.12
BnaA01G0134000ZS	0	0	0	0	0	0	0	0	0	0	0	0	0	0	0	0	0	0	0	0	0	0	0	0	0	0	0	0	0	0	0	0	0	0	0	0	0	0	0	0	0	0
BnaA01G0134100ZS	0.76	0.68	0.34	0	0.41	0.22	0.26	0.4	0.14	0	0.2	0	0	0	0.55	0.27	0.71	0	1.07	0	1.93	1.08	0.3	1.19	0.19	0.06	0.43	0.58	0.12	1.16	0.58	0.13	1.16	1.89	1.58	1.06	0	2.91	1.29	3.32	0.93	1.8
BnaA01G0134200ZS	30.7	34.34	30.14	39.87	31.46	29.96	25.56	34.32	37.25	29.16	29	34.58	39.21	33.07	36.3	27.86	26.44	39.88	26.83	33.05	24.71	18.36	31.23	14.15	23.48	26.58	17.29	27.77	29.6	17.56	30.11	32.22	20.93	26.9	27.99	27.16	21.58	25.67	20.61	20.68	18.44	21.95
BnaA01G0134300ZS	0	0	0	0	0	0	0	0	0	0	0	0	0	0	0	0	0	0	0	0	0	0	0	0	0	0	0	0	0	0	0	0	0	0	0	0	0	0	0	0	0	0
BnaA01G0134400ZS	4.68	4.96	6.04	7.98	4.96	4.61	5.47	5.67	6.6	6.89	7.91	5.81	6.76	6.36	8.31	6.93	4.68	7.18	3.89	4.71	3.78	4.45	6.51	4.42	5.13	4.15	4.8	7.14	3.96	5.14	6.11	4.53	4.18	4.34	5.94	6.85	5.56	4.4	4.5	4.96	3.7	3.39
BnaA01G0134500ZS	4.61	5.57	8.17	9.99	0.49	5.91	5.86	23.71	1.54	2.8	7.64	4.71	20.48	7.95	9.94	7.48	2.1	17.66	20.78	5.73	25.06	15.41	111.75	38.81	10.33	11.88	0.42	17.17	26.89	3.26	4.14	12.54	9.14	13.83	10.3	28.17	9.51	28.28	15.05	9.73	7.11	17.32
BnaA01G0134600ZS	10.55	6.28	6.54	12.84	6.19	2.8	12.22	109.17	11.98	37.63	25.94	27.19	26.58	14.87	18.04	10.38	11.77	25.25	5.07	10.38	7.12	6.52	19.38	5.38	6.44	6.12	4.7	24.41	5.87	14.47	8.72	10.45	11.04	9.19	8.65	6.02	11.12	5.24	4.59	3.93	6.24	8.54
BnaA01G0134700ZS	19.76	2.19	17.78	27.48	31.13	8.88	0	3.8	36.4	30.22	19.79	25.36	52.4	16.67	16.22	25.44	2.21	3.96	8.17	7.44	21.58	1.62	8.27	0	10.5	21.26	19.49	4.85	7.65	0	10.95	5.43	11.33	14.06	7.42	21.96	6.73	0	8.37	5.81	0	2.66
BnaA01G0134800ZS	108.3	116.54	134.65	101.07	64.82	168.75	101.41	67.86	89.82	132.17	112.99	130.74	119.75	166.93	82.66	95.05	113.04	87.55	130.72	66.73	96.02	222.87	67.69	169.21	213.3	202.34	112.36	182.06	172.6	124.36	110.68	123.39	116.62	152.44	128.16	130.2	130.04	164.04	177.57	211.42	150.95	149.25
BnaA01G0134900ZS	1.87	1.71	4.1	4.22	3.14	1.85	5.06	0	7.85	2.97	3.81	3.26	2.08	0.76	3.8	1.41	2.48	3.01	1.45	1.17	0.96	1.84	0.93	3.54	5.55	5.08	2.44	3.34	5.12	2.45	3.74	2.89	0.65	1.69	3.54	5.59	1.89	0.87	5.07	2.61	0.84	3.66
BnaA01G0135000ZS	3.98	3.72	3.74	5.2	4.69	2.76	4.43	5.24	6.66	5.91	5.12	5.82	3.59	3.9	6	5.65	9.25	9.29	6.06	6.83	0.82	1.29	6.77	2.06	2.68	1.82	1.74	4.5	2.57	2.34	5.22	3.48	1.66	1.85	2.83	4.65	3.62	7.78	2.56	2.53	2.32	1.74
BnaA01G0135100ZS	5.85	4.66	4.85	3.41	3.81	4.14	5.08	109.23	3.85	5.95	5.2	4.38	4.72	6.74	8.31	5.57	6.04	25.65	6.06	12.44	6.29	3.99	15.08	1.98	1.03	1.58	0.76	1.86	2.04	6.98	4.67	3.44	2.49	6.41	3.38	5.13	5.28	3.98	3.09	3.8	4.34	2.82
BnaA01G0135200ZS	24.23	21.74	19.75	18.23	16.71	8.59	16.8	24.28	11.66	28.82	21.7	15.99	23.26	18.25	25.23	30.61	29.22	46.37	15.36	37.28	25.56	6.49	23.32	10.66	8.16	7.06	10.26	18.3	13.94	16.4	30.15	32.6	26.11	24.56	38.18	30.32	28.25	23.87	21.11	8.54	10.58	13.78
BnaA01G0135300ZS	6.55	6.98	7.13	2.43	5.85	4.11	6.56	10.53	5.66	5.64	6.49	7.27	6.16	8.05	6.4	6.16	7.02	4.89	7.34	5.29	4.7	6.8	4.15	6.56	3.49	4.82	4.51	6.81	6.21	5.39	9.65	7.34	9.43	10.57	8.75	7.33	5.35	6.87	6.58	5.9	8.65	5.79
BnaA01G0135400ZS	0	0	0	0	0	0	0	0	0	0	0	0	0	0	0	0	0	0	0	0	0	0	0	0	0	0	0	0	0	0	0	0	0	0	0	0	0	0	0	0	0	0
BnaA01G0135500ZS	0	0	0	0	0	0	0	0	0	0	0	0	0	0	0	0	0	0	0	0	0	0	0	0	0	0	0	0	0	0	0	0	0	0	0	0	0	0	0	0	0	0
BnaA01G0135600ZS	0	0	0	0	0	0	0	0	0	0	0	0	0	0	0	0	0	0	0	0	0	0	0	0	0	0	0	0	0	0	0	0	0	0	0	0	0	0	0	0	0	0
BnaA01G0135700ZS	0.42	0.35	0.33	0.65	0.53	0.39	0.7	0.49	0.43	0.62	0.32	0.61	0.35	0.75	0.6	0.47	0.78	0.53	0.28	1.16	1.44	0.29	0.32	0.47	0.23	0.05	0.21	0.53	0.27	0.36	0.51	0.51	0.89	0.88	0.54	0.4	0.27	0.14	0.32	0.1	0.6	0.14
BnaA01G0135800ZS	0	0.03	0.2	0.1	0	0.43	0.03	0	0	0	0	0	0	0.29	0	0	0.1	0	0	0	0	0.15	0	0.38	0.6	0.25	0	0.08	0.33	0	0.03	0	0.13	0	0	0.03	0.15	0.47	0.09	0.22	0.09	0.06
BnaA01G0135900ZS	0	0	0.89	0	0.65	0	7.77	8.97	1.81	2.77	3.6	2.82	1.72	0.63	1.73	7.42	3.7	4.59	0.2	2.16	0	0	3.07	0.76	0.41	0.55	1.53	2.21	6.39	2.58	1.03	3.34	2.38	0	1.47	1.06	0.2	0	0.2	0.77	0.2	0.22
BnaA01G0136000ZS	4.55	4.51	3.04	1.45	7.12	3.95	1.3	2.77	1.51	3.36	2.81	3.82	3.46	4.08	4.77	8.12	5.42	5.74	16.18	4.85	6.54	0	6.13	2.42	0.65	0	2.43	0	0	2.95	6.7	0.67	4.19	3.62	4.09	4.21	7.51	5.31	7.47	0	1.29	5.81
BnaA01G0136100ZS	0	0	0	0	0	0	0	0	0	0	0	0	0	0	0	0	0	0	0	0	0	0	0	0	0	0	0	0	0	0	0	0	0	0	0	0	0	0	0	0	0	0
BnaA01G0136200ZS	2.71	2.53	1.32	3.04	14.98	8.47	20.08	32.41	6.42	10.3	8.59	2.8	2.12	3.05	6.33	6.68	4.02	21.42	3.77	17.55	5.36	8.14	21.99	13.71	5.57	8.67	9.8	8.44	5.48	13.9	13.52	11.48	10.38	9.88	10.65	11.07	10.11	7.91	4.28	6.81	11.21	9.42
BnaA01G0136300ZS	28.54	43.77	48.89	45.15	75.88	39.97	76.76	43.65	62.1	140.45	43.53	112.02	110.42	72.25	46.84	76.33	37.63	47.5	55.58	37.21	27.46	24.32	62.83	22.68	31.5	17.99	34.11	58.18	36.35	11.11	29.19	38.02	18.88	60.27	22.27	3.99	30.3	28.82	55.22	15.48	22.9	29.23
BnaA01G0136400ZS	0.19	0.21	0.07	1.07	0.46	0.2	0.37	1.53	0.58	0.53	0.66	0.43	1.47	0.72	1.07	0.21	0.34	0.32	0	0.36	0.07	0.03	0.06	0	0.3	0.09	0.03	0.24	0.47	0.12	0.26	0.41	0.91	0.38	0.11	0	0.22	0.15	0.19	0.12	0.32	0.21
BnaA01G0136500ZS	0	0.08	0.08	0	0	0	0	0	0	0	0	0	0.08	0.16	0	0	0	0	0	0	0	0.07	0	0	0	0	0	0	0	0	0	0	0	0	0	0	0.07	0	0	0	0	0
BnaA01G0136600ZS	3.08	1.92	2.55	3.16	3.44	2.84	2.08	3.24	3.31	4.26	3.8	3.16	4.44	2.03	3.72	2.04	3.2	2.32	3.21	2.2	2.25	2.11	1.06	0.99	2.59	2.92	1.54	2.94	3.01	2.44	4.37	3.03	3.62	4.78	2.7	1.73	3.61	1.64	2.85	2.51	1.3	2.32
BnaA01G0136700ZS	0	0	0	0	0	0	0	0	0	0	0	0	0	0	0	0	0	0	0	0	0	0	0	0	0	0	0	0	0	0	0	0	0	0	0	0	0	0	0	0	0	0
BnaA01G0136800ZS	0.76	0.21	0.32	0	0	0.12	0.3	0	0.11	0.21	0.1	0.69	0.64	0	0.32	0	0.67	0	0	0.53	0.11	0.09	0	0.93	0	0	0	0	0	0	0.1	0.62	0.21	0.64	0.21	0.1	0	0	0.1	0	0.19	0.53
BnaA01G0136900ZS	22.66	19.73	28.97	22.14	16.5	14.56	15.03	7.78	17.95	21.05	16.79	31.74	25.16	28.42	12.42	16.98	19.03	7.19	19.25	6.12	12.22	11.13	3.55	10.89	11.49	17.04	12.29	13.7	19.74	9.48	12.37	19.48	20.21	16.32	14.07	13.19	2.97	8.84	11.71	10.23	17.21	10.76
BnaA01G0137000ZS	2.81	3.34	1.74	4.9	1.72	2.24	2.16	4.47	2.96	3.97	3.89	1.86	2.5	3.01	4.03	1.35	2.78	4.7	1.59	3.43	0.48	0.81	1.63	2.01	1.73	4.46	1.94	1.37	4.06	2.25	5.57	3.2	3.2	4.56	4.32	4.68	5.07	2.39	1.96	2.38	2.1	5.01
BnaA01G0137100ZS	11.64	8.2	8.8	11.99	12.22	9.37	6.77	11.01	10.27	12.3	10.79	10.26	12.04	10.56	10.46	9.04	8.32	9.66	10.49	10.08	7.99	7.79	9.22	6.86	7.51	5.86	6.26	5.23	5.09	8.65	8	8.09	5.59	8.26	6.09	6.14	6	7.01	4.46	4.81	4.36	5.83
BnaA01G0137200ZS	0	0.12	0.25	0.26	0	0.13	0	0.24	0.13	0	0.24	0.13	0.73	0	0.49	0.12	0.13	0	0	0	0.65	0	0	0	0	0	0	0	0	0	0.12	0	0	0.25	0	0	0.22	0.12	0.44	0	0	0.25
BnaA01G0137300ZS	2.66	3.96	4.9	4.61	3.16	6.51	1.98	0.32	2.33	4.8	5.35	2.93	4.03	4.46	4.91	1.5	3.67	1.9	7.49	10.1	6.11	2.43	0.32	1.18	2.08	2.99	2.78	1.79	0.87	0.53	2.52	3.76	1.77	1.4	2.22	1.36	6.23	2.37	1.7	1.95	0.95	1.97
BnaA01G0137400ZS	9.3	12.84	16.88	5.32	1.03	4.79	2.89	0	5.89	1	2	4.16	9.38	9.19	1.78	4.74	6.29	1.55	12.14	1.78	5.62	8.71	1.58	5.57	4.08	2.17	3.38	3.04	3.08	0.87	1.95	3.21	5.62	6.97	7.68	7.01	8.76	12.12	12.17	9.09	11.51	5.35
BnaA01G0137500ZS	0	0	0.05	0.37	0	0	0	0	0	0	0	0	0	0	0.05	0.35	0	0	0	0	0	0	0.24	0	0.1	0.43	0.36	0	0	0	0.05	0	0	0.05	0	0	0	0.05	0.05	0.17	0	0.1
BnaA01G0137600ZS	0.13	0.13	0.09	0.27	0.26	0.24	0	0	0	0.26	0.04	0	0	0	0.04	0.13	0	0.17	0.4	0.3	0.05	0.31	0.12	0.08	0.33	0.04	0.2	0.04	0.12	0.04	0.12	0	0	0.04	0.29	0.04	0.47	0	0.12	0.04	0.08	0.21
BnaA01G0137700ZS	0	0	0.2	0.41	0.29	0.32	0.09	0.19	0	0	0	0	0.29	0	0.49	0	0	0	0	0	0	0.17	0.26	0.26	0.28	0	0	0	0	0.58	0	0	0	0.29	0.09	0.09	0	0	0	0	0	0.29
BnaA01G0137800ZS	9.44	10.16	10.39	21.72	7.27	13.54	5.96	8.73	13.61	20.5	10.08	15.68	14.89	14.17	12.48	9.82	9.64	20.32	12.66	16.66	7.39	8.68	9.86	6.1	14.66	10.81	8.44	8.92	9.04	5.39	11.07	7.27	6.3	8.25	8.21	8.34	5.89	7.25	6.57	4.29	6.58	5.81
BnaA01G0137900ZS	0	0	0	0	0	0	0	0	0	0	0	0	0	0	0	0	0	0	0	0	0	0	0	0	0	0	0	0	0	0	0	0	0	0	0	0	0	0	0	0	0	0
BnaA01G0138000ZS	4.34	3.28	4.95	3.51	2.95	2.05	2.4	1.52	2.37	5.29	1.67	2.31	2.93	3.35	3.3	3.38	3.44	0.57	3.19	3.11	4.82	2.9	1.02	1.72	1.78	2.91	5.05	2.17	2.3	2.59	3.36	4.73	5.48	5.78	3.25	4.38	4.15	3.57	4.96	4.57	3.3	2.34
BnaA01G0138100ZS	0	0.09	0	0.37	0	0	0.59	0	0	0	0.43	0.39	0	0.26	0	0	0.28	0.09	0	0	0	0	0	0.08	0	0	0	0.23	0.4	0	0.17	0	0.09	0	0	0	0	0	0	0.08	0	0
BnaA01G0138200ZS	36.92	37.18	35.25	47.25	52.34	41.09	47.3	30.63	49.98	62.14	48.49	59.11	64.24	54.3	55.95	33.68	30.88	29.88	47.63	23.81	34.81	34.1	20.71	22.1	40.94	43.47	53.22	44.59	63.08	36.72	77.94	79.19	79.54	75.4	84.84	68.06	32.79	35.55	38.02	34.15	36.37	53.87
BnaA01G0138300ZS	0	0	0	0	0	0	0	0	0	0	0	0	0	0	0	0	0	0	0	0	0	0	0	0	0	0	0	0	0	0	0.23	0	0	0	0	0	0	0	0	0	0	0
BnaA01G0138400ZS	39.93	34.54	33.86	85.39	21.04	22.41	20.19	27.12	45.75	12.38	21.07	41.81	17.2	15.43	23.38	18.07	50.5	20.52	8.57	21.37	9.53	6.16	31.43	3.59	11.03	5.24	16.83	24.75	13.4	14.49	19.38	22.41	9.41	14.9	19.12	17.03	18.81	6.97	6.6	16.04	12.71	7.49
BnaA01G0138500ZS	2.6	3.63	1.29	7.88	4.31	2.19	12.38	74.93	12.99	26.94	21.43	24.26	21.4	14.97	21.69	12.38	11.39	25.26	3.51	9.51	3.33	0.3	10.26	1.01	5.17	6.1	5.36	19.56	22.65	20.12	15.25	13.11	6.87	12.71	12.32	9.75	7.27	3.01	1.65	1.44	1.36	2.44
BnaA01G0138600ZS	7.82	6.55	6.3	3.05	2.7	1.39	2.5	14.16	4.41	1.7	5.52	8.18	7.87	7.49	7.11	8.81	5.68	14.31	3.31	6.77	4.95	1.01	4.06	3.06	1.42	1.02	0.19	3.28	4.07	2.5	5.98	5.42	3.99	5.23	6.61	5.6	5.74	5.14	3.61	2.69	2.54	1.68
BnaA01G0138700ZS	0.33	0.49	0.33	0.34	0.34	0.18	0.92	0.79	0.17	0.8	2.06	0.7	0.32	2.4	1.16	2.6	2.92	1.3	0.6	1.54	1.36	0.29	0.83	0	0	0	0.14	1.24	0.46	0	1.24	0.31	1.62	0.33	1.18	0	2.35	0	0.88	0.43	0.3	0
BnaA01G0138800ZS	0.18	0.34	0.17	0.3	1.2	0	0.6	0	1.01	0	0.56	0.12	0	0.45	0.76	0.45	0.54	0.46	0.11	0.29	1.03	0.31	0	0.91	1.31	0.68	0.31	0.39	0.31	0	0.75	0.33	0	0.46	0.5	0.11	0.1	0.22	0.18	0.59	0.11	1.29
BnaA01G0138900ZS	0.08	0	0	0.04	0.11	0.16	0	0.37	0.12	0	0.26	0	0.24	0.46	0	0.19	0.79	0.04	0.18	0	0	0.13	0	0.03	0.14	0.24	0.07	0.19	0.14	0.58	0.14	0.47	0.04	0.6	0.29	0.29	0.03	0.07	0	0.32	0.07	0.04
BnaA01G0139000ZS	0.55	0	0.55	1.66	0.53	0.58	2.5	0	0.83	0	0.26	0	0	1.29	0	0.78	0.28	0.27	0.48	0	0	0.69	0	0.92	2.24	2.02	0	2.03	0.25	0	0	1.02	2.65	1.61	0.51	0	0	1.01	1.19	0.94	1.71	2.78
BnaA01G0139100ZS	0	0	0	0	0	0	0	0	0	0	0	0	0	0	0	0	0	0	0	0	0	0	0	0	0	0	0	0	0	0	0	0	0	0	0	0	0	0	0	0	0	0
BnaA01G0139200ZS	6.97	7.52	7.27	8.38	7.47	5.08	6.68	7.37	8.49	12.07	8.16	9.31	9.42	8	12.89	6.15	6.94	5.99	6.37	7.09	5.77	4.49	4.14	4.54	6.21	5.75	6.71	7.2	10.3	5.37	10.5	9.97	8.56	8.76	11	7.97	6.16	6.18	5.32	5.92	4.79	7.71
BnaA01G0139300ZS	10.57	17.85	8.07	6	19.4	11.7	5.95	2.29	9.3	13.96	5.19	5.68	8.59	4.5	2.83	13.47	18.43	3.55	2.59	9.18	0.6	11.5	1.02	13.53	15.1	10.68	6.55	6.88	2.76	14.19	13.3	18.98	2.89	7.76	10.71	13.86	9.34	17.02	4.13	21.01	11.77	8.69
BnaA01G0139400ZS	9.24	8.15	9.13	10.14	13.38	9.23	10.35	12.77	12.17	16.62	13.62	12.36	15.68	13.97	15.63	11.27	10.05	9.75	10.57	9.94	8.68	7.08	8.28	4.52	7.6	6.59	6.22	9.25	9.91	10.83	9.79	8.61	8.33	11.66	10.12	7.64	6.8	5.24	6.72	4.78	6.01	7.84
BnaA01G0139500ZS	0	0	0	0	0	0	0	0	0	0	0	0	0	0	0	0	0	0	0	0	0	0	0	0	0	0	0	0	0	0	0	0	0	0	0	0.15	0	0	0	0	0	0
BnaA01G0139600ZS	1.47	0.83	1.04	1.51	1.65	0.97	0.91	1.54	1.07	1.71	0.94	1.42	1.23	1.01	1.39	0.74	0.94	0.55	1.22	0.97	2.39	0.73	0.31	0	1.5	0.35	0.8	0.24	0.19	0.24	0.46	0.8	0.76	1.09	0.93	0.67	1.25	0.52	0.25	0.06	0.5	0.54
BnaA01G0139700ZS	10.94	11.22	10.06	17.74	12.83	10.34	9.24	14.39	14.57	15.98	13.21	14.98	15.33	14.78	15.57	14.26	12.12	13.35	8.96	11.32	8.66	6.42	8.22	6.73	11.33	10.37	10.44	10.02	11.25	9.51	13.07	16	10.77	13.42	11.05	11.57	9.22	7.66	8.98	7	7.18	9.96
BnaA01G0139800ZS	6.4	6.68	6.64	12.14	2.04	9.3	1.79	0	5.76	0.78	0.61	2.81	3.6	3.21	0.48	1.39	2.48	0.16	5.03	1.49	0	3.34	0.98	4.55	7.58	6.18	3.3	0.6	0.86	0.67	0.23	0.08	1.81	0.94	0.61	0.15	1.78	4.55	5.83	7.02	7.26	6.33
BnaA01G0139900ZS	4.29	6.79	5.49	2.36	6	12.71	12.55	10.72	7.72	6.59	7.94	2.79	4.81	4.86	4.33	10.95	5.57	10.45	6.81	8.89	11.65	24.9	27.83	24.78	11.96	10.89	5.02	10.52	7	18.54	13.25	8.11	9.98	12.4	15.46	18.71	19.07	23.76	19.69	19.22	19.55	16.86
BnaA01G0140000ZS	21.77	16.85	17.4	19.01	30.62	19.08	15.78	14.7	16.59	29.77	22.22	20.48	20.88	17.94	22.72	22.02	13.49	29.18	19.28	25.03	24.05	16.36	23.94	12.74	18.57	19.83	15.76	16.07	9.1	20.09	20.7	18	18.66	20.73	13.72	29.16	16.65	31.33	17.18	16.47	16.74	11.07
BnaA01G0140100ZS	6.73	7.19	7.91	12.88	5.83	8.63	3.35	1.21	3.56	2.28	4.08	5.7	6.37	3.91	3.47	5.72	5.33	3.16	6.56	4.3	4.22	4.05	3.32	3.86	7.95	7.36	5.47	2.12	2	0.9	2.37	3.13	2.1	5.42	3.05	5.3	4.85	6.62	4.32	4.61	6.91	7.84
BnaA01G0140200ZS	2.82	4.1	2.91	2.81	4.99	3.28	3.65	5.63	4.11	4.71	4.81	3.29	5.55	3.84	6.36	3.66	4.65	4.75	3.73	4.98	4.71	1.75	2.84	1.02	2.25	1.85	1.55	2.25	1.92	2.06	4.54	3.1	3.75	5.05	3.45	3.79	2.84	2.79	1.62	1.89	2.69	2.96
BnaA01G0140300ZS	7.2	6.77	5.54	6.03	9.29	3.55	5.54	10.25	8.55	8.77	10.75	7.87	10.22	10.1	8.96	6.28	12.39	9.68	9	6.87	8.5	5.2	7.95	3.64	5.84	4.61	4.07	7.93	6.12	5.17	11.65	10.22	7.08	10.66	13.17	14.03	7.61	7.64	5.65	3.29	4.41	6.21
BnaA01G0140400ZS	0.23	0.07	0.19	0.04	0.15	0.08	0.21	0.11	0.23	0	0.04	0	0.15	0.15	0.08	0.07	0.12	0.22	0	0	0.24	0.34	0.03	0.43	1.43	1.41	0.03	0.36	1.23	0.03	0.89	0.25	0.26	0.25	0.46	1.16	0.51	0.5	0.51	0.61	0.7	0.44
BnaA01G0140500ZS	14.15	13.56	16.82	24.66	14.77	13.76	10.33	4.14	10.74	13.7	10.26	9.13	10.34	11.19	9.41	12.19	10.7	7.61	11.55	13.06	10.43	9.82	7.21	5.4	17.41	12.52	5.53	5.8	10.32	8.01	14.01	11	5.94	17.82	11.96	10.58	9.72	8.81	9.23	7.77	5.41	13.39
BnaA01G0140600ZS	4.56	3.58	5.16	8.12	3.41	11.94	10.65	5.6	12.26	15.6	14.55	17.25	8.28	13.99	6.34	6.52	5.9	1.32	2.28	1.5	7.24	6.2	0.69	6.52	12.92	10.98	13.72	14.46	18.03	11	11.88	13.37	14.89	9.56	6.94	4.12	4.66	4.88	5.8	3.84	7	3.91
BnaA01G0140700ZS	7.17	6.96	4.18	9.89	7.94	8.83	8.54	7.3	6.71	13.08	10.16	12.03	12.75	8.43	12.45	4.78	6.93	8.49	5.35	10.28	5.98	5.1	8.34	4.99	8.36	4.89	5.24	8.93	6.23	6.01	5.34	6.17	3.97	8.08	6.89	5.87	5.06	7.1	4.65	4.04	6.52	4.18
BnaA01G0140800ZS	3.37	3.3	2.97	6.12	7.65	3.9	5.3	7.26	4.39	3.58	4.93	5.04	6.98	3.49	4.59	4.27	1.98	7.51	3.12	4.85	4.45	2.58	5.89	3.53	3.76	3.36	3.06	3.27	1.92	2.69	4.09	3.56	2.22	3.95	3.04	3.45	3.92	4.32	2.04	2.91	2.22	2.7
BnaA01G0140900ZS	1.89	1.07	1.66	2.02	2.2	1.44	0.89	1.24	1.52	1.51	1.37	2.16	3.18	2.3	2.16	1.55	1.74	1.45	1.16	1.15	1.34	0.78	0.81	0.82	1.4	1.18	1.25	1.11	1.14	1.07	1.44	1.77	1.6	1.73	1.48	2.31	0.99	0.95	1.01	1.34	0.73	1
BnaA01G0141000ZS	6.9	5.96	4.88	4.38	7.15	3.48	4.87	14.45	6.9	8.35	7.21	9.26	8.74	8.15	7.93	8.33	7.05	12.55	5.97	8.75	4.32	3.2	4.51	3.58	4.19	5.69	5.8	3.8	6.77	4.61	7.6	6.41	5.07	6.59	7.96	7.23	3.52	4.23	6.36	4.25	5.04	7.28
BnaA01G0141100ZS	24.86	29.12	46.07	30.36	17.97	19.5	20.07	2.18	19.19	36.04	29.43	37.25	51.13	60.93	37.01	16.74	29.44	17.46	25.3	7.75	26.43	25.35	8.17	14.96	32.84	31.86	26.12	33.08	46.98	16.78	32.63	40.99	38.01	63.39	34.78	50.83	14.8	34.18	23.04	38.14	13.62	30.78
BnaA01G0141200ZS	11.13	9.59	9.34	5.26	4.64	4.25	1.63	1.24	3.58	5.46	5.17	6.09	6.68	8.16	6.27	7.8	12.22	6.16	9.45	4.18	7.88	3.51	0.8	2.64	1.73	2.07	1.61	2.15	3.45	1.33	4.51	3.05	3.89	5.22	4.1	6.51	4.41	5.53	6.19	2.88	1.95	3.2
BnaA01G0141300ZS	18.97	14.64	15.78	9.49	14.88	7.98	10.23	24.99	12.25	11.01	15.64	14.62	15.28	14.15	17.91	17.36	20.71	18.91	15.72	19.3	9.99	7.05	12.58	7.16	5.1	5.22	4.75	9.29	8.34	9.48	18.45	15.23	14.85	16.75	15.59	13.79	13.78	11.92	10.3	7.38	10.74	9.81
BnaA01G0141400ZS	10.19	9.1	11.85	12.15	11.57	7.92	10.07	9.19	11.92	13.71	12.11	13.48	14.54	17.22	12.91	14.14	12.53	13.84	10.77	11.36	8.45	9.53	10.1	5.7	10.96	6.61	12.79	10.67	7.03	10.1	10.03	12.73	10.59	10.38	9.73	11.42	8.26	8.8	6.87	5.05	5.96	6.29
BnaA01G0141500ZS	8.42	9.55	9.12	12.63	12.86	9.1	9.77	11.25	11.2	12.79	9.94	12.57	16.02	12.21	14.78	9.22	8.19	8.61	8.11	10.14	5.94	6.11	6.61	7.15	11.2	10.9	8.17	9.57	11.89	7.87	13.71	14.12	11.15	13.12	12.8	11.77	9.35	10.12	9.38	8.11	9.3	12.65
BnaA01G0141600ZS	5.17	4.23	4.52	5.51	5.12	4.81	4.55	4.74	5.37	6.13	5.09	4.64	5.45	5.31	5.52	4.29	4.91	5.22	5	6.38	4.02	3.56	2.88	3.24	3.12	2.82	2.82	3.28	4.52	3.87	4.32	3.56	3.93	4.31	4.91	3.67	2.65	3.87	2.58	3.06	3.31	3.46
BnaA01G0141700ZS	0.36	0.27	0.27	1.48	0.35	0.38	6.44	1.64	1.46	0.53	0.51	1.25	0.62	0.26	0.36	0.43	0.65	0.71	0.49	0.18	1.39	0.47	0	0.77	0.67	0.37	1.58	3.24	0.56	2.64	1.18	0.26	0.26	0.79	0.34	0.77	0.16	0.08	0.16	0.23	0.32	0.44
BnaA01G0141800ZS	1.03	1.04	0.94	2.36	7.61	1.51	0.83	0.25	0.78	1.25	0.75	1.3	0.8	1.8	1.62	0.45	0.75	0.23	0.67	0.1	0.65	1.24	0.53	0.77	2.61	0.8	1	1.06	1.96	2.71	1.01	1.11	0.31	1.01	1.15	0.35	0.72	0.85	0.52	0.31	1.06	0.75
BnaA01G0141900ZS	11.18	10.32	9.43	13.35	15.78	10.87	8.91	18.54	11.59	8.79	11.4	15.04	11.11	10.88	12.58	9.9	11.38	23.37	8.08	14.53	14	4.63	19.49	3.77	11.44	4.11	8.03	6.77	8.85	9.65	8.74	8.56	3.36	9.15	7.69	10.1	8.89	12.52	4.98	5.96	6.17	6.88
BnaA01G0142000ZS	1.91	2.01	2.16	2.16	2.65	1.53	1.87	3.18	2.14	2.99	2.26	1.9	3.19	2.53	2.59	1.6	1.5	1.85	2.51	1.99	2.5	1.96	2.14	1.4	2.25	1.89	1.15	2.25	2.78	1.43	4.01	2.48	3.03	2.97	2.82	2.8	1.63	2.37	2.32	2.9	1.87	2.98
BnaA01G0142100ZS	0.51	1.05	1	1.75	0.97	2.13	0.76	1.98	2.26	1.46	1.32	2.46	2.13	2.15	1.25	0.92	1.15	0.03	0.93	0.27	0.84	1.33	0.71	0.78	4.62	3.84	4.71	2.54	2.35	1.52	1.38	2.6	2.49	1.95	1.62	1.68	0.36	1.27	1.09	1.45	0.98	0.94
BnaA01G0142200ZS	6.92	7.38	7.09	5.84	7.87	4.1	6.2	5.08	6.26	9.23	8.46	6.31	4.17	7.21	6.64	8.06	7.84	8.54	6.09	8.01	7.03	4.11	7.58	5.87	4.21	3.4	3.7	4.24	3.11	3.86	7.2	7.23	7.69	6.96	7.5	7.84	7.23	8.03	5.76	2.96	4.01	6.15
BnaA01G0142300ZS	0	0	0	0	0	0	0	0	0	0	0	0	0	0	0	0	0	0	0	0	0	0	0	0	0	0	0	0	0	0	0	0	0	0	0	0	0	0	0	0	0	0
BnaA01G0142400ZS	1.3	0.85	1.43	0.59	0.14	0.31	0.53	1.38	0	0	0	0.46	0	0.41	0.14	0.69	0.45	0	0.52	0	0	0.37	0.13	1.6	0.13	0	0	0	0	0	0.81	0	0	0	0	0.27	0	0	0.25	0.74	0.52	0.57
BnaA01G0142500ZS	0.26	0.37	0.52	0.23	0.55	0.36	0	0	0.11	0.92	0.21	0.28	0.18	0.25	0.52	0.18	0.46	0.11	0.62	0.29	0	0.75	0.16	0	0.31	0.31	0.4	0.41	0.27	0.22	0.18	0.28	0.33	0.33	0.46	0.11	0.03	0.07	0.4	0.13	0.47	0.61
BnaA01G0142600ZS	1.57	2.33	2.35	0.75	0	0.81	0	0	0	0	0	0	0	0	0	0	1.6	0	0	0	0	0	0.63	0	0	0	0	0	1.58	0	0	0	0	0	0	0	0	0	0	0	0	0
BnaA01G0142700ZS	1.61	2.43	2.24	1.65	2.11	2.65	0.91	5.04	1.96	0.84	1.74	0.34	4.4	3.39	4.24	1.34	1.33	2.11	0.5	4.6	1.44	0.65	2.34	1.2	1.1	2.25	0.75	1.71	4.79	1.8	4.12	1.73	3.58	3.4	5.3	3.97	1.91	2.79	0.86	3.46	1.54	4.29
BnaA01G0142800ZS	9.9	9.83	10.37	12.52	14.33	10.49	13.84	19.7	14.96	16.84	14.5	12.12	13.56	11.97	16.64	9.17	10.03	12.91	8.92	11.84	10.61	6.88	14.81	6	9.96	6.98	8.59	8.36	9.69	9.18	8.86	8.61	9.28	10.65	8.34	9.27	7.86	5.6	6.23	5.65	8.16	7.89
BnaA01G0142900ZS	20.95	20.72	21.66	18.78	27.28	19.67	27.15	38.29	25.29	30.15	33.27	27.07	31.7	31.9	36.26	25.12	26.54	24.76	19.17	23.93	15.42	16.27	22.3	12.19	17.51	14.13	19.48	24.8	20.56	23.98	28.01	23.32	20.88	28.01	26.39	26.89	17.11	18.05	18.28	18.35	16.72	18.17
BnaA01G0143000ZS	5.86	6.28	6.7	5.38	3.93	3.85	1.47	3.21	3.31	3.39	3.88	3.77	5.01	5.05	3.37	5.92	5.54	4.23	8.08	4.96	8.01	4.16	2.26	5.65	2.48	2.02	3.63	1.81	1.3	1.78	1.81	2.73	3.06	3.48	2.52	2.05	5.46	2.51	6.41	2.06	5.12	3.34
BnaA01G0143100ZS	5.83	3.83	2.08	2.63	3.16	0.52	3.42	2.77	5.4	6.07	7.98	9.74	12.21	5.21	22.59	20.06	6.51	11.08	6.82	11.48	0	0.69	0.42	0.96	0.59	0.13	0.14	1.48	1.87	2.55	3.61	0.3	1.26	1.89	4.73	2.76	0.28	0.3	1.42	0	1.44	2.23
BnaA01G0143200ZS	13.98	12.99	14.4	19.42	18.61	16.15	22.14	27.99	18.71	24.29	26.75	22.78	24.2	24.32	27.07	17.46	21.26	22.13	16.98	20.76	16.5	15.88	21.02	11.54	16.91	10.54	12.53	21.04	14.91	18.61	22.94	22.19	14.99	17	20.75	21.68	13.51	14.66	13.26	9.46	12.06	13.34
BnaA01G0143300ZS	5.58	7.35	8.08	3.57	5.08	3.29	6.65	3.24	8.98	6.01	7.96	9.21	7.77	6.56	5.8	6.99	5.24	4.3	4.8	2.93	6.88	5.69	5.38	5.31	6.46	5.12	5.84	7.75	6.39	6.17	9.79	7.52	12.2	12.25	10.96	12.34	6.36	8.89	7.24	6.06	10.1	4.35
BnaA01G0143400ZS	11.67	11.97	16.87	6.75	2.49	4.98	0	0.58	3.39	4.84	1.84	3.88	5.15	3.97	3.2	10.25	7.75	3.49	8.11	7.06	15.06	5.71	3.27	13.87	2.63	1.43	4.53	1.61	1.09	1.02	3.7	3.83	5.96	5.84	4.14	5.51	7.2	12.55	11.06	7.89	11.11	5.81
BnaA01G0143500ZS	69.83	71.55	97.9	19.11	18.41	29.98	36.51	50.94	46.58	71.54	54.28	84.77	43.34	59.27	46.17	69.29	55.61	34.26	61.94	32.71	75.5	74.67	42.45	64.98	25.39	38.9	61.92	62.62	54.27	30.42	79.49	99.84	128.72	91.71	85.92	96.32	58.43	70.69	90.2	79.69	112.08	53.37
BnaA01G0143600ZS	4.17	6.02	9.92	3.02	2.24	6.47	3.65	0.13	4.82	2.74	4.6	5.91	6.39	9.37	3.17	2.46	9.35	2.24	5.61	0.83	3.04	10.68	0.57	3.44	8.81	6.24	2.3	8.11	11.91	4.88	8.33	9.82	14.68	19.1	8.25	11.83	1.86	10.53	11.33	14.5	8.33	11.16
BnaA01G0143700ZS	0	0	0	0	0	0	0	0	0	0	0	0	0.03	0	0	0	0	0	0	0	0	0	0	0	0	0	0	0	0	0	0	0	0	0	0	0.05	0	0	0	0	0	0
BnaA01G0143800ZS	6.1	5.67	6.48	4.9	7.77	5.05	6.39	9.55	6.46	7.08	7.01	6.59	6.16	6.84	8.03	5.54	6.87	5.13	4.18	5.47	4.47	6.13	8.65	5.71	4.59	5.37	8.84	8.01	5.65	7.16	8.82	9.47	7.78	9.23	9.6	7.26	7.72	4.74	5	6.41	5.9	5.83
BnaA01G0143900ZS	11.09	8.43	10.21	8.28	13.36	6.53	10.47	10.94	7.18	12.22	10.37	9.56	8.64	8.09	18.18	19.09	18.81	16.03	9.96	10.94	13.89	3.33	8.13	5.29	4.64	4.16	6.84	6.32	6.27	6.77	9.14	12.24	6.92	12.06	10.98	11.81	9.68	9.56	10.92	3.38	4.61	4.28
BnaA01G0144000ZS	12.78	11.87	10.63	10.47	13.74	8.64	8.91	16.76	13.55	19.81	12.07	15.19	16.85	11.68	19.46	22.36	18.53	18.82	11.48	21.06	11.78	6.35	18.49	7.38	10.41	9.34	11.75	10.36	14.84	11.71	23.27	19.8	15.84	14.58	18.75	14.45	12.58	9.39	10.73	8.4	8.08	11.78
BnaA01G0144100ZS	3.3	3.41	4.8	3.31	3.29	2.41	3.41	3.88	4.89	3.71	4.89	6.92	6.14	6.22	7.36	5.69	3.18	2.78	3.31	3.69	4.11	3.8	1.95	2.41	4.87	5.4	8.15	6.62	7.51	5.28	9.24	10.6	9.29	9.89	9.27	7.31	3.07	5.69	7.3	3.18	3.99	5.24
BnaA01G0144200ZS	5.38	5.39	5.82	3.88	5.78	3.7	4.53	6.62	4.9	7.37	6.42	4.74	6.48	5.97	7.53	6.46	5.22	7.51	4.46	8.56	5.38	4.45	5.73	3.65	4.2	4.51	6.75	5.86	6.33	3.78	9.45	8.55	7.68	8.5	9.37	7.98	7.09	7.84	6.48	4.73	5.19	6.69
BnaA01G0144300ZS	0	0	0	0	0	0	0	0	0	0	0	0	0	0	0	0	0	0	0	0	0	0	0	0	0	0	0	0	0	0	0	0	0	0	0	0	0	0	0	0	0	0
BnaA01G0144400ZS	0	0	0	0	0	0	0	0	0	0	0	0	0	0	0	0	0	0	0	0	0	0	0	0	0	0	0	0	0	0	0	0	0	0	0	0	0	0	0	0	0	0
BnaA01G0144500ZS	2.1	2.97	2.1	4.22	4.09	3.75	8.63	5.22	6.36	9.67	6.35	5.72	7.09	5.39	5.38	3.44	3.45	2.71	2.09	3.08	1.81	2.15	1.69	1.49	6.75	2.83	5.57	5.38	4.82	2.66	5.12	3.82	2.65	4.47	4.31	3.34	1.28	2.78	1.66	1.2	1.83	2.97
BnaA01G0144600ZS	4.59	5.18	2.71	6.34	5.52	4.24	5.3	4.33	5.42	6.97	4.64	4.75	5.84	5.91	7.48	7.61	5.66	4.18	4.51	4.58	4.26	4.18	3.84	2.37	4.85	3.36	5.37	3.39	2.81	5.76	3.99	5.26	2.76	3.35	3.13	4.06	2.93	3.45	2.32	1.73	1.85	2.7
BnaA01G0144700ZS	0	0	0	0.19	0.36	0.39	0	0	0	0	0	0	0.27	0	0	0	0.19	0.09	0	0	0	0	0	0.24	0.6	0	0	0.31	0	0	0.09	0.7	0.09	0.09	0.7	0.26	0	0	0	0.39	0.08	0.18
BnaA01G0144800ZS	125.42	134.42	128.05	206.82	190.3	111.18	192.06	33.58	108.04	150.15	91.26	113.48	200.47	105.17	234.83	165.44	107.4	128.47	168.52	162.18	206.04	126.21	38.55	203.53	129.17	96.23	214.14	132.75	126.82	156.79	188.8	209.83	131.92	98.98	119.71	93.18	84.85	119.37	171.9	95.22	85.89	40.44
BnaA01G0144900ZS	11.6	13.44	13.65	4.07	6.81	21.14	7.5	3.69	7.05	7.98	8.81	9.42	7.89	10.91	4.43	11.85	9.97	7.07	13.62	9.31	9.92	14.76	2.68	22.28	7.49	14.71	21.54	13.42	23.43	10.21	16.23	45.86	41.77	25.13	16.33	19	17.42	16.96	45.25	16.48	33.9	18.62
BnaA01G0145000ZS	0	0	0	0	0	0	0	0	0	0	0	0	0	0	0	0	0	0	0	0	0	0	0	0	0	0	0	0	0	0	0	0	0	0	0	0	0	0	0	0	0	0
BnaA01G0145100ZS	13.88	12.65	15.19	31.35	15.9	16.71	14.94	5.69	30.95	21.52	31.51	36.31	67.89	58.3	40.69	4.51	4.91	6.05	25.77	9.2	19.96	4.75	1.6	1.93	22.45	14.44	48.31	29.01	29.88	12.63	8.23	16.05	10.22	11.28	8.55	7.64	0.36	3.99	8.48	2.82	1.84	7.41
BnaA01G0145200ZS	1.57	1.71	1.36	2.28	0.93	1.53	1.13	1.1	2.35	2.37	1.97	1.81	2.42	1.43	1.72	1.39	2.19	0.93	1.16	1.3	1.04	1.66	1.34	1.44	1.66	1.2	1.19	0.85	1.28	0.94	2.08	2.18	1.55	1.85	2.13	2.19	1.82	1.15	1.23	1.2	1.14	1.45
BnaA01G0145300ZS	2.23	2.07	3.31	19.43	0	12.25	8.12	3.89	12.65	87.9	20.45	37.49	31.86	32.48	28.81	7.11	5.61	9.09	1.79	4.47	9.65	2.24	6.12	2.97	9.02	5.73	23.5	26.19	33.73	13.73	19.28	23.18	17.64	19.18	15.56	11.77	5.58	3.56	4.59	2.3	6.2	7
BnaA01G0145400ZS	6.75	5.7	7.62	12.41	4.24	3.37	4.11	6.85	6.94	9.02	10.44	10.64	15.21	8.85	8.42	9.33	9.03	11.18	5.65	9.3	10.53	4.11	11.67	2.72	4.59	2.01	3.6	6.26	4.23	6.62	6.81	5.38	3.92	4.22	7.4	6.83	5.7	7.84	4.48	2.76	4.07	3.07
BnaA01G0145500ZS	0	4.38	0	0	0	0	0	0	0	0	0	0	0	3.71	0	3.63	2.21	0	0	0	0	0	0	0	0	0	0	0	3.83	12.7	3.65	7.24	0	0	0	2	0	1.8	0	0	0	0
BnaA01G0145600ZS	2.49	2.26	3.03	1.66	0.19	2.75	0.53	0	0.19	2.33	2.37	2.44	3.17	1.55	1.32	1.2	0.89	0.75	1.57	0.66	3.35	2.24	0.17	0.33	1.68	1.51	1.26	0.96	0.6	0.4	0.63	2.08	1.59	2.43	1.63	2.46	1.36	3.03	0.42	2.99	1.89	0.83
BnaA01G0145700ZS	0	0	0	0	0	0	0	0	0	0	0	0	0	0	0	0	0	0	0	0	0	0	0	0	0	0	0	0	0	0	0	0	0	0	0	0	0	0	0	0	0	0
BnaA01G0145800ZS	198.62	202.41	192.79	25.83	73.16	97.26	60.11	23.73	47.02	33.21	33.48	25.5	26.64	46.62	33.04	115.69	140.81	66.21	176.99	139.78	268.57	262.08	82.55	277.97	48.76	71.97	118.91	45.4	41.02	35.51	107.62	84.72	167.01	106.93	120.92	121.91	258.48	245.79	277.8	258.5	314.79	192.17
BnaA01G0145900ZS	0.21	0.1	0.31	0	0.38	0.15	0.26	0.1	0.32	0.28	0.13	0	0.41	0.3	0.31	0.41	0.18	0.41	0.32	1.38	0	0.12	0	0	0.03	0.06	0	0.15	0.22	0.06	0.33	0.9	0.24	0.1	0.63	0.13	0.47	0.1	0	0.06	0.19	0.3
BnaA01G0146000ZS	149.36	161.42	149.29	35.34	96.16	63.95	106.33	120.08	79.71	56.04	84.42	89.06	69.46	86.92	72.1	152.43	134.91	167.75	138.72	140.1	150.89	134.06	156.87	173.67	54.81	87.82	78.42	96.34	101	88.22	196.54	171.44	207.19	176.45	180.13	180.03	199.56	173.29	149.7	168.81	186.67	150.07
BnaA01G0146100ZS	29.05	27.25	23.76	23.99	26.85	14.02	16.73	22.43	17.52	17.96	19.27	16.59	20.58	17.6	21.33	18.68	22.01	20.27	18.46	26.65	12.26	20.25	14.97	9.35	11.2	6.95	16.21	14.96	10.92	13.71	15.96	10.1	7.58	13.71	18.74	19.7	21.27	19.78	15.05	12.76	15.9	13.86
BnaA01G0146200ZS	0	0	0	0	0	0	0.17	0	0.18	0	0	0	0	0	0	0	0.09	0	0	0	0	0	0	0	0.17	0	0	0	0	0.45	0	0	0	0.09	0	0	0	0	0	0	0	0
BnaA01G0146300ZS	199.37	211.58	182.24	219.25	203.08	284.62	94.49	26.14	116.04	115.31	54.19	107.85	139.78	190.63	109.51	260.89	268.71	259.84	273.73	127.32	279.64	275.02	58.25	317.15	209.88	380.78	93.3	138.29	64.61	139.31	110.14	251.96	93.62	304.31	124.62	357.68	236.93	354.16	447.68	153.19	214.39	338.49
BnaA01G0146400ZS	0.23	0.51	0.29	0.3	0.74	1.24	0.6	0.45	0.47	0.85	0.83	0.5	0.68	1.28	0.58	0.56	0.66	1.65	0.58	0.34	1.26	0.2	0.51	0.75	0.7	0.92	0.31	0.49	0.72	0.49	1.74	2.8	0.8	2.21	1.49	0.83	1.14	0.54	0.52	0.24	0.99	0.72
BnaA01G0146500ZS	132.46	138.95	164.14	158.1	125.2	111.03	120.84	110.01	194.43	166.84	152.94	264.36	212.65	247.28	135.06	131.22	136.91	98.06	120.02	97.02	81.37	111.99	64.01	107.78	120.23	121.58	110.51	133.75	168.71	89.76	144.07	161.22	232.6	163.02	127.24	115.04	82.27	85.03	124.77	85.7	167.71	108.2
BnaA01G0146600ZS	0	0	0	0	0	0	0	0	0	0	0	0	0	0	0	0	0	0.76	0	0	0	0	0	0	0	0	0	0	0	0	0	0	0	0	0	0	0	0	0	0	0	0
BnaA01G0146700ZS	1.37	1.34	0.79	0.35	0.78	1.7	1.26	0	0.46	1.21	0.65	0.36	1.33	0.98	0.34	0.66	0.35	0.56	0.93	0.11	0.82	0.98	0	1.17	0.95	1.51	1.59	1.9	0.71	0.38	0.74	2.9	3.12	0.67	2.05	0.65	0.81	1.16	1.51	1.93	1.02	1.33
BnaA01G0146800ZS	0	0	0	0	0	0	0	0	0	0	0	0	0	0	0	0	0	0	0	0	0	0	0	0	0	0	0	0	0	0	0	0	0	0	0	0	0	0	0	0	0	0
BnaA01G0146900ZS	0.32	1.4	0.7	0.57	0.93	0.76	2.13	3.71	1.28	2.55	1.13	1.18	1.01	2.27	1.33	1.76	0.49	0.7	1.15	1.17	2.13	0.21	2.49	0.68	1.1	0.79	0.7	1.33	0.99	1.26	0.74	1.2	1.48	1.62	1.5	0.6	1.76	1.33	0.28	0.67	1	0.31
BnaA01G0147000ZS	20.14	19.84	18.31	12.15	34.94	20.43	62.12	34.93	35.61	107.16	65.17	37.4	39.71	44.64	84.39	65.61	37.5	76.72	21.79	48.26	56.07	27.61	38.18	19.04	18.69	22.76	36.68	65.96	37.89	64.54	59.88	59.49	45.11	49.18	63.12	56.12	45.78	33.17	27.52	14.41	22.76	24.05
BnaA01G0147100ZS	3.95	2.94	2.74	3.07	4.51	3.35	2.66	2.17	5.31	2.67	4.14	5.07	4.63	4.86	5.12	6.02	3.56	2.05	1.82	5.26	1.78	2.76	2.08	4.22	2.19	2.26	3.22	2.74	1.54	1.22	3.78	2.4	1.96	4.59	3.02	1.89	4.76	2.7	3.79	2.91	1.63	1.93
BnaA01G0147200ZS	0	0	0	0	0	0	0	0	0	0	0	0	0	0	0	0	0	0	0	0	0	0	0	0	0	0	0	0	0	0	0	0	0	0	0	0	0	0	0	0	0	0
BnaA01G0147300ZS	0	0	0	0	0	0	0	0	0	0	0	0	0	0	0	0	0	0	0	0	0	0	0	0	0	0	0	0	0	0	0	0	0	0	0	0	0	0	0	0	0	0
BnaA01G0147400ZS	0.31	0.46	1.09	2.08	2.76	2.34	1.88	7.33	2.23	2.72	5.51	2.82	4.87	4.32	7.37	2.1	0.81	2	0.14	0.46	2.73	0.27	1.22	0.8	0.43	0.78	0.68	0.13	0.42	0.65	0.73	0	0.31	1.22	0.44	0.15	0.41	0.44	0.41	1.47	0.14	0.31
BnaA01G0147500ZS	27.67	27.34	24.66	23.44	24.04	10.9	10.95	20.16	17.78	20.4	24.74	23.83	34.99	20.37	37.61	35.43	36.37	52.32	17.92	45.05	20.31	7.32	31.42	10.96	8.26	8.1	8.5	16.54	15.77	11.92	27.86	22.43	15.77	22.45	25.26	31.99	36.77	22.24	15.39	13.22	8.9	10.3
BnaA01G0147600ZS	0	0	0	0	0	0	0	0	0	0	0	0	0	0	0	0	0	0	0	0	0	0	0	0	0	0	0	0	0	0	0	0	0	0	0	0	0	0	0	0	0	0
BnaA01G0147700ZS	0	0	0	0	0	0	0	0	0	0	0	0	0	0	0	0	0	0	0	0	0	0	0	0	0	0	0	0	0	0	0	0	0	0	0	0	0	0	0	0	0	0
BnaA01G0147800ZS	0	0.57	0	0	0	0	0	2.65	0	0	0.54	0	0	0	0	1.57	1.77	0	0	0	0	0	0	0	0	0	0	0	0	0	0	0	0	0	0	0	0	0	0	0	0	0
BnaA01G0147900ZS	4.59	3.38	3.5	5.71	2.85	3.36	4.43	4.22	5.72	3.33	6.24	3.36	6.56	4.75	5.12	4.98	5.05	6.58	3.02	7.78	4.61	2.01	7.01	0.86	1.72	1.66	2.29	4.58	1.33	2.99	2.72	3.17	1.33	3.36	4.37	2.48	2.63	2.1	2.32	1.09	0.76	1.39
BnaA01G0148000ZS	0.49	0.08	0.41	0.34	0.28	0.26	0.58	1.54	0.63	1.17	0.59	0.93	0.73	0.24	0.7	0.28	0.3	0	0.38	0.28	0	0.18	0	0.86	0.66	0.65	0.84	0.24	0.4	0.03	0.82	0.59	0.81	0.89	0.94	0.55	0.37	0.81	0.22	0.21	0.33	0.75
BnaA01G0148100ZS	0	0	0	0	0	0	0	0	0	0	0	0	0	0	0	0	0	0	0	0	0	0	0	0	0	0	0	0	0	0	0	0	0	0	0	0	0	0	0	0	0	0
BnaA01G0148200ZS	0	0	0	0	0	0	0	0	0	0	0	0	0	0	0	0	0	0	0	0	0	0	0	0	0	0	0	0	0	0	0	0	0	0	0	0	0	0	0	0	0	0
BnaA01G0148300ZS	7.39	8.58	8.02	4.02	3.69	7.27	9.64	4.91	6.56	10.86	6.04	5.81	8.65	7.45	5.81	7.1	4.44	2.5	5.64	6.35	4.66	4.27	8.76	3.22	3.16	2.84	5.95	1.85	2.92	1.43	1.76	2.91	2.79	4.53	3.08	3.52	5.16	6.28	4.98	9.48	3.22	4.92
BnaA01G0148400ZS	0.67	0.52	0.94	0.98	0.23	0.41	1.07	1.74	1.4	1.69	1.64	2.04	1.92	1.15	1.85	0.55	1.08	0.33	0.53	0.24	0	0	0	0.29	0.27	0.16	0.93	0.52	0.81	1.17	0.72	1.18	1.69	1.4	0.82	1.32	0.68	0.8	0.34	0.24	0.43	0.18
BnaA01G0148500ZS	3.06	2.39	2.42	5.21	3.09	0.91	2.92	1.62	2.46	3.06	3.76	2.5	2.01	1.62	3.27	4.2	1.56	2.14	0.99	1.78	3.87	1.99	0.21	0.31	3.59	2.39	1.41	1.71	0.76	0.61	2.45	2.41	1.43	1.19	3.29	0.93	3.44	1.92	1.28	2.45	0.98	1.19
BnaA01G0148600ZS	0	0	0	0	0.27	0	0	0	0	0	0	0	0	0	0	0	0	0	0	0.27	0	0	0	0	0	0	0	0	0	0	0	0	0	0	0	0	0	0	0	0	0	0
BnaA01G0148700ZS	0.08	0	0.08	0.16	0	0	0	0.23	0.08	0.77	0.37	0	0.08	0.45	0.31	0.15	0.32	0	0	0.23	0	0	0	0.27	0	0.07	0	0	0	0.2	0	0	0	0.15	0	0	0	0	0	0	0	0
BnaA01G0148800ZS	0.43	0.43	1.3	0.85	0	1.37	0	2.83	0	4.39	0.41	0.89	1.22	0.4	0.81	1.2	0.89	0	0	0	0	0	0	0	1.15	0	0.36	0.35	0.39	0	0.78	1.98	0	0	0.4	0.41	0.74	0.78	0.73	0.37	0	0.45
BnaA01G0148900ZS	4.89	4.19	4.49	4.88	5.7	4.18	5.27	4.95	6.94	8.47	4.13	4.39	7.39	3.75	5.48	4.45	5.41	5.7	4.4	4.47	6.36	4.74	4.46	3.92	3.51	3.08	3.51	3.58	3.67	5.23	4	2.58	5.9	4.02	3.65	5.74	4.17	4.5	2.43	2.18	2.7	2.76
BnaA01G0149000ZS	2.23	3.17	3.58	3.1	0.82	0.6	1.82	4.55	2.94	6.56	2.34	4.05	3.22	1.82	5.99	3.4	2.88	0.55	0.97	1.15	1.5	1.6	0.39	0.68	0.47	1.63	7.63	4.27	4.17	2.35	3.93	8.77	3.46	3.21	4.72	3.73	2.59	2.08	1.49	1.83	1	1.55
BnaA01G0149100ZS	2.17	1.96	2.17	2.66	2.87	2.06	2.22	1.6	1.99	1.9	1.46	2.72	4.76	2.51	4.4	1.81	1.61	1.3	1.34	3.78	0.88	1.63	1.16	1	2.22	2.01	3.24	2.3	2.35	1.6	3.07	4.31	2.84	2.95	3.2	2.89	2.09	2	2.06	1.74	2.14	2.69
BnaA01G0149200ZS	0	0	0	0	0	0	0	0	0	0	0	0	0	0	0	0	0	0	0	0	0	0	0	0	0	0	0	0	0	0	0	0	0	0	0	0	0	0	0	0	0	0
BnaA01G0149300ZS	0.76	0	0.45	1.4	0	0.16	0.14	0	0.46	1.03	0	0	0.44	1.3	1.94	0.58	0.31	0	0	1.04	0.94	0	0	0	0	0	1.06	0	0.82	0	0	1.86	0.45	0.6	0.29	0	0	1.55	1.21	0.39	0.55	0
BnaA01G0149400ZS	0.14	0.21	0.21	0.22	0.92	0.69	0.47	0.62	0.15	1.12	0.62	0	0.07	0.55	0.43	0.21	0.44	0.42	0.72	0.07	1.04	0.19	0.44	0	0.67	0.06	0.13	0.48	0.06	1.27	0.81	0.68	0.21	0	0.2	0.48	0	0.27	0	0.24	0.52	0.35
BnaA01G0149500ZS	0	0	0	0	0	0	0	0	0	0	0	0	0	0	0	0	0	0	0	0	0	0	0	0	0	0	0	0	0	0	0	0	0	0	0	0	0	0	0	0	0	0
BnaA01G0149600ZS	0	0	0	0	0	0	0	0	0	0	0	0.88	0	0	0	0	0	0	0	0	0	0	0	0	0	0	0	0	0	0	0	0	0	0	0	0	0	0	0	0	0	0
BnaA01G0149700ZS	0	0	0	0	0	0	0	0	0	0	0	0	0	0	0	0	0	0	0	0	0	0	0	0	0	0	0	0	0	0	0	0	0	0	0	0	0	0	0	0	0	0
BnaA01G0149800ZS	0	0	0	0	0	0	0	0	0	0	0	0	0	0	0	0	0	0	0	0	0	0	0	0	0	0	0	0	0	0	0	0	0	0	0	0	0	0	0	0	0	0
BnaA01G0149900ZS	1.45	2.29	1.73	25.54	19.94	10.77	0	0	1.17	1.64	0	0	2.77	0	14.42	0.82	0.3	0	2.54	22.21	6.41	4.62	5.17	5.1	7.33	9.23	23.83	6.64	4.14	8.29	0.8	1.88	0	3.67	2.43	3.28	9.3	2.91	4.51	1.99	3.08	15.31
BnaA01G0150000ZS	0	0	0	0	0	0	0	0	0	0	0	0	0	0	0	0	0	0	0	0	0	0	0	0	0	0	0	0	0	0	0	0	0	0	0	0	0	0	0	0	0	0
BnaA01G0150100ZS	0.12	0.51	0.36	0.32	0.1	0.49	0.1	0	0.42	0	0.4	1.08	0.13	0.5	0.51	0	0.32	0.51	0.85	0.92	0	0.18	0.36	0.36	0.16	0.17	0.27	0.78	0.83	0.09	0	0.69	0.2	0.41	0.59	0.4	0	0	0.09	0.35	0.75	0.5
BnaA01G0150200ZS	1.89	2.42	2.56	4.47	3.24	3.05	5.1	4.75	5.06	4.21	4.57	4.87	5.54	3.8	4.43	4.1	2.7	2.31	2.76	2.63	2.05	2.32	3.47	2.2	3.82	2.91	2.78	3.41	3.29	4.32	3.49	2.12	2.53	2.27	2.44	2.1	2.21	1.02	2.3	1.55	1.13	2.07
BnaA01G0150300ZS	12.19	11.2	12.7	18.14	27.96	17.02	61.08	67.52	54.09	51.78	52.7	49.19	38.21	39.72	45.96	42.85	32.41	40.96	13.58	27.66	20.73	25.5	92.08	26.32	38.59	24.31	39.01	43.7	35.52	48.33	40.35	38.6	46.02	39.35	36.74	46.09	28.8	21.06	16.8	16.37	21.54	17.87
BnaA01G0150400ZS	0	0	0	0	0	0	0	0	0	0	0	0	0	0	0	0	0	0	0	0	0	0	0	0	0	0	0	0	0	0	0	0	0	0	0	0	0	0	0	0	0	0
BnaA01G0150500ZS	0	0	0	0	0	0	0	0	0	0	0.17	0	0	0	0.35	0	0	0.18	0	0	0	0	0	0	0	0	0	0	0	0	0	0	0.18	0.18	0	0	0	0	0	0	0	0
BnaA01G0150600ZS	0	0	0	0.07	0	0	0	0	0	0	0	0	0	0	0	0	0.22	0	0	0	0	0	0	0	0	0	0	0	0	0	0	0.07	0	0	0	0	0	0	0	0	0	0
BnaA01G0150700ZS	0.08	0.04	0.04	0.15	0.07	1.04	0.11	0	0.38	0.41	0.72	0.8	0.11	0.61	0.15	0.28	0.62	0.22	0.14	0	0.43	0.33	0	0.1	0.42	1.1	0.23	0.66	0.8	0.76	0.32	0.32	0.52	0.66	0.29	0.79	0.2	0.7	0.13	0.06	0.2	0.22
BnaA01G0150800ZS	0	0	0	0	0	0	0	0	0	0	0	0	0	0	0	0	0	0	0	0	0	0	0	0	0	0	0	0	0	0	0	0	0	0	0	0	0	0	0	0	0	0
BnaA01G0150900ZS	6.25	6.3	4.41	2.14	6.27	4.25	4.74	2.01	2.42	5.5	4.49	2.12	4.16	3.09	6	4.01	6.46	6.82	5.8	6.51	7.68	5.27	3.39	2.61	2.1	4.53	4.76	5.04	2.89	5.26	6.16	6.77	7.14	9.34	10.04	10.12	5.71	3.09	7.54	4.38	4.03	8.65
BnaA01G0151000ZS	0	0	0	0	0	0	0	0	0	0	0	0	0	0	0	0	0	0	0	0	0	0	0	0	0	0	0	0	0	0	0	0	0	0	0	0	0	0	0	0	0	0
BnaA01G0151100ZS	0	0	0	0	0	0	0	0	0	0	0	0	0	0	0	0	0	0	0	0	0	0	0	0	0	0	0	0	0	0	0	0	0	0	0	0	0	0	0	0	0	0
BnaA01G0151200ZS	1.53	1.62	1.48	1.39	1.56	1.21	1.49	1.34	1.34	0.7	1.37	0.55	1.6	0.8	1.2	1.36	1.21	1.14	2.63	0.55	2.19	0.45	0.67	1.18	1.52	0.51	1.42	0.74	1.63	0.87	1.59	1.11	0.96	1.58	0.83	1.05	0.44	1.82	1.19	0.61	1.29	0.74
BnaA01G0151300ZS	48.54	55.96	34.83	18.13	71.25	29.21	73.31	106.35	30.99	19.84	43.51	22.73	17.38	21.17	23.26	50.81	43.48	78.68	41.88	55.88	64.24	28.87	58.2	37.37	21.31	18.91	13.26	31.27	16.29	50.91	39.44	30.9	22.98	25.44	32.26	31.32	37.49	36.81	31.49	21.44	33.21	24.13
BnaA01G0151400ZS	7.38	7.62	10.23	12.42	8.67	4.06	7.5	14.08	10.33	28.82	11.92	16.95	19.49	11.35	22	19.33	10.02	6.15	9.45	14.9	12.88	11.03	9.29	6.64	5.79	7.94	32.05	14.25	13.04	10.47	13.77	18.3	15.14	12.95	15.71	18.02	10.22	9.69	9.88	4.16	7.16	7.19
BnaA01G0151500ZS	6.44	7.87	10.34	5.14	1.53	2.39	0.68	0.38	1.68	4.28	1.2	5.94	13.33	10.52	3.77	4.34	4.66	0.85	4.56	0.74	4.67	3.14	0.38	3.11	1.64	1.09	0.78	1.36	3.09	0.85	2.3	3.78	4.48	8.8	4.35	3.75	2.31	4.44	6.89	1.24	2.37	2.24
BnaA01G0151600ZS	63.26	77.4	67.09	56.69	50.47	46.29	29.46	30.65	43.99	47.08	37.97	43.6	59.62	56.47	45.7	44.24	45.88	50.22	60.22	57.45	42.86	41.44	24.02	36.91	53.36	56.75	38.54	45.08	54.13	24.93	45.29	35.66	45.84	63.52	58.62	48.61	45.8	49.4	51.5	48.73	67.76	55.29
BnaA01G0151700ZS	0	0	0	0	0	0	0	0	0	0	0.16	0	0	0	0.16	0	0.87	0	0	0	0	0	0	0	0	0.42	0	0	0	0	0.94	0	0	0	0.16	0	0	0	0	0	0	0
BnaA01G0151800ZS	44.64	44.61	15.16	83.64	54.32	29.68	14.19	109.48	39.58	71.97	46.34	42.15	61.27	66.96	67.02	50.36	22.35	97.93	57.99	18.2	25.66	26.52	10.81	55.38	28.58	34.99	5.3	50.41	16.02	82.8	29.92	38.29	30.83	23.23	42.64	33.68	0	0	2.73	0	11.55	37.79
BnaA01G0152000ZS	0.88	1.15	1.26	1.2	1.34	1.25	1.27	1.31	1.49	1.52	1.86	1.46	2.67	2.52	1.74	2.35	0.5	1.63	1.42	0.96	0.71	0.76	0.77	0.84	1.09	0.57	2.57	1.55	1.39	0.33	1.83	1.39	0.38	1.24	2.23	1.21	0.95	1.36	1.3	0.83	1.14	0.76
BnaA01G0152100ZS	122.41	123.64	121.9	49.23	22.39	35.82	2.45	5.92	13.67	7.2	3.86	4.21	11.78	13.85	10.31	33.77	62.74	46.61	97.06	86.11	107.6	34.17	37.41	29.4	10.34	9.77	10.04	1.27	2.44	1.7	1.8	2.49	4.47	20.3	17.03	19.44	75.81	64.65	69.6	65.37	37.51	34.96
BnaA01G0152200ZS	14.92	17.96	20.33	10.03	10.47	5.72	12.86	9.81	11.5	28.83	12.92	21.09	17.72	17.35	27.26	20.19	16	5.65	12.7	12.8	25.42	20.05	5.68	15.76	10.19	9.35	26.29	12.12	17.15	10.58	24.12	22.81	42.68	29.22	28.16	25.46	19.18	17.68	24.73	15.7	9.93	16.05
BnaA01G0152300ZS	0	0	0.04	0	0	0.05	0	0	0	0	0	0	0	0	0	0	0	0	0	0	0	0	0	0	0	0	0	0	0	0	0	0	0	0	0	0	0	0	0	0.04	0	0
BnaA01G0152400ZS	0	0	0	0	0	0	2.17	0	0	0	0	0.36	0	0	0	0.64	1.07	0.33	0	0.33	0	0	0	1.15	0	1.4	0.87	3.37	1.23	1.96	2.84	0	0.99	0.34	0.64	0.65	0	1.25	0.3	0.89	0.91	0
BnaA01G0152500ZS	13.47	12.23	9.18	15.19	15.75	11.73	15.84	37.05	15.51	19.71	23.29	18.14	23.95	24.57	27.34	19.28	16.88	42.19	12.74	30.38	12.87	5.53	23.94	8.08	8.22	11	7.61	12.41	15.5	12.66	19.04	15.37	12.15	13.47	15.74	15.43	16.73	11.79	11.26	6.06	8.3	9.37
BnaA01G0152600ZS	0	0	0	0.35	0	0	0	0	0	0	0	0	0	0	0	0	0	0	0	0	0	0	0	0	0	0	0	0	0.61	0	0	0	0	0	0	0	0	0	0	0	0	0
BnaA01G0152700ZS	0	0	0	0	0	0	0	0	0	0	0	0	0	0	0	0	0	0	0	0	0	0	0	0	0	0	0	0	0	0	0	0	0	0	0	0	0	0	0	0	0	0
BnaA01G0152800ZS	0	0	0	0	0	0	0	0	0	0	0	0	0	0	0	0	0	0	0	0	0	0	0	0	0	0	0	0	0	0	0	0	0	0	0	0	0	0	0	0	0	0
BnaA01G0152900ZS	0	0	0	0	0	0	0	0	0	0	0	0	0	0	0	0	0	0	0	0	0	0	0	0	0	0	0	0	0	0	0	0	0	0	0	0	0	0	0	0	0	0
BnaA01G0153000ZS	0	0	0	0	0	0	0	0	0	0	0	0	0	0	0	0	0	0	0	0	0	0	0	0	0	0	0	0	0	0	0	0	0	0	0	0	0	0	0	0	0	0
BnaA01G0153100ZS	5.89	5.75	5.23	7.2	8.05	4.59	6.24	7.07	6.27	7.67	7.77	6.31	5.61	5.53	6.33	6.38	5.7	6.29	5.7	8.23	9.59	4.48	5.52	3.95	4.96	3.65	2.98	5.51	3.16	5.05	3.52	4.29	2.65	4.92	4.52	5.29	5.98	3.29	3.47	3.14	4.14	3.07
BnaA01G0153200ZS	0.1	0	0	0.1	0	0	1.51	0.1	2.17	0	0	0.11	0.1	0	0	0.39	0.11	0.4	0.09	0	0	0	0	0.18	0.85	0.25	0.54	0	0.55	1.02	0	0.39	0	0.1	0.29	0	0.09	0	0	0	0	0
BnaA01G0153300ZS	0	0	0	0	0	0	0	0	0	0	0	0	0	0	0	0	0	0	0	0	0	0	0	0	0	0	0	0	0	0	0	0	0	0	0	0	0	0	0	0	0	0
BnaA01G0153400ZS	81.61	97.13	83.93	61.61	38.88	142.68	103.53	13.18	74.46	140.43	88.76	129.02	138.68	163.42	120.61	137.56	94.76	85.3	138.16	45.93	212.53	143.64	62.9	172.13	128.39	99.12	144.52	85.59	131.15	73.17	80.81	129.33	127.61	142.83	111.01	99.31	93.41	119.47	122.82	78.68	136.74	102.93
BnaA01G0153500ZS	0.1	0	0	0.1	0	0.05	0	0	0.15	0	0.19	0	0	0.33	0	0.1	0.15	0.05	0	0.2	0.26	0	0.09	0	0.09	0.17	0.26	0	0.13	0	0	0.09	0.29	0	0.28	0.14	0.04	0	0.09	0	0	0
BnaA01G0153600ZS	0	0	0	0	0	0	0	0	0	0	0	0	0	0	0	0	0	0	0	0	0	0	0	0	0	0	0	0	0	0	0	0	0	0	0	0	0	0	0	0	0	0
BnaA01G0153700ZS	4.69	3.92	2.93	2.33	2.81	1.61	4.18	14.19	5.91	6.93	9.17	10.49	10.9	6.89	8.32	9.61	5.07	6.85	4.16	4.04	4.81	1.79	9.04	2.62	2.17	1.66	5.1	8.67	4.23	6.91	4.52	4.4	3.45	4.22	5.81	6.96	4.34	6.21	2.55	1.23	1.12	0.98
BnaA01G0153800ZS	0	0	0.28	1.08	0.75	0.2	0	0	0	0.47	0.18	0	0	0.18	0.19	0	0.2	0	0	0	0	0.5	0.08	0.82	0.44	0.48	0.25	0.16	0	0	0	0.27	0	0.37	0.27	0	0	0	0	0.24	0.17	0
BnaA01G0153900ZS	4.94	3.62	3.56	5.26	5.71	3.38	7.17	10.61	8.86	13.5	11.6	11.02	11.48	8.75	11.36	8.19	6.09	5.09	3.19	6.63	2.64	2.66	4.95	2.46	6.26	4.68	6.84	8.68	8.85	6.14	9.89	7.99	6.39	8.95	7.98	8.22	5.81	4.09	4.81	2.53	3.13	3.92
BnaA01G0154000ZS	4.86	5.46	5.35	5.72	8.15	4.87	5.73	9.71	6.2	5.68	6.88	4.73	7.81	6.54	6.9	6.5	6.58	7.41	6.59	9.59	5.13	3.76	5.5	3.3	4.87	3.12	3.25	4.99	5.02	4.55	7.8	8.8	4.87	6.62	7.39	6.68	5.52	5.4	3.69	3.34	4.37	5.22
BnaA01G0154100ZS	5.92	5.12	4.22	4.53	19.52	3.53	22.28	30.5	9.43	7.98	12.74	7.88	8.68	10.31	11.07	15.82	11.67	23.99	5.31	17.81	5.47	3.93	29.45	9.45	3.47	5.35	5.25	9.91	9.21	17.67	28.12	27.89	18.62	19.61	18.23	14.2	12.83	6.7	4.6	6.05	11.8	11.29
BnaA01G0154200ZS	0	0	0	0	0	0	0	0	0	0	0.07	0	0	0	0	0	0	0	0	0	0	0	0	0.2	0	0	0	0	0	0	0	0	0	0	0	0	0	0	0	0	0	0
BnaA01G0154300ZS	40.53	33.07	44.46	25.59	16.5	24.05	17.17	6.46	25.28	24.14	23.34	42.62	21.41	22.98	21.64	34.72	40.43	20.43	35.96	31.36	34.06	35.56	15.67	22.05	20.94	19.66	28.09	25.11	18.35	19.71	26.51	21.38	26.06	22.93	22.1	34.11	25.81	29.17	31.98	28.03	21.98	17.79
BnaA01G0154400ZS	1.54	0.46	0.22	2.91	5.77	3.17	7.29	0.74	4.53	6.01	4.28	5.03	4.56	4.28	4.37	4.46	1.68	3.29	0.43	2.03	1.29	0.26	0.15	0.85	3.66	2.71	3.24	2.75	4.91	4.3	5.92	3.99	3.2	1.9	2.83	2.39	1.64	0.6	0.19	0.32	0.69	1.11
BnaA01G0154500ZS	0	0	0.64	0	0	0	0	0	0	0	1.18	0	0	0	0	1.15	1.96	0	0	0	0	0	0	0	0	4.05	0	0	0	0	0	0	0.59	1.23	0	0.59	0	0	0	0	0	0
BnaA01G0154600ZS	16.31	16.48	20.57	9.78	9.23	13.32	18.16	3.56	14.34	16.7	20	18.19	18.02	24.33	12.65	18.03	13.95	10.15	19.07	4.74	22.91	17.96	11.64	13.85	14.69	12.44	12.04	12.61	18.44	9.97	22.21	18.11	18.75	29.43	22.67	25.91	11.86	25.36	15.35	20.79	13.72	18.96
BnaA01G0154700ZS	0.26	0.42	0.25	0.54	0.83	1.28	2.06	3.64	3.35	1.8	2.45	3.16	0.85	1.24	1.11	0.32	1.54	0.87	0	2.07	0	0.52	1.43	0	3.09	3.11	3.01	5.11	5.63	3.91	2.89	3.93	2.03	2.34	2.91	1.7	0.52	0.34	0.53	1.68	0.16	1.88
BnaA01G0154800ZS	0	0	0	0	0	0	0	0	0	0	0	0.09	0	0	0	0	0	0	0	0	0	0	0	0	0	0	0	0	0	0	0	0	0	0	0.16	0	0	0	0	0	0	0
BnaA01G0154900ZS	0.07	0	0	0	0	0	0	4.92	0.07	0.69	0	0	0	0	0	0.2	0	0	0.13	0	0	0.61	0.06	0.36	0	0.06	0	0.53	0.56	4.08	0.92	0.8	1.04	0	0.13	0.34	0	0	0	0.12	0.57	0
BnaA01G0155000ZS	0	0	0	0	0	0	0	0	0	0	0	0	0	0	0	0	0	0	0	0	0	0	0	0	0	0	0	0	0	0	0	0	0	0	0	0	0	0	0	0	0	0
BnaA01G0155100ZS	0.54	0.81	0.62	2.27	0.46	0.5	0.35	0.17	1.2	0.6	0.79	0.95	1.52	1.37	0.73	0.68	1.32	0.27	0.78	0.41	0.1	0.54	0	0.22	0.38	0.86	0.07	0.58	0.8	0.21	1.47	0.69	0.47	1.18	0.89	1.02	0.27	0.35	0.6	0.25	0.33	0.61
BnaA01G0155200ZS	0.3	0.15	0.21	0.4	0.08	0.21	0	0.23	0.35	0.32	0.29	0.46	0.48	0.41	0.13	0.1	0.35	0	0.24	0.17	0.07	0	0.06	0.11	0.14	0.2	0.19	0.23	0.13	0.11	0.1	0.1	0.44	0.08	0.16	0.29	0	0.04	0.02	0.04	0.04	0.08
BnaA01G0155300ZS	0	0	0	0	0	0	0	0.17	0	0	0	0	0	0	0	0	0	0	0	0	0	0	0	0	0	0	0	0	0	0	0	0	0	0	0	0	0	0	0	0	0	0
BnaA01G0155400ZS	0	0	0	0	0	0	0	0	0	0	0	0	0	0	0	0	0	0	0	0	0	0	0	0	0	0	0	0	0	0	0	0.19	0	0	0	0	0	0	0	0	0	0
BnaA01G0155500ZS	38.72	35.01	35.93	162.55	127.41	78.65	74.09	120.46	70.79	71.52	117.88	92.02	108.75	103.13	74.58	40.81	42.64	44.45	29.68	20.92	30.04	26.54	55.25	21.39	111.79	67.68	54.92	81.3	66.49	79.77	46.26	31.02	36.08	48.15	41.68	47.44	19.82	24.12	18.94	17.33	12.51	21.71
BnaA01G0155600ZS	0	0	0	0	0	0	0	0	0	0	0	0	0	0	0	0	0	0	0	0	0	0	0	0	0	0	0	0	0	0	0	0	0	0	0	0	0	0	0	0	0	0
BnaA01G0155700ZS	0	0	0	0	0	0	0	50.49	0	0	0	0	0	0	0	0	0	0	0	0	0	0	0	0	0	0	0	0	0	0	0	0	32.49	0	0	0	0	0	0	0	0	0
BnaA01G0155800ZS	0.18	0.09	0.05	0.12	0.17	0.09	0.53	0.89	0.6	0.71	0.53	0.25	0.24	0.28	0.52	0.18	0.21	0.88	0.39	0.23	0.12	0.26	0.18	0.06	0.06	0.25	0.1	0.41	0.36	0.4	0.27	0.3	0.24	0.6	0.38	0.3	0.02	0.21	0.02	0.3	0.1	0.09
BnaA01G0155900ZS	3.15	4.07	4.3	5.08	4.98	4.12	4.8	8.36	5.25	6.6	4.83	5.05	6.51	6.61	6.78	6.27	4.53	4.57	4.15	4.99	3.36	3.73	2.73	2.98	4.34	3.42	5.39	4.92	4.25	3.57	5.31	6.88	4.98	6.15	6.04	4.4	4.11	2.95	3.41	3	3.1	3.01
BnaA01G0156000ZS	8	8.21	7.95	8.75	9.73	7.72	7.63	9.98	9.64	9.01	9.87	8.53	10.05	11.56	8.43	7.86	7.41	5.04	7.75	3.8	8.16	7.58	8.27	4.85	4.54	7.01	5.59	5.94	6.04	8.9	7.51	7.7	8.14	6.43	7.79	6.69	4.2	4.91	5.2	5.96	4.64	5.22
BnaA01G0156100ZS	4.13	2.96	2.92	2.5	4.98	2.61	3.34	9.53	5.64	4.72	7.68	3.87	4.7	6.3	6.7	5.21	4.96	10.28	2.81	7.29	4.28	1.7	5.31	2.45	1.65	3.49	2.99	3.82	5.52	5.85	9.72	9.8	5.99	5.32	7.59	7.02	6.14	4.27	2.24	3.31	3.02	4.47
BnaA01G0156200ZS	4.24	4.69	5.71	4.98	3.57	1.37	3.81	7.91	8.57	15.69	5.2	8.23	8.52	6.38	7.51	3.95	7.04	2.75	2.97	3.43	2.35	1.84	4.37	3.01	3.81	3.28	9.33	4.19	7.49	2.67	6.61	9.68	7.22	6.73	8.93	6.15	5.06	3.18	5.26	3.26	3.41	2.48
BnaA01G0156300ZS	0.58	0.87	0.51	7.53	4.91	1.35	4.47	5.77	6.06	3.69	2.44	2.3	2.35	2.13	2.45	0.73	1.2	1.51	0.91	0.34	0	0.51	4.77	0.41	2.75	0.51	0.91	1.38	1.03	2.39	0.19	0.13	0.61	1.17	0.55	0.78	0.27	0.38	0.18	0.29	0.55	0.36
BnaA01G0156400ZS	3.83	3.97	3.79	8.57	7.4	10.26	64.12	90.57	70.84	34.19	18.01	35.28	21.78	12.53	11.43	4.28	5.12	2.64	2.72	3.14	3.73	6.18	19.56	10.75	24.66	31.87	55.57	48.08	70.43	36.45	11.03	23.63	28.06	20.09	21.18	19.13	10.27	9.52	9.71	11.54	13.36	13.56
BnaA01G0156500ZS	0.35	0.7	0.78	0.82	0.35	0.72	0.43	0.06	0.72	0.43	0.56	0.72	0.41	0.75	0.36	0.84	0.36	0.43	0.42	0.55	0.52	0.4	0	0.42	1.19	0.94	0.22	0.34	0.61	0	1.59	1.13	0.5	1.01	0.85	0.71	0.03	1.06	0.21	0.8	0.67	1
BnaA01G0156600ZS	8.64	8.12	6.92	2.99	0.7	2.22	0.87	1.47	6.16	17.77	1.51	5.03	10.58	7.57	8.06	16.11	8.87	0.97	5.27	3.89	4.6	2.15	0.14	7.39	1.84	2.05	1.06	0.92	3.22	0	3.29	4.57	3.72	5.24	4.64	2.35	4.15	1.84	5.72	1.52	10.01	6.3
BnaA01G0156700ZS	13.29	13.92	12.02	8.34	11.97	4.67	12.19	4.51	8.08	23.43	13.56	19.09	15.89	14.47	16.61	5.95	10.33	12.41	12.44	12.53	2.39	1	2.36	9.29	6.07	5.52	6.36	6.17	8.6	4.21	9.13	4.42	7.25	8.18	10.39	10.93	1.72	2.53	4.1	0.69	5.98	1.67
BnaA01G0156800ZS	0	0	0	0	0	0	0	0	0.12	0	0	0	0	0	0	0	0	0	0	0.06	0	0	0	0	0	0	0	0	0	0	0	0	0	0	0	0	0	0	0	0	0	0
BnaA01G0156900ZS	0	0.07	0.07	0.14	0	0.07	0	0.06	0.07	0	0.13	0.07	0	0	0.07	0.2	0	0	0.12	0	0	0.06	0	0.29	0	0	0	0	0	0	0	0	0.13	0	0	0	0	0	0	0	0	0.06
BnaA01G0157000ZS	7.28	6.33	3.73	6.78	6	3.93	4.9	8.58	3.73	5.55	5.66	7.4	7.2	5.84	6.96	12.83	6.83	15.95	7.32	16.2	5.97	2.47	9.36	3.82	4.98	1.46	2.35	2.1	2.01	4.22	7.06	6.81	3.7	8.09	8.43	7.67	6.1	6.47	4.39	2.9	3.08	2.59
BnaA01G0157100ZS	0	0	0	0	0	0	0	0	0	0	0	0	0	0	0	0	0	0	0	0	0	0	0	0	0	0	0	0	0	0	0	0	0	0	0	0	0	0	0	0	0	0
BnaA01G0157200ZS	27.46	21.33	20.52	11.02	14.49	5.15	20.75	27.73	20.12	28.19	14.63	22.08	23.29	21.52	26.8	23.76	18.58	23.5	21.61	35.73	30.77	17.59	31.67	17.61	16.37	12.17	32.24	25.09	20.07	11.72	21.62	44.52	36.45	31.22	32.31	46.65	29.43	36.31	31.34	18.62	21.71	6.71
BnaA01G0157300ZS	0	0	0	0.35	0	0	0	0	0	0	0	0	0	0	0	0	0	0	0	0	0	0	0	0	0	0	0	0	0	0	0	0	0	0	0	0	0	0	0	0	0	0
BnaA01G0157400ZS	0.69	1.64	0.75	1.57	1.77	1.63	1.81	2.73	1.9	6.45	1.72	2.52	4.28	1.93	3.24	3.02	1.93	1.5	2.35	3	3.81	1.45	6.56	1.14	1.68	1.79	2.2	2.04	0.8	2.74	3.06	3.22	2.11	4	2.71	2.92	5.5	3.3	1.48	0.64	1.37	1.14
BnaA01G0157500ZS	0	0	0	0	0	0	0	0	0	0	0	0	0	0	0	0	0	0	0	0	0	0	0	0	0	0	0	0	0	0	0	0	0	0	0	0	0	0	0	0	0	0
BnaA01G0157600ZS	0.19	0.1	0.38	0.35	0.24	0.05	0.23	0	0.84	0	0.79	1.35	1.29	1.08	0.44	0.57	0.65	0.38	0.13	0	0	0	0	0	0	0.04	0	0.12	0.13	0.16	0.18	0.05	0	0.19	0.09	0.28	0.04	0	0	0	0	0.05
BnaA01G0157700ZS	0	0	0	0	0	0	0	0	0	0	0	0	0	0	0	0	0	0	0	0	0	0	0	0	0	0	0	0	0	0	0	0	0	0	0	0	0	0	0	0	0	0
BnaA01G0157800ZS	2.01	5.09	2.28	0	3.88	3.04	11.14	31.04	0.58	10.52	14.03	2.69	4.91	9.63	7.39	10.21	7.08	25.59	8.29	24.94	7.2	5.29	41.36	17.75	2.07	5.61	4.85	16.85	9.71	18.71	11.3	7.97	12.93	9.19	7.21	14.04	25.8	9.91	4.2	3.44	9.61	4.35
BnaA01G0157900ZS	11.23	12.79	13.48	10.93	12.31	9.98	10.43	16.57	13.04	19.24	13.02	13.7	17.76	12.84	15.97	16.18	13.85	14.62	12.08	16.06	13.96	11.41	10.19	9.69	11.57	9.53	13.49	10.15	13.93	8.7	19.56	17.31	16.76	16.92	16.92	17.4	15.84	11.86	12.06	8.1	14.61	11.7
BnaA01G0158000ZS	0	0	0	0	0	0	0	0	0	0	0	0	0	0	0	0	0	0	0	0	0	0	0	0	0	0	0	0	0	0	0	0	0	0	0	0	0	0	0	0	0	0
BnaA01G0158100ZS	0	0	0	0	0	0	0	0	0	0	0.63	0	0	0	0	0	0	0	0	0	0	0	0	0	0	0	0	0	0	0	0	0	0	0	0	0	0	0	0	0	0	0
BnaA01G0158200ZS	0.76	0.75	0.63	0.72	0.56	0.95	0.77	1.4	1.48	2.17	0.91	0.74	1.3	1.4	1.51	1.35	1.05	1.99	1.16	2.55	0.59	0.88	0.94	0.93	0.12	0.74	0.39	0.58	0.56	0.59	0.83	1.26	0.56	1.85	1.38	1.03	1.3	0.83	0.79	0.21	0.46	0.79
BnaA01G0158300ZS	15.06	14.61	13.35	5.91	29.63	7.61	36.93	79.87	34.09	35.49	47.57	43.98	24.99	27.82	34.47	36.79	24.32	38.21	9.69	30.39	8.27	15.33	43.83	11.77	12.78	21.18	17.99	42.3	41.23	38.34	46.69	36.95	41.68	30.07	26.71	28.9	24.13	12.56	13.79	17.77	30.45	20.57
BnaA01G0158400ZS	10.23	7.4	5.61	4.51	8.13	3.6	5.25	36.19	7.18	5.57	7.94	5.88	6.12	6.47	9.84	11.05	11.96	18.59	7.16	20.45	8.86	3.19	23.18	5.06	1.84	1.97	2.58	5.96	4.06	5.83	10.68	8.69	6.31	9.88	9.31	14.29	13.45	7.73	5.42	3.36	4.15	3.24
BnaA01G0158500ZS	22.94	21.04	24.89	32.64	22.44	11.71	13.61	25.97	26.97	18.4	19.58	25.08	23.96	19.24	25.42	23.34	32.17	23.87	17.75	31.19	24.28	13.89	16.18	11.57	10.98	12.93	15.64	11.91	13.88	10.47	18.12	16.97	14.43	17.92	21.38	17.99	13.7	15.57	15.82	16.54	12.67	14.08
BnaA01G0158600ZS	0	0	0	0	0	0	0	0	0	0	0	0	0	0	0	0	0	0	0	0.35	0	0	0	0	0	0	0	0	0	0	0	0	0	0	0	0	0	0	0	0	0	0
BnaA01G0158700ZS	3.02	3.58	2.73	6.56	2.7	2.09	1.98	3.91	3.78	4.42	3.73	4.64	7.03	5.18	3.69	3.6	2.75	3.93	1.62	4.45	4.59	2.24	2.72	4.21	2.56	2.58	4.91	4.17	2.77	1.64	8.33	5.8	3.4	5.29	3.63	5.26	3	1.49	3.31	2.63	2.48	4.21
BnaA01G0158800ZS	0	0	0	0	0	0	0	0	0	0	0	0	0	0	0	0	0	0	0	0	0	0	0	0	0	0	0	0	0	0	0	0	0	0	0	0	0	0	0	0	0	0
BnaA01G0158900ZS	2.01	2.3	2.98	7.36	8.55	7.08	12.81	20.44	13.62	11.54	13.72	10.66	8.34	8.1	8.05	6.55	4.36	5.18	3.04	4.07	4.16	5.25	8.23	5.03	12.89	8.18	9.6	11.87	11.73	11.57	6.67	5.69	8.42	6.5	7.1	5.27	3.43	2.67	2.71	3.57	4.19	4.53
BnaA01G0159000ZS	3.69	4.49	3.6	4.23	4.85	3.78	4.12	6.21	3.33	3.83	5.1	4.66	4.79	5.37	6.65	6.51	3.39	7.73	3.49	5.87	5.7	3.27	3.61	2.22	2.92	1.8	2.63	2.94	3.25	3.98	5.27	6.24	2.78	5.32	4.74	6.04	5.04	2.5	3.25	2.46	3.28	2.81
BnaA01G0159100ZS	4.48	2.13	2.86	0.74	0.99	0.77	1.86	0.41	0.88	1.53	0.69	0.61	2.24	1.51	1.98	7.18	4.77	3.68	2.73	3.94	1.63	1.99	0.13	0.62	0.66	0.72	0.13	0.72	0.13	0	3.09	2.72	2.96	1.69	3	1.37	1.4	4.28	1.65	1.72	1.29	0.71
BnaA01G0159200ZS	37.95	38.69	36.58	49.27	31.25	49.18	29.29	57.73	36.09	57.53	37.13	34.76	44.03	40	61.01	78.76	55.6	66.67	49.62	88.67	77.38	22.36	114.26	36.54	46.23	26.06	55.08	33.43	40.64	26.64	54.55	45.41	33.29	40.38	51.02	67.02	72.88	53.09	34.47	17.71	17.95	24.76
BnaA01G0159300ZS	0	0	0	0	0	0	0	0	0	0	0	0	0	0	0	0	0	0	0	0	0	0	0	0	0	0	0	0	0	0	0	0	0	0	0	0	0	0	0	0	0	0
BnaA01G0159400ZS	7.5	7.18	6.69	11.9	9.67	7.65	8.36	14.03	9.25	8.2	9.17	8.54	9.06	9.69	8.92	6.95	8.04	12.79	9.04	11.59	6.29	6.83	9.9	5	6.64	8.09	11.57	8.52	9.99	9.45	11.23	7.8	10.94	10.03	10.58	12.61	6.49	7.99	7.09	6.12	6.52	6.89
BnaA01G0159500ZS	1.15	2.47	2.43	6.41	7.36	9.97	31.44	12.57	25.53	11.67	15.74	16.33	6.86	9.02	6.57	6.18	4.23	3.98	2.95	2.26	0.79	3.19	8.38	3.45	19.31	12.06	17.89	21.08	27.11	18.46	9.66	5.85	6.4	5.49	6.4	5.01	2.44	2.96	2.53	2.21	2.07	3.14
BnaA01G0159600ZS	91.54	97.87	78.76	27.59	73.1	160.38	1340.21	746.68	791.29	580.24	1136.07	952.39	315.43	654.11	294.29	853.5	846.04	954.16	82.41	182.95	231.52	123.33	698.38	218.73	170.41	327	529.39	1280.3	870.14	1456	975.89	652.47	1404.8	984.58	674.92	627.41	531.46	259.79	201.54	166.07	214.9	135.03
BnaA01G0159700ZS	11.98	16.36	13.52	2.53	7.59	6.93	15.89	4.64	6.77	5.76	7.06	4.17	4.86	8.04	12.15	9.09	9.05	6.39	15.97	4.94	30.57	10.98	10.04	8.51	2.56	3.39	5.08	3.08	3.25	5.9	10.24	14.64	7.34	15.25	12.44	11.01	8.44	13.42	8.61	7.96	7.8	8.91
BnaA01G0159800ZS	3.31	3.01	3.44	3.14	3.74	2.91	3.08	6.42	4.03	2.02	4.1	2.2	5.34	3.88	5.24	4.79	3.67	4.06	3.09	7.07	3.59	2.52	2.39	2.78	3.77	1.58	3.85	4.09	4.06	4.65	5.35	9.16	2.44	3.8	5.5	3.55	2.06	1.62	2.35	2.16	2.3	3.12
BnaA01G0159900ZS	0	0	0	0	0	0	0	0	0	0	0	0	0	0	0	0	0	0	0	0	0	0	0	0	0	0	0	0	0	0	0	0	0	0	0	0	0	0	0	0	0	0
BnaA01G0160000ZS	4.8	6	6.67	6.74	5.07	4.28	3.83	2.97	6.43	9.28	8.62	8.51	6.55	7.27	7.51	4.59	7.62	7.75	3.39	6.71	4.12	1.12	4.95	1.89	5.74	4.18	7	8.85	9.82	8.76	6.53	4.76	3.04	5.31	6.01	9.25	3.09	2.4	4	1.65	2.9	2.91
BnaA01G0160100ZS	0.08	0.16	0.8	0.83	0.32	1.12	0.22	0.15	0.57	0	0.23	0	0.32	0.46	0.08	0	0.83	0.4	0	0	0	0.42	0.07	0.49	0.3	1.21	0	0.82	0.86	0.07	0.68	0.91	0.32	0.79	0.92	0.77	0	0.15	0.29	0.14	0.72	1.01
BnaA01G0160200ZS	0	0	0	0	0.03	0.03	0	0.05	0	0	0	0	0.19	0.11	0.06	0	0.03	0	0	0	0	0	0	0	0	0	0	0.07	0	0	0	0.03	0	0	0.05	0.03	0	0	0	0	0	0
BnaA01G0160300ZS	1.87	2.35	2.55	2.96	1.9	1.03	2.71	5.18	3.51	8.9	2.83	4.13	3.95	2.22	4.79	2.63	1.99	0.86	2.48	3.23	2.76	1.23	0.47	1.41	1.34	1.04	6.96	2.63	2.64	2.29	3.24	6.51	2.34	1.8	2.65	3.31	3.21	0.64	1.2	0.52	1.18	1.97
BnaA01G0160400ZS	16.01	14.19	13.08	3.76	3.93	3.25	4.97	6.82	6.7	8.33	15.66	8.16	14.74	11.03	20.65	21.92	21.48	31.71	15.26	24.83	13.85	4.29	3.54	5.01	2.45	1.05	4.98	9.7	7.95	7.95	24.57	21.42	20.29	17.47	20.71	21.36	27.14	15.11	14.57	5.33	6.44	5.81
BnaA01G0160500ZS	10.09	7.63	8.48	6.3	6.53	5.67	7.84	13.07	7.41	4.98	6.47	8.16	11.13	7.11	9.21	10	7.49	17.83	7.88	18.81	7.63	4.52	14.54	5.71	4.56	4.63	5.95	7.11	6.13	6.84	9.73	8.37	8.13	10.05	9.59	7.03	10.55	8.16	5.46	4.79	5.17	7.41
BnaA01G0160600ZS	23.31	20.46	23.43	31.2	31.01	26.97	26.43	33.02	35.43	43.1	38.18	40.22	35.7	33.96	37.82	42.62	31.8	36.82	18.75	26.99	25.54	14.77	33.15	21.78	23.06	13.58	25.23	21.58	21.63	31.48	16.03	23.17	17.27	21.5	16.06	20.49	16.44	14.85	13.03	12.86	13.02	13.2
BnaA01G0160700ZS	15.13	13.32	16.25	17.81	11.08	11.32	9.47	3.66	11.59	13.01	13.05	14.45	17.87	15.45	13.9	17.62	13.2	10.05	14.42	11.73	13.68	9.31	9.15	7.17	13.98	10.92	9.52	8.51	9.61	8.06	10.57	11.02	13.01	14.45	12.47	11.77	8.89	9.81	10.99	7.21	8.86	12.8
BnaA01G0160800ZS	0	0	0	0	0	0	0	0	0	0	0	0	0	0	0	0	0	0	0	0	0	0	0	0	0	0	0	0	0	0	0	0	0	0	0	0	0	0	0	0	0	0
BnaA01G0160900ZS	0.09	0.22	0.13	0	0.44	0.62	0.04	0	0.05	0	0.04	0	0.18	0.04	0	0.04	0.05	0	0.08	0.31	1.3	0.35	0.39	0.15	0.08	0.45	0.43	0.23	0.24	0.45	0.25	0.42	0.84	0.61	0.17	0.26	0.24	0.33	0.16	0.23	0.16	0.47
BnaA01G0161000ZS	1.3	1.59	1.44	1.81	0.63	2.07	17.41	14.32	24.89	24.9	16.72	25.11	9.86	18.24	12.64	10.95	12.35	4.75	0	0.47	0	3.46	7.55	2.62	10.1	6.54	14.84	14.36	27.54	11.15	17.6	16.25	20.94	15.3	17.08	20.12	5.41	0.45	2.84	2.89	2.6	2.23
BnaA01G0161100ZS	0	0	0	0	0	0	0	0	0	0	0	33.71	0	0	0	0	24.21	0	0	0	0	0	0	0	0	0	0	0	10.33	0	0	0	0	0	0	0	0	0	0	0	0	0
BnaA01G0161200ZS	0.94	0.86	0.73	0.9	1.45	0.93	1.19	3.29	1.16	1.05	1.47	1.65	1.45	1.8	1.27	1.23	0.35	1.06	1.72	1.59	1.11	1.23	0.59	0.87	0.88	0.67	0.47	1.02	1.62	0.79	1.01	1.4	0.79	0.72	1.53	1.48	1.74	1.32	0.9	0.74	1.33	1.75
BnaA01G0161300ZS	2.35	2.61	1.59	6.03	2.8	2.84	1.88	14.98	2.13	4.45	3.25	4.14	2.95	4.38	2.63	2.64	2.62	4.21	3.13	3.18	0.68	1.14	3.05	1.53	2.35	2.43	1.73	1.85	1.46	1.78	1.78	0.76	1.37	1	1	0.89	1.16	1.13	0.69	0.83	1.12	0.77
BnaA01G0161400ZS	1.82	1.15	1.58	1.2	1.69	0.93	1.16	1.83	1.37	1.95	1.58	1.19	2.48	1.45	3.06	2.72	2	2.97	1.78	2.53	1.45	1.04	2.24	1.44	1.04	0.86	2.54	2.03	1.53	1.61	2.39	2.28	1.81	2.28	2.65	2.77	2.97	2.34	2.32	1.06	1.11	1.19
BnaA01G0161500ZS	0	0	0	0	0	0	0	0	0	0	0	0	0	0	0	0	0	0	0	0	0	0	0	0	0	0	0	0	0	0	0	0	0	0	0	0	0	0	0	0	0	0
BnaA01G0161600ZS	4.81	7.2	3.51	6	6.97	17.56	6.05	9.14	10.45	7.83	5.7	13.03	7.27	5.92	9.3	5.28	6.65	7.32	4.67	6.17	3.18	3.35	4.29	4.52	5.1	5.95	3.78	5.69	10.39	5	7.36	13.42	8.65	7.78	7.16	6.71	3.95	5.74	9.91	6.24	4.34	10.37
BnaA01G0161700ZS	0	0	0	0.05	0	0	0	0	0	0	0.1	0	0	0	0	0	0.05	0	0	0	0.36	0	0	0	0	0.08	0.15	0	0	0	0	0	0	0	0	0	0	0	0	0	0	0
BnaA01G0161800ZS	0	0	0	0	0	0	0	0	0	0	0	0	0	0	0	0	0	0	0	0	0	0	0	0	0	0	0	0	0	0	0	0	0	0	0	0	0	0	0	0	0	0
BnaA01G0161900ZS	3.54	2.46	4.79	3.72	2.29	2.12	3.53	5.62	3.68	7.5	3.29	6.81	8.02	6.11	8.72	6.16	3.92	1.78	2.75	5.43	0.27	0.97	1.28	0.97	2.09	2.08	5.08	4.78	4.31	1.67	3.89	4.82	4.49	4.3	3.53	3.3	3.23	2.5	2.99	0.88	2.56	2.59
BnaA01G0162000ZS	14.89	19.2	23.19	20.74	4.88	7.74	8.56	0.15	8.42	3.06	11.37	14.46	17.37	22.5	11.27	6.57	11.12	6.43	19.32	2.14	26.2	13.04	2.33	9.61	10.41	7.42	7.26	9.06	12.29	6.04	4.86	9.2	11.45	15.41	6.94	15.9	7.25	22.48	15.81	17.1	7.87	13.28
BnaA01G0162100ZS	0.35	0.1	0.38	0.4	0.34	0.19	0.23	1.51	0.82	2.03	0.53	1.16	0.49	0.46	0.7	0.27	0.54	0.14	0.19	0.17	0.47	0.12	0.15	0.52	0.46	0.15	1.09	0.41	0.62	0.33	0.2	1.32	0.1	0.31	0.47	0.45	0.06	0.07	0.03	0.12	0.12	0.54
BnaA01G0162200ZS	9.63	3.01	1.52	7.97	0	2.37	3.52	2.08	8.3	16.79	11.22	2.44	6.91	2.86	6.43	2.03	4.73	0.72	3.11	0	0	3.44	0	0	2.6	0	0	2.97	3.14	4.72	10.05	10.11	4.89	0.72	1.36	7.02	0.63	0.66	0	3.96	1.94	1.25
BnaA01G0162300ZS	61.13	54.07	57.69	80.85	124.06	69.21	105.57	109.73	86.56	135.62	117.36	127.55	138.4	110.03	116.11	130.35	82.15	140.65	93.19	146.96	115.59	64.84	93.31	87.52	92.66	59.28	121.48	87.72	104.46	77.25	102.62	122.01	118.72	92.94	92.95	113.91	114.71	85.08	98.44	51.97	66.83	59.51
BnaA01G0162400ZS	578.07	573.98	519.36	315.38	345.81	323.37	84.65	47.24	207.6	239.78	114.58	145.12	228.62	257.21	218.44	372.42	486.96	428.07	630.42	493.87	579.68	266.62	68.8	189.82	252.82	146.14	200.78	58.72	63.68	52.53	42.2	49.99	70.94	156.96	102.6	129.7	330.79	318.98	525.31	113.05	169.34	216.05
BnaA01G0162500ZS	33.24	31.64	33.13	40.21	26.33	28.48	15.86	17.48	25.38	19.71	19.23	21.71	28.31	19.55	23.55	24.79	25.77	22.93	33.79	25.27	31.46	22.6	15.02	19.74	20.54	21.2	25.77	18.62	17.48	11.54	9	11.94	12.63	15.2	13.27	23.79	25.65	25.41	26.64	17.05	15.72	16.98
BnaA01G0162600ZS	0	0	0	0	0	0	0	0	0	0	0	0	0	0	0	0	0	0	0	0	0	0	0	0	0	0	0	0	0	0	0	0	0	0	0	0	0	0	0	0	0	0
BnaA01G0162700ZS	0	0	0	0	0	0	0	0	0	0	0	0	0	0	0	0	0	0	0	0	0	0	0	0	0	0	0	0	0	0	0	0	0	0	0	0	0	0	0	0	0	0
BnaA01G0162800ZS	0	0	0	0	0	0	0	0	0	0	0	0	0	0	0	0	0	0	0	0	0	0	0	0	0	0	0	0	0	0	0	0	0	0	0	0	0	0	0	0	0	0
BnaA01G0162900ZS	0	0	0	0	0	0	0	0	0	0	0	0	0	0	0	0	0	0	0	0	0	0	0	0	0	0	0	0	0	0	0	0.16	0	0	0	0	0	0	0	0	0	0
BnaA01G0163000ZS	0	0	0	0	0	0	0	0	0	0	0	0	0	0	0	0	0	0	0	0.55	0	0	0	0	0	0	0	0.47	0	0	0	1.6	0	0.57	0	0	0	0	0	0	0	0
BnaA01G0163100ZS	0.33	0.17	0.25	0.21	0.62	0.08	0.38	1.31	0.67	1.64	0.43	0.7	1.09	0.36	1.16	0.29	0.36	0.3	0.51	1.02	0.05	0.11	0.02	0.09	0.24	0.19	0.2	0.36	1.17	0.34	0.64	0.53	0.35	0.76	0.34	0.39	0.41	0.17	0.16	0.11	0.39	0.43
BnaA01G0163200ZS	7.69	4.74	6.67	4.86	3.74	1.23	2.82	2.01	5.44	2.39	2.73	4.65	5.37	5.62	3.36	4.38	6.74	3	2.57	6.7	4.5	3.44	2.15	2.93	2.81	1.11	1.98	1.75	2.23	3.18	3.2	4.49	2.8	2.43	2.35	3.09	2.19	0.88	1.34	1.64	2.74	0.95
BnaA01G0163300ZS	2.65	1.44	1.99	1.23	2.57	1.4	1.93	0.99	2.49	2.51	2.18	2.38	2.24	1.25	2.82	2.16	1.41	1.61	1.45	1.07	2.32	1.43	0.96	1.08	1.93	0.77	1.2	1.51	1.12	1.01	0.61	1.39	1.07	1.7	1.71	1.77	0.78	1.32	1.94	1.15	0.59	1.25
BnaA01G0163400ZS	5.92	4.19	4.91	8.96	7.51	6.86	5.93	17.82	8.45	6.61	8.74	9.17	8.29	6.77	7.65	8.31	6.5	10.77	4.95	9.71	4.35	3	18.18	3.96	6.7	5.94	6.06	8.29	9.87	8.65	5.32	5.85	6.76	4.6	5.39	4.56	4.37	4.22	4.2	3.16	4.41	2.88
BnaA01G0163500ZS	0.12	0	0.48	0.49	0	0.13	0	0	0.49	0	0	0	0.24	0	0.95	0	0	0	0	0.35	0	0	0	0	0.22	0	0	0.1	0	0.3	0.45	0.46	0	0	0.57	0	0.11	0	0.11	0.1	0.11	0.47
BnaA01G0163600ZS	0.13	0.14	0.36	0.15	0.05	0.08	0.27	0.94	0.26	0.75	0.29	0.16	0.57	0.16	0.47	0.07	0.04	0.22	0.2	0.39	0	0.21	0	0	0.02	0.21	0.34	0.41	0.45	0	1.06	1.26	0.38	0.51	0.83	0.9	0.78	0.34	0.28	0.2	0.18	0.43
BnaA01G0163700ZS	0.54	1.16	1.53	0.92	0.81	0.81	1.3	3.06	2.25	4.86	1.94	1.34	2.13	1.23	3.56	1.74	0.92	0.58	1.28	2.59	1.64	0.87	0.17	0.45	0.62	0.39	2.18	1.39	2.18	1.18	2.36	3.36	0.84	1.36	2.25	1.92	0.97	0.38	0.74	0.34	0.43	0.88
BnaA01G0163800ZS	10.66	10.18	8.09	14.2	15.17	7.67	7.42	24.84	11.03	10.19	9.78	11	14.4	13.04	13.11	10.87	10.97	11.33	8.95	12.81	7.72	5.33	7.53	5.1	8.05	5.29	2.86	6.79	5.87	5.28	6.92	6.78	6.42	7.47	6.33	6.02	8.45	4.88	6.27	3.07	4.62	5.38
BnaA01G0163900ZS	17.34	17.39	24.63	15.6	2.37	14.41	1.8	0.65	7.53	15.21	6.96	12.23	11.47	20.3	6.19	11.03	13.08	1.24	12.31	3.12	13.09	17.56	0.51	20.36	9.18	8.33	12.19	5.91	9.85	2.35	6.7	8.12	17.26	13.52	9.19	5.47	10.86	15.05	18.68	12.39	22.33	16.2
BnaA01G0164000ZS	3.71	5.48	4.65	6.31	3.87	4.08	4.57	1.3	4.01	0.84	3.06	3.67	4.93	4.35	4.38	5.1	3.19	1.33	1.9	3.74	0	2.77	3.33	2.33	1.83	2.15	3.34	3.81	2.42	2.27	2.42	2.68	1.45	3.62	2.57	3.65	2.95	2.87	3.49	3.98	1.55	3.26
BnaA01G0164100ZS	2.09	3.11	3.15	2.05	3.47	2.63	2.95	1.21	3.17	3.24	3.37	2.76	4.1	4.12	3.57	2.97	2.39	3.89	2.29	2.74	2.61	2.1	4.38	2.69	2.95	3.22	2.98	3.66	5.88	2.86	5.2	7	5.51	5.13	5.26	5.64	3.96	4.33	4.07	3.26	3.12	4.6
BnaA01G0164200ZS	0	0	0	0	0	0	0	0	0	0	0	0	0	0	0	0	0	0	0	0	0	0	0	0	0	0	0	0	0	0	0	0	0	0	0	0	0	0	0	0	0	0
BnaA01G0164300ZS	40.98	45.93	58.35	34.33	36.53	13.24	23.76	23.81	38.19	60.64	32.16	40.43	52.55	39.59	53.92	62.94	43.57	24.93	40.78	52.05	52.8	25.66	48.95	18.94	28.94	20.29	47.78	36.42	24.97	26.82	57.06	54.57	76.55	58.99	64.47	65.73	72.7	37.96	44.37	21.88	42.04	28.11
BnaA01G0164400ZS	2.86	2	1.19	1.77	4.09	0.81	4.13	14.97	2.22	1.74	3.65	3.09	1.97	1.32	2.85	4.06	4.43	13.72	1.4	6.4	1.54	1.54	13.02	1.5	1.59	1.33	1.23	4.01	1.82	2.42	6.65	5.19	4.48	3.32	6	6.86	6.09	3.68	1.37	2.89	1.81	2.25
BnaA01G0164500ZS	0	0	0	0	0.61	0	0	1.09	0	0	0.6	0	0	0	0.15	0	0	0	0	0	0	0	0.19	0	0	0	0	0	0	1.73	0	0	0	0	0	0	0	0	0	0	0	0
BnaA01G0164600ZS	0.39	0	0.1	1.11	0.39	0.42	0.36	0.19	0.5	0.57	0.37	0.63	0.77	0.75	0.19	1.04	0.3	0.87	0.18	0.39	0	0	0.17	0.42	0.73	0.08	0.86	0.08	0	0	0.28	0.09	0.29	1.05	0.65	1.12	0.96	0	0.61	0.08	0.26	0.48
BnaA01G0164700ZS	39.22	39.19	42.29	63.95	58.01	73.58	49.93	58.58	67.49	77.72	69.76	105.16	93.3	83.56	61.8	47.28	34.63	47.86	39.2	37.99	33.1	21.5	43.04	34.6	56.43	51.04	62.3	51.1	76.09	52.66	49.05	34.67	58.89	39.1	40.27	29.29	29.31	32.44	42.88	25.66	30.93	27.59
BnaA01G0164800ZS	0	0	0	0	0	0	0	0	0	0	0	0	0	0	0	0	0	0	0	0	0	0	0	0	0	0	0	0	0	0	0	0	0	0	0	0	0	0	0	0	0	0
BnaA01G0164900ZS	0	0	0	0	0	0	0	0	0	0	0	0	0	0	0	0	0	0	0	0	0	0	0	0	0	0	0	0	0	0	0	0	0	0	0	0	0	0	0	0	0	0
BnaA01G0165000ZS	0	0	0	0	0	0	0	0	0	0	0	0	0	0	0	0	0	0	0	0	0	0	0	0	0	0	0	0	0	0	0	0	0	0	0	0	0	0	0	0	0	0
BnaA01G0165100ZS	1.6	1.55	2.67	3.53	1.89	1.73	1.37	1.66	3.62	4.56	3.17	4.25	6.21	4.49	4.38	1.32	2.17	0.77	1.97	0.89	0.39	1.02	0.98	1.28	3.21	2.8	1.7	2.98	4.51	0.85	3.07	3.16	2.82	4.14	3.77	3.38	1.3	1.36	1.96	1.73	0.74	2.01
BnaA01G0165200ZS	0	0	0	0	0	0	0	0	0	0	0	0	0	0	0	0	0	0	0	0	0	0	0	0	0	0	0	0	0	1.02	0	0	0	0	0	0	0	0	0	0	0	0
BnaA01G0165300ZS	1.28	1.29	1.29	2.79	2.95	2.84	8.25	1.5	7.8	7.9	3.82	2.13	4.04	2.9	5.34	1.45	2.44	1.5	1.25	1.59	2.12	0.49	0.14	0.66	1.48	3.38	2.13	5.05	8.7	1.85	1.66	1.87	3.06	3.61	1.43	0.74	1.74	0.87	0.69	2	2.14	2.21
BnaA01G0165400ZS	24.44	24.89	40.25	46.79	34.09	39.86	40.22	33.89	36.43	51.3	57.21	57.95	38.47	51.84	52.08	45.94	41.54	31.66	23.68	38.25	20.45	33.45	37.76	25.88	35.32	27.45	31.83	40.4	24.81	33.55	31.56	24.87	29.39	23.66	34.9	25.4	32.65	26.49	24.7	21.33	15.37	22.85
BnaA01G0165500ZS	6.39	5.92	4.43	4.87	5.8	3.08	5.96	3.77	4.36	6.5	8.09	5.12	5.18	5.54	5.74	11.77	9.2	8.53	6.81	4.24	9.94	1.23	6.25	3.4	5.39	5.17	4.72	4.86	6.3	6.88	7.11	6.12	4.29	6.72	5.73	8.51	6.8	6.83	2.74	1.97	1.38	1.71
BnaA01G0165600ZS	0	0	0	0	0	0	0	0	0	0	0	0	0	0	0	0	0	0	0	0	0	0	0	0	0	0	0	0	0	0	0	0	0	0	0	0	0	0	0	0	0	0
BnaA01G0165700ZS	0.2	0	0	0.21	0.24	0	0.45	19.11	0.08	0	2.55	0.09	0.24	0.04	0.12	0.04	0.37	1.07	0	0.67	0.46	0	0.81	0.07	0	0	0	0.27	0.18	1.12	0.04	0	0	0.04	0	0	0	0	0.07	0	0.04	0
BnaA01G0165800ZS	1.79	3.04	2.86	3.47	3.13	2.02	8.41	2.76	4.44	4.55	2.75	4.13	2.33	1.33	1.38	3.55	3.39	1.86	2.53	0.39	2.77	0.86	0.78	1.11	2.12	0.99	2.35	1.5	0.53	2.34	0.56	0.85	0.68	1.36	0.28	0.57	0.27	0.56	1.41	0.51	0.71	0.48
BnaA01G0165900ZS	0.03	0	0	0	0	0	0	0	0	0	0	0	0.03	0	0	0	0	0	0	0	0	0	0	0	0	0	0	0	0	0	0	0	0	0	0	0	0	0	0	0	0	0
BnaA01G0166000ZS	3.1	2.75	2.35	5.32	6.13	6.98	22.22	9.5	18.9	13.58	11.75	8.3	5.91	5.14	6.01	9.1	5.75	5.65	1.72	7.61	1.96	1.79	11.71	3.69	11.21	7.08	13.42	7.79	7.41	9.47	9.32	6	4.69	5.78	9.29	6.66	3.19	2.02	0.81	1.58	3.14	2.96
BnaA01G0166100ZS	29.64	23.52	23.67	51.8	65.57	39.43	19.72	31.96	25.04	4.05	7.03	5.32	2.17	3.72	5.2	6.68	5.33	17.1	40.93	49.85	26.78	20.3	100.51	45.26	35.53	30.95	37.52	2.44	0.75	11.75	0.26	3.29	0.95	2.86	2.51	3.05	19.11	11.64	12.68	16.82	26.49	22.98
BnaA01G0166200ZS	0.13	0	0.26	0	0	0	0	0	0	0	0	0	0	0	0	0	0.14	0.52	0	0	0	0	0	0	0	0	0	0	0	0	0	1.01	0.52	0.91	0.13	0.51	0	0	0	0.23	0	0.13
BnaA01G0166300ZS	0	0	0	0	0	0	0	0	0	0	0	0	0	0	0	0	0	0	0	0	0	0	0	0	0	0	0	0	0	0	0	0	0	0	0	0	0	0	0	0	0	0
BnaA01G0166400ZS	7.29	8.15	9.27	6.83	5.53	5.52	5.52	9.79	9.53	13.08	5.97	11.97	10.25	8.86	8.75	5.24	7.14	4.68	6.06	5.71	3.72	2.93	2.38	2.88	4.72	4.54	6.94	7.27	6.45	4.47	8.36	7.89	8.1	6.05	7.07	7.05	6.45	3.63	5	3.37	4.95	3.41
BnaA01G0166500ZS	9.71	10.17	8.68	22.12	13.31	6.24	1.94	1.1	3.49	17.56	2.68	1.78	16.49	5.88	35.54	16.06	13.58	21.21	10.62	118.82	23.77	1.72	20.65	3.23	3.68	3.47	8.86	2.71	2.98	2.8	6.35	10.45	3.37	9.78	11.88	13.23	37.88	9.03	13.32	2.74	6.65	7.3
BnaA01G0166600ZS	106.51	125.73	125.76	45.16	0.37	24.02	0	2.14	1.95	0	0	0	1.42	2.1	0	5.58	18.77	16.27	69.8	36.71	154.91	67.92	0.95	65.65	7.37	10.46	1.56	0.61	0	0	0	0.69	0.36	2.24	1.76	6.52	112.83	103.86	144.91	70.48	66	67.45
BnaA01G0166700ZS	0	0	0	0	0.04	0	0	0	0	0	0	0	0.06	0.02	0	0	0	0	0	0.06	0	0	0.02	0	0	0	0	0	0	0	0	0	0	0	0	0	0	0	0	0	0	0.02
BnaA01G0166800ZS	12.86	19.82	13.57	10.96	6.72	4.47	6.16	26.77	7.11	19.06	5.29	15.86	27.43	14.77	18.06	30.07	16.78	28.44	5.3	25.51	10.3	6.26	21.45	10.28	7.99	10.15	18.92	5.05	11.42	8.93	22.14	19.1	14.53	12.3	25.74	9.27	17.16	11.9	14.12	4.96	29.33	5.44
BnaA01G0166900ZS	0.19	0.19	0	1.67	0.09	1.13	0.09	6.34	0.39	0.93	0.18	0.31	1.78	0.37	0.95	0	0.5	0	0	0.94	0	0	2.85	0.5	0.18	0.4	0.08	1.04	0.94	0.16	0.18	0.54	0.47	0.75	0	0	0.09	0.18	0	0.16	0.17	0.28
BnaA01G0167000ZS	0	0	0	0	0	0	0.04	0	0	0	0	0	0	0	0	0	0	0	0	0	0	0	0	0	0	0	0	0	0.07	0.1	0.04	0	0	0	0	0	0	0	0	0	0	0
BnaA01G0167100ZS	17.96	22.35	23.26	26.51	24.69	21.81	29.22	13.45	26.48	22.72	18.27	17.15	22.78	20.89	23.41	29.6	24.12	20.45	21.33	15.38	25.94	16.58	21.57	18.12	28.16	18.31	25.25	13.24	21.25	15.26	23.98	21.62	15.13	23.44	20.69	19.67	13.96	19.37	13.75	10.95	13.41	17.21
BnaA01G0167200ZS	4	5.69	4.84	0.89	1.51	8.25	4.45	10.71	6.72	1.69	2.52	5.82	2.34	1.46	2.14	3.78	10.29	1.51	0.59	4.06	7.87	3.95	4.75	1.87	5.45	6	3.04	4.93	8.9	6.94	12.91	8.07	7.08	4.97	5.41	9.02	2.9	2.03	8.11	4.16	3.35	4.87
BnaA01G0167300ZS	10.65	9.03	9.39	5.03	16.15	27.81	66.52	47.18	34.62	11.42	22.52	12.71	7.95	11.42	10.4	16.41	21.62	12.53	11.58	13.89	19.3	74.14	88.85	49.57	44.39	71.61	75.93	48.67	47.74	75.76	63.55	45.11	65.5	107.45	133.56	136.55	77.68	117.37	75.8	121.61	55.01	91.36
BnaA01G0167400ZS	2.6	2.19	2.33	1.89	20.58	3.56	14.29	120.49	3.88	8.38	11.99	4.2	3.85	4.35	5.47	9.96	6.12	34.18	5.81	32.74	4.45	7.46	83.03	13.56	1.48	2.46	3.88	8.56	2.76	21.47	10.27	8.5	3.99	6.27	9.59	6	14.44	3.44	3.28	6.07	12.51	6.27
BnaA01G0167500ZS	0	0	0.14	0.43	0.61	0	1.74	11.54	0.35	0.14	1.39	1.33	0.95	0.99	1.17	0	0.14	0.34	0.13	0.2	0	0.06	0.12	0.3	0.52	0.06	0.18	1.45	1.29	1.11	0.06	0	0	0	0.59	0.07	0	0.06	0	0.52	0	0.4
BnaA01G0167600ZS	0	0	0	0	0	0	0	0	0	0	0	0	0	0	0	0	0	0	0	0	0	0	0	0	0	0	0	0	0	0	0	0	0	0	0	0	0	0	0	0	0	0
BnaA01G0167700ZS	0.52	0.64	1.03	0.26	0.51	4.14	16.28	9.15	8.4	12.16	5.05	5.49	4.03	4.56	4.96	1.37	1.07	4.06	1.17	0.89	3.72	2.01	5.29	1.78	5.62	5.04	8.8	12.2	8.78	6.27	6.29	7.69	8.23	4.42	7.72	4.32	1.49	3	6.29	1.65	4.52	1.77
BnaA01G0167800ZS	1.84	0.72	0.36	0.88	0.72	0.46	1.71	0.29	0.06	0.78	0.58	0.65	0.54	0.18	0.91	1.66	1.39	1.02	0.56	0.18	0	0.11	0	0.11	0	0.26	0.05	0.15	0.11	0	0.81	0.06	0.12	0.54	0.76	0.18	1.2	0.34	0.33	0.26	0.11	0.18
BnaA01G0167900ZS	1.78	1.52	1.53	2.67	0.93	0.76	1.98	9.19	0.48	6.8	0.45	1.01	1.73	1.13	1.52	2.17	1.84	1.28	1.51	1.63	0.24	0.62	1.34	0.61	0.77	0.2	4.87	2.48	3.5	1.59	2.89	5.15	3.49	2.44	2.48	1.24	2.63	1.1	1.47	1.01	0.75	1.27
BnaA01G0168000ZS	0.28	0.12	0.2	0.08	0.2	0.13	0.53	0.04	0.2	0.04	0.46	0.04	0.4	0.19	0.6	0.2	0.21	0.08	0.07	0.24	0.04	0.04	0.28	0.03	0	0	0.04	0.07	0	0.1	0.15	0.34	0.16	0	0	0.15	0.22	0	0.07	0.14	0	0.04
BnaA01G0168100ZS	0.88	1.02	0.75	1.82	2.45	0.91	1.09	3.52	1.73	3.91	2.49	1.72	2.45	1.24	3.4	1.65	1.5	2.95	1.54	2	2.62	0.55	1.94	0.6	0.82	0.55	0.98	1.73	0.98	0.91	1.61	1.29	0.81	1.48	1.9	1.36	0.71	1	0.9	0.53	0.71	1.47
BnaA01G0168200ZS	48.66	52.94	44.41	61.8	159.46	84.26	92.67	257.35	47.67	72.18	115.32	65.89	104.35	81.96	170.74	43.04	34.1	77.15	55.7	104.53	55.66	62.77	83.75	51.71	43.93	68.74	40.4	104.37	78.22	92.43	81.55	116.5	71.53	109.59	66.72	45.52	54.43	62.04	77.5	55.64	67.26	132.78
BnaA01G0168300ZS	4.38	4.44	4.34	3.42	2.4	5.49	3.09	4.55	4.7	4.61	3.55	3.55	3	4.53	3.42	4.07	3.06	4.92	3.38	5.03	4.76	4	3.36	2.65	2.02	1.71	3.7	2.68	1.95	1.4	3.97	3.76	3.77	4.27	5.6	3.31	4.78	5.02	3.98	2.73	4.73	4.15
BnaA01G0168400ZS	0	0	0	0	0	0	0	0	0	0	0	0	0	0	0	0	0	0	0	0	0	0	0	0	0	0	0	0	0	0	0	0	0	0	0	0	0	0	0	0	0	0
BnaA01G0168500ZS	11.21	11.24	12.1	9.43	8.7	5.23	7.89	16.05	12.48	11.66	9.56	11.11	10.9	8.5	16.62	10.85	10.57	4.85	9.7	14.75	9.76	6.66	3.9	7.84	8.07	7.48	14.09	11.85	12.95	7.55	16.99	19.79	16.35	10.01	14.41	12.11	11.38	11.56	8.32	7.53	10.01	13.44
BnaA01G0168600ZS	0	0	0	0	0	0	0	0	0	0	0	0	0	0	0	0	0	0	0	0	0	0	0	0	0	0	0	0	0	0	0	0	0	0	0	0	0	0	0	0	0	0
BnaA01G0168700ZS	0	0.28	0.28	0	1.66	0.3	0	0	0	0	0.81	0.3	0.27	0	0.55	1.07	0.88	1.39	0.25	0	0.29	0	0	0	1.03	1.4	0	0	0	0	0	0	0	0	0.53	0	0.99	0.26	0	1.23	0	0
BnaA01G0168800ZS	17.95	16.6	19.81	17.13	16.81	21.79	25.93	34.26	28.09	45.86	37.23	48.06	35.95	43.04	31.26	26.21	24.96	19.75	18.67	18.56	25.51	14.28	21.1	13.97	17.15	17.65	19.61	29.91	28.98	27.32	21.38	24.15	28.83	22.79	20.88	18.42	17	15.8	14.33	7.62	16.8	11.56
BnaA01G0168900ZS	12.63	10.15	8.25	7.86	5.56	6.13	5.91	10.41	8.69	11.37	11.97	13.7	12.73	13.48	11.99	15.96	18.02	11.81	8.6	12.64	9.74	8.25	9.04	7.33	5.7	4.01	9.29	8.48	9.48	7.91	12.64	11.23	12.11	11.81	10.99	18.05	16.22	8.93	8.78	7.17	8.88	5.83
BnaA01G0169000ZS	0	0	0	0	0	0	0	0	0	0	0	0	0	0	0	0	0	0	0	0	0	0	0	0	0	0	0	0	0	0	0	0	0	0	0	0	0	0	0	0	0	0
BnaA01G0169100ZS	0	0	0	0	0	0	0	0	0	0	0	0	0	0	0.55	0	0.93	0	0	0	0	0	0	0	0	0	0	0	0	0	0	0	0	0	0	0	0	0	0	0	0	0
BnaA01G0169200ZS	0	0	0	0	0	0	0	0	0	0	0	0	0	0	0	0	0	0	0	0	0	0	0	0	0	0	0	0	0	0	0	0	0	0	0	0	0	0	0	0	0	0
BnaA01G0169300ZS	0.33	0.28	0.37	0.22	0.38	0.44	0.36	0.06	0.53	1.24	0.25	0.1	0.51	0.13	0.51	0.5	0.63	0	0	0.57	0.54	0.3	0	0.38	0	0.05	0.32	0.77	0.52	0.29	0.4	0.4	0.41	0.82	0.38	0.4	0.16	0.41	0	0	0.55	0.23
BnaA01G0169400ZS	0.6	0.43	0.26	0.96	0.46	0.34	0.77	1.72	0.65	3.1	1.56	0.49	1.79	0.61	1.99	0.57	0.45	0.52	0.27	0.38	0.67	0	0.15	0.1	0.33	0.62	0.91	0.9	1.33	0.15	1.5	1.51	1.07	0.55	0.21	0.52	0.1	0.22	0.44	0.25	0.41	0.19
BnaA01G0169500ZS	10.8	8.79	9.98	10.71	9.99	6.89	5.18	9.07	6.1	11.48	7.59	8.57	10.29	11	13.05	10.32	9.69	9.04	9.19	6.6	6.49	9.52	7.03	8.08	5.51	5.59	6.29	6.67	6.86	8.24	7.47	10.8	8.16	8.21	9.66	10.89	7.71	5.69	5.82	5.46	7.79	6.17
BnaA01G0169600ZS	4.07	3.85	3.95	5.04	3.88	4.02	3.78	4.54	5.76	3.14	5.59	4.76	6.29	5.88	5.68	5.17	5.13	3.54	4.1	4.38	7.33	4.01	3.96	2.54	4.32	3.3	2.37	4.84	2.72	4.94	4.5	4.8	3.38	4.01	4.05	5.27	2.5	4.13	2.94	1.82	3.07	3.09
BnaA01G0169700ZS	3.23	3.99	3.29	2.7	2.67	2.42	3.11	5.71	3.26	4.49	3.44	2.88	3.18	3.03	4.7	3.35	3.04	2.47	3.16	5.63	5.97	1.79	1.61	2.09	2.33	2.36	3.12	2.91	2.96	2.08	7.14	5.3	4.93	5.2	7.03	6.24	3.53	3.23	2.6	2.14	1.95	2.75
BnaA01G0169800ZS	3.63	1.61	1.9	3	3.78	2.36	2.52	2.25	2.96	1.95	2.17	3.04	4.18	3.96	3.11	1.79	2.65	1.54	1.82	1.89	0.37	2.11	2.49	2.09	2.32	1.96	1.94	2.75	2.29	4.85	3.21	3.24	2.24	3.06	3.79	4.01	2.79	3.19	1.08	1.98	1.99	2.95
BnaA01G0169900ZS	0	0	0	0	0	0	0	0	0	0	0	0	0	0.15	0	0	0	0	0	0	0	0	0	0	0	0	0	0	0	0	0	0	0	0	0	0	0	0	0	0	0	0
BnaA01G0170000ZS	0	0	0	0	0	0	0	0	0	0	0	0	0	0	0	0	0	0	0	0	0	0	0	0	0	0	0	0	0	0	0	0	0	0	0	0	0	0	0	0	0	0
BnaA01G0170100ZS	0	0.12	0.5	0	0	0	0	0	0	0	0.12	0.27	0	0	0	0.24	0	0	0	0.24	0	0	0	0	0	0	0	0	0	0	0	0	0	0	0	0	0	0	0	0	0	0
BnaA01G0170200ZS	81.08	88.54	100.39	90.25	82.33	100.7	78.44	34.24	93.16	76.58	60.56	76.83	68.53	77.14	56.87	60.44	63.15	45.33	85.77	65.6	65	79.41	32.5	66.91	92.49	73.21	84.41	79.39	80.74	47.76	55.73	48.52	67.77	61.61	50.27	57.59	56.37	53.29	66.51	64.04	80.96	70.94
BnaA01G0170300ZS	1.17	0	0	0	0	0	0	0	0	0	2.14	0	0	0	3.05	0	0	0	0.93	0	0	0	0	0	0	0	0	0	0	0	0	0	0	0	2.06	0	0	0	0	0	0	0
BnaA01G0170400ZS	12.7	15.24	9.16	10.45	1.12	9.55	1.26	0	1.63	11.61	2.61	1.21	11.5	2.17	9.56	9.14	11.16	3.82	5.92	11.77	11.2	3.71	0	2.33	0.84	1.89	0.79	0.38	0.21	0.95	0.64	3.65	1.56	2.92	3.45	3.7	3.82	3.38	4.61	4.33	6.95	7.38
BnaA01G0170500ZS	0	0	0	0	0	0	0	0	0	0	0	0	0	0	0	0	0	0	0	0	0	0	0	0	0	0	0	0	0	0	0	0	0	0	0	0	0	0	0	0	0	0
BnaA01G0170600ZS	0	0	0	0	0	0	0	0	0	0	0	0	0	0	0	0	0	0	0	0	0	0	0	0	0	0	0	0	0	0	0	0	0	0	0	0	0	0	0	0	0	0
BnaA01G0170800ZS	0.51	0	0.25	1.52	0	0	0	0	0.77	0	0.48	3.71	0.48	0.24	0.73	0.71	0.78	0	0	0	0	0.21	0.65	0.21	0	0.62	0.22	1.66	1.13	0	0.23	0.47	0	0	0.24	0	0	0	0	1.08	0.22	0.25
BnaA01G0170900ZS	0	0	0	0	0	0	0	0	0	0	0	0	0	0	0	0	0	0	0	0	0	0	0	0	0	0	0	0	0	0	0	0	0	0	0	0	0	0	0	0	0	0
BnaA01G0171000ZS	0	0	0.13	0	0.7	0.35	0.12	0	0.07	0	0.06	0.42	0.26	0.06	0.26	0.57	0.07	0.06	0.3	0.45	0.47	0.34	0.34	0.45	0.73	0.05	0.06	0.38	0.64	0	0.06	0.25	0	0.32	0.31	0.19	0.81	0.73	0.81	0	0.29	0
BnaA01G0171100ZS	0	0	0	0	0	0	0	0	0	0	0	0	0	0	0	0	0	0	0	0	0	0	0	0	0	0	0	0	0	0	0	0	0	0	0	0	0	0	0	0	0	0
BnaA01G0171200ZS	0	0.29	0.14	0	0.14	0	0	0	0.15	0	0	0	0	0	0	0	0	0	0.13	0	0	0	0	0	0	0	0	0	0	0	0	0	0	0	0	0	0	0	0	0	0	0
BnaA01G0171300ZS	11.91	9.96	10.16	8.32	6.02	6.69	5.07	7.83	9.18	5.66	5.71	5.23	6.33	6.72	8.85	10.33	13.77	14.39	5.73	13.87	6.06	4.39	13.23	4.12	4.25	3.12	5.22	6.23	3.52	4.12	9.08	7.16	8.7	8.04	7.64	11.77	11.04	9.72	5.52	7.06	8.15	5.57
BnaA01G0171400ZS	0.95	0.37	0.56	0.29	0.46	0.1	0.44	0.91	1.15	2.21	0.36	2.72	1.02	0.45	0.47	1	1.27	0.47	1.9	0.74	0	1.07	0	0	0.26	0.08	0.33	0.24	0.34	0.64	0.27	0	0.28	0	0.09	0.45	0.17	0	0.34	0	0.34	0.09
BnaA01G0171500ZS	54.4	61.58	56.85	52.28	63.8	197.67	196.52	99.78	116.17	61.05	66.73	64.5	21.7	47.26	36.81	29.35	44.99	31.32	66.15	57.45	75.08	302.72	123.14	207.96	229.15	229.94	242.32	117.39	118.65	142.81	83.12	68.38	89.93	80.57	93.34	82.89	122.87	150.28	150.7	237.88	165.41	181.46
BnaA01G0171600ZS	0.11	0.21	0.35	0.11	2.34	0.37	1.37	2.85	0.57	1.28	2.29	0.38	0.53	1.17	1.43	1.52	1.84	1.46	0.32	0.8	0.76	0.05	1.05	0.75	0.43	0.29	0.91	0.82	0.84	2.47	1.91	1.98	1.2	0.69	0.98	0.44	1.26	0.68	0.22	0.27	0.17	0.41
BnaA01G0171700ZS	6.25	0.69	2.77	10.66	16.33	9.41	32.99	54.61	8.99	19.17	46.92	2.1	1.91	10.62	20.72	9.34	14.88	31.6	7.45	15.27	6.68	5.54	10.72	3.33	5.98	1.65	8.37	20.2	5.55	20.63	20.92	5.58	14.13	8.64	18.15	14.79	13.24	7.31	2.29	4.22	10.7	4.52
BnaA01G0171800ZS	11.16	10.4	12.45	17.06	11.76	6.85	10.81	12.03	17.66	5.28	15.21	23.25	27.11	14.21	9.53	13.58	11.4	11.22	0	6.64	2.53	3.68	18.19	8.43	7.37	4.16	2.12	19.15	5.83	4.12	8.75	4.11	4.26	3.15	7.71	14.61	10.38	2.31	2.72	2.28	2.25	2.13
BnaA01G0171900ZS	44.56	31.17	46.56	76.06	21.26	45.6	47.19	55.74	41.06	27.03	52.43	31.48	64.61	45.65	45.66	40.62	49.35	29.28	41.36	24.8	43.73	49.23	25.13	40.93	32.41	21.65	26.02	24.01	32.06	33.21	26.76	51.84	41.62	37.56	17.47	16.73	13.26	15.7	13.91	13.43	34.41	26.25
BnaA01G0172000ZS	0	0	0	0	0	0	0	0	0	0	0	0	0	0	0	0	0	0	0	0	0	0	0	0	0	0	0	0	0	0	0	0	0	0	0	0	0	0	0	0	0	0
BnaA01G0172100ZS	17.03	13.54	14.13	8.37	12.9	8.52	9.07	27.32	7.9	13.08	11.45	10.59	10.45	11.04	11.14	16.01	17.55	24.54	13.93	24.6	18.7	7.25	22.79	12.69	7.32	10.13	5.35	12.42	10.8	8.9	15.05	13.67	11.88	12.84	15.05	18.54	15.35	12.68	9.08	8.68	9.78	9.1
BnaA01G0172200ZS	2.8	2.92	3.44	2.53	6.19	3.32	4.25	3.12	3.97	5.31	3.04	5.4	5.95	5.76	8.39	5.11	3.44	2.42	2.71	2.07	5.25	3.15	5.26	2.07	3.3	4.16	4.21	2.92	7.33	5.8	3.13	5.56	5.98	6.22	6.54	4.22	4.32	1.28	4.06	1.89	2.54	4.61
BnaA01G0172300ZS	12.55	12.41	12.72	18	20.05	13.23	12.47	13.81	10.98	12.48	13.59	11.46	18.22	16.41	18.23	10.91	10.78	18.61	15.22	19.15	16.12	9.35	16.56	5.92	13.99	5.51	6.99	7.06	5.97	9.17	10.09	7.3	7.04	10.12	11.85	10.34	14.01	9.59	8.6	6.9	6.24	9.93
BnaA01G0172400ZS	0.21	0.08	0.08	0	0.31	0.08	0.15	0.08	0.3	0	0.53	1.27	0.08	0.99	0.24	0	0	0	0	0.23	0.49	0	0	0	0	0	0.14	0.33	0	0.27	0	0	0	0	0	0	0	0.3	0	0	0	0
BnaA01G0172500ZS	0.18	0.18	0.9	1.66	0	1.75	0.33	1.56	0	0	0.35	0	0	0	0	0.52	0	0	0.65	0	0	0	0	0	1	0	0	0	0	0	0	0	0	0	0	0	0	0	0.64	0.16	0.32	0.18
BnaA01G0172600ZS	0	0	0	0	0	0	0	0	0	0	0	0	0	0	0	0	0	0	0	0	0	0	0	0	0	0	0	0	0	0	0	0	0	0	0	0	0	0	0	0	0	0
BnaA01G0172700ZS	0.19	0.09	0	0.82	0.28	1.8	0.35	0	1.52	1.01	1.03	0.6	2.21	0.5	1.49	0.18	0.39	0	0.17	0.19	0	0	0	0	2.36	1.68	2.03	0.24	0.17	0	0.09	0.93	0.42	0.46	0.27	0.04	0	0.04	0.13	0	0.21	0.31
BnaA01G0172800ZS	3.29	3.42	2.59	1.58	3.3	3.09	4.32	8.02	3.37	4.86	3.53	2.93	3.98	3.15	3.11	3.49	3.44	6.61	3.11	4.58	4.32	3.08	7.91	3.21	3.19	2.75	4.11	4.25	4.17	3.37	5.21	6.43	5.52	6.1	6.04	6.63	2.81	4.16	4.52	3.84	3.91	4.53
BnaA01G0172900ZS	6.09	4.87	5.96	7.46	4.91	5.18	3.88	5.25	4.74	4.72	4.16	5.87	8.56	5.37	6.96	10.43	7.38	11.55	8.25	13.97	9.3	5.48	6.32	6.32	6.92	5.09	3.23	4.17	4.21	3.72	6.44	7.68	4.04	5.87	5.94	10.07	12.46	8.37	4.93	2.84	2.7	3.97
BnaA01G0173000ZS	0	0	0	0	0	0	0	0	0	0	0	0	0	0	0	0	0	0	0	0	0	0	0	0	0	0	0	0	0	0	0	0	0	0	0	0	0	0	0	0	0	0
BnaA01G0173100ZS	0	0	0	0.2	0	0	0	0	0	0	0	0	0	0	1.55	0	0	0	0	0.39	0	0	0	0	0	0.16	0	0	0	0	0	0	0	0	0.19	0.19	0	0	0	0	0	0
BnaA01G0173200ZS	0	0	0	0	0	0	0	0	0	0	0	0	0	0	0	0	0	0	0	0	0	0	0	0	0	0	0	0	0	0	0	0	0	0	0	0	0	0	0	0	0	0
BnaA01G0173300ZS	0	0	0	0	0	0	0	0	0	0.16	0	0	0	0	0	0	0	0	0	0	0	0	0	0	0	0	0	0	0.81	0	0	0	0	0	0	0	0	0	0	0	0	0
BnaA01G0173400ZS	0	0	0	0	0	0	0	0	0	0	0	0	0	0	0	0	0	0	0	0	0	0	0	0	0	0	0	0	0	0	0	0	0	0	0	0	0	0	0	0	0	0
BnaA01G0173500ZS	27.39	25.13	24.27	51.28	15.15	13.5	7.81	7.76	19.53	12.35	9.07	11.75	16.55	13.91	16.69	17.79	28.16	15.27	18.1	15.13	12.7	7.97	5.22	7.11	13.93	20.64	7.76	9.07	14.39	7.08	11.4	10.64	7.51	17.77	13.22	10.58	13.19	9.68	13.25	12.68	10.5	9.41
BnaA01G0173600ZS	0	0	0	0	0	0	0	0	0	0	0	0	0	0	0	0	0	0	0	0	0	0	0	0	0	0	0	0	0	0	0	0	0	0	0	0	0	0	0	0	0	0
BnaA01G0173700ZS	0	0	0	0	0	2.37	0	0	0	0	0	0	0	0	0	5.8	0	0	0	0	22.94	0	0	0	0	0	0	0	0	0	0	0	0	0	1.97	0	0	0	0	0	0	0
BnaA01G0173800ZS	0	0.39	0	0	5.69	1.67	6.34	15.5	0.4	10.24	1.85	4.89	3.35	1.82	5.94	9.13	0	5.33	1.36	4.1	5.87	0.33	6.95	5.22	1.76	0	1.97	1.59	4.22	2.86	2.87	13.04	6	9.57	3.65	4.07	3.38	1.78	1.01	0	2.07	2.45
BnaA01G0173900ZS	8.07	6.61	5.21	3.78	3.29	3.11	11.93	31.68	18.27	26.54	22.91	28.31	23.68	36.96	9.93	18.94	12.95	14.51	6.7	7.89	7.38	5.52	15.31	12.79	10.99	8.92	14.49	22.08	31.56	16.4	20.74	22.3	58.98	13.34	12.52	14.19	8.24	8.22	10.41	4.74	15.67	4.69
BnaA01G0174000ZS	0	0	0.3	0	0.44	0.32	0.56	72.97	0.23	4.87	0.5	0.08	0.22	0.43	0.3	0.07	0	11.87	0.07	8.24	0.31	1.25	87.89	7.68	0	0.25	3.39	3.1	0.2	2.92	2.13	6.43	5.49	1.03	1.51	4.47	5.44	2.96	1.41	0.98	1.49	0.44
BnaA01G0174100ZS	24.08	30.12	29.2	15.82	10.5	16.36	8.63	12.32	11.98	14.83	17.89	15.14	15.66	27.14	20.09	24.4	32.04	12.79	21.24	1.69	27.84	13.4	10.6	9.55	15.24	12.44	10.33	11.8	16.6	11.44	30.04	27.89	26.01	56.08	32.98	28.7	17.38	24.56	29.61	13.5	5.51	10.82
BnaA01G0174200ZS	109.77	94.1	126.66	119.75	44.75	22.2	29.66	43.65	98.5	74.67	39.58	59.18	54.28	55.58	59.46	69.06	126.16	29.69	42.51	42.79	39.23	32.43	21.49	11.34	17.5	19.63	27.61	24.24	11.48	33.33	41.96	68.8	18.88	66.3	25.99	33.93	18.51	16.21	58.56	61.93	26.43	29.23
BnaA01G0174300ZS	3.7	2.44	3.27	4.04	4.29	4.24	3.18	7.03	5.7	7.66	5.6	5.78	6.46	6.58	6.82	6.13	5.67	6.87	4.96	2.71	4.16	2.44	6.47	2.34	3.96	3.45	4.01	3.52	5.05	3.35	5.5	5.5	6.06	5.87	6.19	4.38	9.84	4.32	4.25	1.88	2.63	4.21
BnaA01G0174400ZS	0	0	0	0	0	0	0	0	0	0	0	0	0	0	0	0	0	0	0	0	0	0	0	0	0	0	0	0	0	11.44	0	0	0	0	0	0	0	0	0	0	0	0
BnaA01G0174500ZS	0	0	0	0	0	0	0	0	0	0	0	0	0	0	0	0	0	0	0	0	0	0	0	0	0	0	0	0	0	0	0	0	0	0	0	0	0	0	0	0	0	0
BnaA01G0174600ZS	0	0	0	0	0	0	0	0	0	0	0	0	0	0	0	0	0	0	0	0	0	0	0	0	0	0	0	0	0	0	0	0	0	0	0	0	0	0	0	0	0	0
BnaA01G0174700ZS	12.28	10.11	12.34	5.56	5.42	15.33	8.22	8.29	6.27	12.79	12.76	8.5	6.6	11.09	12.13	16.68	12.97	17.1	11.95	10.27	32.5	15.92	23.75	21.13	6.62	7.98	15.93	16.73	20.36	10.61	23.09	20.69	23.89	17.28	24.65	29.4	25.27	25.6	22.29	18.74	16.32	15.13
BnaA01G0174800ZS	0	0	0	0	0	0	0	0	0	0	0	0	0	0	0	0	0	0	0	0	0	0	0	0	0	0	0	0	0	0	0	0	0	0	0	0	0	0	0	0	0	0
BnaA01G0174900ZS	0	0	0	0	0	0	0	0	0	0	0	0	0	0	0	0	0	0	0	0	0	0	0	0	0	0	0	0	0	0	0	0	0	0	0	0	0	0	0	0	0	0
BnaA01G0175000ZS	0.59	0.58	0	3.43	1.12	0	6.19	3.81	0	0.53	1.1	0	1.64	0	1.08	0	2.42	1.69	0	0	0	0	0	0	0	0	0.48	4.68	1.05	3.26	0	0	0	0	0	0	0	0	0	0.51	0	0
BnaA01G0175100ZS	4.8	5.52	3.59	6.21	3.55	3.86	3.14	4.24	5.45	5.1	3.67	4.59	5.8	4.57	7.59	5.61	3.74	5.27	4.34	4.57	6.73	3.84	2.85	5.01	3.03	2.81	6.33	3.02	8.96	1.95	5.57	8.16	9.72	12.21	6.97	3.01	2.48	4.34	6.51	2.87	3.77	4.67
BnaA01G0175200ZS	0	0	0.13	0	0.5	0	0.83	0	0	0.12	0.24	0.55	0	0	0.13	0.99	0.8	0.5	0.35	0	0.26	0.22	0.89	0	0.48	0	0.22	0	0.11	0.64	0.36	0.85	0.5	0	0	0	0	1.19	0.34	0.22	0	0.75
BnaA01G0175300ZS	0	0	0	0	0	0	0	0	0	0	0	0	0	0	0	0	0	0	0	0	0	0	0	0	0	0	0	0	0	0	0	0	0	0	0	0	0	0	0	0	0	0
BnaA01G0175400ZS	3.17	5.66	5.14	1.92	2.23	2.08	0.91	2.95	2.39	2.38	3.02	3.63	4.76	5.13	3.38	2.74	3.6	1.52	2.44	1.67	0.67	3.39	3.55	2.59	0.98	1.42	1.85	2.52	2.46	1.09	5.41	3.92	5.98	4.91	5.32	4.11	2.17	2.12	2.81	3.22	2.92	2.59
BnaA01G0175500ZS	0.55	0.67	0.47	0.92	1.28	1.46	0.64	0	0.49	0.94	0.59	0.73	0.6	2.23	0.95	0.46	1.7	0.07	0	0	0.57	0.54	0	0.12	1.15	1.37	0.18	0.63	1.1	1.5	0.39	0.58	1.68	1.34	0.39	0.33	0.79	0.51	0.18	0.87	0.74	0.33
BnaA01G0175600ZS	167.22	143.92	157.04	78.87	247.83	94.96	137.53	228.75	69.08	315.79	320.03	213.53	125.78	142.39	353.83	338.95	256.36	428.54	150.59	232.45	336.35	62.06	123.31	94.36	35.82	27.89	38.68	145.56	86.46	163.67	213.5	160.53	152.04	108.9	178.16	170.94	192.45	41.5	77.42	17.26	75.32	45.63
BnaA01G0175700ZS	2.79	2.84	9.32	11.96	3.38	20.31	1.75	0	6.18	6.84	1.22	6.03	7.9	16.47	11.56	2.19	4.92	0.49	8.05	0.67	0.85	9.85	0.15	4.11	30.19	24.58	9.29	9.02	21.56	5.28	2.6	11.49	15.01	15.01	3.98	5.51	4.68	9.61	12.7	8.53	12.47	14.9
BnaA01G0175800ZS	22.11	19.34	18.97	10.12	17.12	6.5	4.96	4.44	14.17	23.29	27.38	29.36	39.15	27.99	27.14	34.52	25.57	21.55	25.26	14.38	27.02	12.51	10.37	19.3	4.48	2.98	5.01	20.52	13.04	13.2	21.53	19.37	22.07	32.9	27.15	19.71	17.85	24.08	13.63	6.2	16.65	11.11
BnaA01G0175900ZS	0	0	0	0	0	0	0	0	0	0	0	0	0	0	0	0	0	0	0	0	0	0	0	0	0	0	0	0	0	0	0	0	0	0	0	0	0	0	0	0	0	0
BnaA01G0176000ZS	24.73	26.69	14.59	20.35	12.83	6.26	3.29	5.36	0	0	3.72	3.98	12.35	1.75	8.5	18.85	16.63	13.05	21.61	22.81	85.06	13.76	9.35	27.51	0	3.08	15.32	0	1.8	5.99	0	0	14.24	9.46	7	7.5	7.94	20.37	23.67	12.71	3.32	0
BnaA01G0176100ZS	10.34	10.27	9.36	14	14.3	15.6	6.17	15.16	7.23	17.31	10.39	8.52	16.81	10.32	17.33	8.43	6.97	11.95	10.36	29.26	8.28	6.57	9.4	6.51	5.25	8.58	4.43	5.24	5.3	5.06	6.36	11.67	5.91	10.41	11.32	6.53	9.84	8.17	6.68	5.87	12.21	11.67
BnaA01G0176200ZS	0	0	0	0	0	0	0	0	0	0	0	0	0	0	0	0	0	0	0	0	0	0	0	0	0	0	0	0	0	0	0	0	0	0	0	0	0	0	0	0	0	0
BnaA01G0176300ZS	4.06	3.03	4.07	4.42	3.52	2.98	3.45	1.28	3.26	5.28	2.43	3.88	4.57	3.55	7.23	3.78	4.25	5.07	4.38	4.9	9.29	3.17	3.19	3.62	4.24	5.3	7.16	3.36	4.86	1.68	5.64	7.01	4.65	7.16	7.27	8.51	6.16	4.47	4.27	2.25	3.82	5.53
BnaA01G0176400ZS	1.45	1.32	0.78	0.23	0.22	0.59	0	0	0.45	0	0.21	0.12	0	1.06	0.44	0.75	0.35	1.53	0.61	0.98	0	0	0.87	0.19	0.1	1.29	0.29	0	0	0	0.31	0.21	0.11	1.41	0.84	0.21	0.59	1.29	0.49	0.58	0.6	0.33
BnaA01G0176500ZS	0	0	0	0	0	0	0	0	0	0	0	0	0	0	0	0	0	0	0	0	0	0	0	0	0	0	0	0	0	0	0	0	0	0	0	0	0	0	0	0	0	0
BnaA01G0176600ZS	0	0	0	0	0	0.13	0	1.47	0.1	0	0	0	0	0	0	0	0	0.58	0	0	0	0	7.5	4.25	0	0	0	0.09	0	0	0	0.29	0	0.09	0.24	0	0	0.6	0	0	0.28	0
BnaA01G0176700ZS	0	0.32	0	0.33	0.63	0.17	0	0	0	0	0	0	0.62	0	0	0.15	0	0	0	0.16	0	0	0	0	0	0	0	0	0	0	0	0.45	0	0.47	0	0.15	0	0	0.28	0	0	0
BnaA01G0176800ZS	0	0	0	0	0	0	0	0	0	0	0	0	0	0	0	0	0	0	0	0	0	0	0	0	0	0	0	0.29	0	0	0	0	0	0	0.07	0	0	0	0	0	0	0
BnaA01G0176900ZS	0	0	0	0	0	0	0	0	0	0	0	0	0	0	0	0	0	0	0	0	0	0	0	0	0	0	0	0	0	0	0	0	0	0	0	0	0	0	0	0	0	0
BnaA01G0177000ZS	0	0	0	0	0	0	0	0	0	0	0	0	0	0	0	0	0	0	0	0	0	0	0	0	0	0	0	0	0	0	0	0	0	0	0	0	0	0	0	0	0	0
BnaA01G0177100ZS	4.53	4.45	5.51	1.93	1.11	2.62	0.79	0.9	1.15	0.83	0.18	0.6	1.38	2.43	0.19	0.91	1.46	0.46	1.29	0.65	3.5	4.25	0.99	1.3	1.66	0.55	2.32	1.26	1.26	1.11	1.33	1.96	2.31	4.42	3.22	4.68	1.93	2.28	2.26	3.99	1.1	1.65
BnaA01G0177200ZS	14.82	12.15	14.8	7.31	9.24	11.86	16.18	12.97	13.39	8.63	13.62	16.48	16.44	14.57	12.55	9.18	16.34	8.63	11.6	4.06	24.28	19.09	12.03	12.75	9.49	15.19	14.78	13.5	16.89	11.57	25.68	22.06	31.68	25.31	26.33	23.66	13.72	19.01	19.07	20.07	13.4	16.71
BnaA01G0177300ZS	2.54	2.18	2.51	1.11	2.97	1.33	2.44	0.95	1.55	0.21	1.19	0.27	0.74	0.52	1.28	2.2	2.95	1.98	1.28	2.96	1.11	3.12	1.34	0.38	0.83	0.51	2.02	0.84	0.19	1.15	1.54	1.06	1.48	0.36	2.6	2.2	0.78	1.17	1.66	1.14	0.22	1.89
BnaA01G0177400ZS	0	0	0	0	0	0	0	0	0	0	0	0	0	0	0	0	0	0	0	0	0	0	0	0	0	0	0	0	0	0	0	0	0	0	0	0	0	0	0	0	0	0
BnaA01G0177500ZS	26.22	21.78	19.09	16	35.26	25.09	38.44	61.03	30.05	27.26	33.24	25.52	30.34	25.71	36.06	34.23	24.76	53.77	28.28	35.8	29.2	22.68	66.54	38.3	24.78	19.91	15.92	34.63	25.81	35.45	33.42	26.3	28.92	27.91	26.26	24.65	33.57	27.72	20.58	14.59	21.73	23.63
BnaA01G0177600ZS	1.48	1.83	1.84	0.92	1.38	2.08	1.13	1.61	1.58	1.95	0.82	1.04	0.8	1.08	2.1	1.09	1.41	0.96	1	1.23	1.05	1.7	1.64	0.51	1.75	1.01	1.62	0.98	1.14	1.64	1.5	2.85	1.04	1.48	1.67	2.53	0.73	0.91	2.09	1.31	1.09	1.49
BnaA01G0177700ZS	10.07	8	8.46	6.64	10.73	6.4	8.98	8.86	9.65	14.74	11.73	12.23	14.25	13.2	13.71	11.59	9.84	13.32	10.83	13.02	12.43	6.71	12.63	7.11	8.29	4.5	5.13	8.44	7.6	8.7	13.41	12.13	8.75	13.49	11.8	10.16	8.15	8.21	6.83	5.21	7.65	6.82
BnaA01G0177800ZS	1.94	1.81	1.35	0.41	4.47	1.27	5.31	4.47	0.85	0.54	1.83	0.17	0.43	0.74	1.54	3.36	3.23	4.3	3.23	3.99	4.86	5.84	10.48	7.1	0.5	0.64	0.41	1.93	0.16	2.63	3.64	3.08	3.15	2.71	3.01	1.92	4.7	2.98	1.86	2.87	8.59	3.54
BnaA01G0177900ZS	36.3	34.38	28.02	54.7	47.4	30.2	17.04	7.95	37.15	20.35	28.86	47.44	33.64	31.47	30.9	27.15	36.27	39.34	24.25	31.67	21.87	15.76	10.6	14.27	21.02	24.16	15.07	16.41	20.05	11.46	17.06	12.22	11.13	18.89	21.84	17.53	23.69	17.51	17	15.69	14.09	19.31
BnaA01G0178000ZS	0	0	0	0	0	0	0	0.71	0.13	0	0	0	0.36	0	0.24	0	0	2.3	0	0.85	0	0	0	0	0	0.51	0	0.1	0.22	0	0	0.12	0.12	0	0.12	0	0.11	0	0	0	0	0
BnaA01G0178100ZS	0	0	0	0	0	0	0	0	0	0	0	0	0	0	0	0	0	0	0	0	0	0	0	0	0	0	0	0	0	0	0	0	0	0	0	0	0	0	0	0	0	0
BnaA01G0178200ZS	0	0	0	0	0	0	0	0	0	0	0	0	0	0	0	0	0	0	0	0	0	0	0	0	0	0	0	0	0	0	0	0	0	0	0	0	0	0	0	0	0	0
BnaA01G0178300ZS	0	0	0	0	0	0	0	0	0	0	0	0	0	0	0	0	0	0	0	0	0	0	0	0	0	0	0	0	0	0	0	0	0	0	0	0	0	0	0	0	0	0
BnaA01G0178400ZS	8.61	9.58	12.69	5.7	4.66	5.91	6.5	5.64	7.75	11.41	9.58	10.6	10.3	12.54	6.47	6.3	8.42	4.94	8.05	4.22	6.39	6.37	3	5.92	6.07	5.09	5.84	10.03	9.1	6.88	7.67	11.9	15.22	10.98	8.91	10.91	6.82	5.49	8.96	6.49	8.07	4.82
BnaA01G0178500ZS	2.25	4.45	1.68	2.18	2.67	1.77	0	1.56	2.81	0	0.52	1.15	0.52	1.02	1.03	1.02	1.15	0	0	1.04	0	0	0.92	1.37	2.94	1.79	0	0.45	2	0	2.01	3.04	1.05	4.87	2.56	0.52	0	0	2.35	3.89	3.4	1.2
BnaA01G0178600ZS	0	0	0.07	0	0	0	0	0	0	0	0	0	0	0	0	0	0	0.13	0	0	0	0	0	0	0.12	0	0	0	0	0	0	0	0	0	0.06	0	0	0	0	0	0	0.06
BnaA01G0178700ZS	1.59	0.89	2.25	2.51	2.64	2.65	2.68	4.29	1.6	3.45	2.14	1.9	2.61	5.32	2.41	3	3.27	1.54	4.01	2.62	5.96	3.07	5.82	1.53	3.3	2.6	2.13	2.05	1.82	2.61	2.72	1.06	1.75	1.76	3.18	2.36	3.16	3.74	2.96	2.13	0.4	0.45
BnaA01G0178800ZS	0	0	0	0	0	0	0	0	0	0	0	0	0	0	0	0	0.73	0.46	0.21	0	0.24	0	0.4	0.2	0.21	0	0	0	0	0	0.22	0	0	0	1.11	0	0.62	0	0	0	0	0
BnaA01G0178900ZS	0	0.08	0.08	0	0	0	0	0	0	0	0	0.25	0	0	0	0.3	0	0	0	0	0	0	0	0	0	0	0	0	0.21	0.26	0	0	0	0	0.07	0.3	0	0.37	0	0	0	0.3
BnaA01G0179000ZS	6.63	6.63	6.71	6.39	5.55	7.26	6.98	7.21	5.72	10.86	7.97	6.33	7.77	9.05	10.14	8.94	7.14	10.25	8.33	12.44	10.73	6.01	8.7	4.93	5.72	3.15	5.94	5.56	5.34	4.09	6.02	7.05	5.52	6.67	5.72	6.61	9.38	8.18	7.35	3.84	6.12	6.46
BnaA01G0179100ZS	0	0	0	0	0	0	0	0	0	0	0	0	0	0	0	0	0	0	0	0	0	0	0	0	0	0	0	0	0	0	0	0	0	0	0	0	0	0	0	0	0	0
BnaA01G0179200ZS	0	0	0	0	0	0	0	0	0	0	0	0	0	0	0	0	0	0	0	0	0	0	0	0	0	0	0	0	0	0	0	0	0	0	0	0	0	0	0	0	0	0
BnaA01G0179300ZS	0	0.08	0	0.17	0	0	0	0	0	0	0	0	0	0.32	0.08	0	0	0	0	0	0	0	0.22	0	0.15	0.28	0	0	0.15	0	0.08	0.16	0	0	0	0	0	0	0	0.07	0.07	0.24
BnaA01G0179400ZS	7.08	5.05	4.01	9.66	5.03	5.02	7.82	12.76	8.85	9.8	7.8	8.9	9.9	8.47	10.35	5.32	4.55	7.57	2.37	8.07	5.28	1.99	5.74	1.94	5.93	6.79	5.49	5.6	6.98	6.43	7.31	6.59	4.12	6.93	6.16	5.68	2.54	3.67	3.97	4.64	4.81	6.56
BnaA01G0179500ZS	0	0	0	0.11	0	0.11	0	0	0	0	0.1	0.11	0.05	0	0	0	0	0	0	0	0	0.13	0	0	0.1	0.34	0	0.26	0	0	0	0.19	0	0.15	0.1	0	0	0	0.05	0.04	0.14	0.25
BnaA01G0179600ZS	0	0	0	0	0	0	0	0	0	0	0	0	0	0	0	0	0	0	0	0	0	0	0	0	0	0	0	0	0	0	0	0	0	0	0	0	0	0	0	0	0	0
BnaA01G0179700ZS	9.99	10.54	11.38	10.67	8.74	5.04	5.15	13.21	10.52	16.43	9.83	11.38	17.31	10.56	13.05	12.11	11.98	13.34	16.58	10.14	8.4	5.13	11.97	4.69	9.62	6.68	7.37	7.03	8.55	6.49	9.5	9.45	10.66	10.59	11.71	8.09	4.59	5.51	3.73	4.98	8.35	6.62
BnaA01G0179800ZS	1.02	0.24	0.53	1.6	1.76	0.52	0.77	0.79	1.82	0.86	1.11	1.81	1	0.63	0.77	0.56	1.1	0.43	0.27	0.67	1.31	0	0.64	0.08	0.81	0.53	0.81	0.12	0.52	0.41	0.18	0.6	0.05	0.09	0.18	0.32	0.48	0.18	0.09	0.24	0.04	0.33
BnaA01G0179900ZS	0.27	0.42	0.74	0.61	0.42	0.34	0.3	0.83	0.33	0.74	0.31	0.17	0.53	0.41	0.86	0.42	0.67	0	0.1	0.16	0.33	0.14	0.14	0.61	0.75	0.45	0.9	0.18	0.38	0.18	1.21	0.82	1.8	1.84	0.97	1.7	0.14	0.96	0.34	0.5	0.39	0.15
BnaA01G0180000ZS	0	0	0	0	0	0	0	0	0	0	0	0	0	0	0	0	0	0	0	0	0	0	0	0	0	0	0	0	0	0	0	0	0	0	0	0	0	0	0	0	0	0
BnaA01G0180100ZS	40.5	39.84	35.83	67.63	62.28	31.07	46.5	59.37	45.99	88.5	66.21	68.37	88.68	58	91.93	50.7	47.01	67.04	46.41	62.07	27.2	23.17	34.81	25	36.11	27.69	33.58	51.24	53.44	41.61	41.33	49.72	36.33	34.56	49.29	48.94	29.74	33.06	18.8	16.54	21.76	24.49
BnaA01G0180200ZS	129.05	117.67	118.58	35.89	30.09	30.68	27.74	25.46	47.66	176.73	56.43	149.03	103.46	144.25	121.88	175.81	177.39	455.58	116.73	563.6	225.2	33.52	65.03	51.05	16.83	13.97	42.57	79.85	125.69	29.12	14.78	35.95	30.71	101.28	74.88	102.08	284.58	120.65	127.92	40.11	63.19	58.41
BnaA01G0180300ZS	8.2	7.5	8.46	5.27	6.57	7.71	10.62	16.09	9.31	19.14	15.11	11.5	11.23	14.32	12.26	9.42	8.7	13.93	6.44	14.01	10.73	5.66	10.43	7.25	4.54	4.38	6.52	10.81	11.93	11.34	17.86	14.93	18.8	16.88	15.87	13.32	11.44	10.2	8.11	7.8	8.82	8.66
BnaA01G0180400ZS	3.7	4.04	2.01	3.18	3.54	1.34	6.23	7.13	4.96	8.02	4.34	4.14	7.55	4.36	5.54	4.95	4.81	8.35	3.23	3.11	0.36	2.61	3.86	1.19	2.18	1.56	3.01	1.64	2.51	3.78	3.69	4.61	3.05	1.2	4.47	4.32	3.37	1.58	2.49	0.99	1.98	3.12
BnaA01G0180500ZS	6.81	8.73	7.36	8.65	7.59	4.63	5.67	11.5	8.92	9.26	7.77	9.69	8.62	8.53	10.68	9.6	9.77	10.97	8.59	14.08	5.76	5.49	8.86	6.16	5.11	4.52	7.11	5.29	6.22	5.69	7.58	14.42	6.58	9.89	10.02	6.28	8.64	5.26	4.8	5.74	7.2	6.8
BnaA01G0180600ZS	0	0	0	0	0	0	0	0	0	0	0	0.09	0	0	0	0	0	0	0	0.08	0	0	0	0	0	0	0	0	0	0	0	0	0	0	0	0	0	0	0	0	0	0
BnaA01G0180700ZS	13.7	15.56	16.51	14.92	11.16	11.01	11.55	21.41	16.23	18.69	13.23	9.33	11.2	11.79	13.91	12.35	12.65	8.52	13.95	14.76	10.54	9.86	9.42	8.05	10.91	10.73	11.33	12.19	10.06	9.62	10.12	9.11	12.1	9.89	12.54	15.63	11.73	9.34	12.66	7.66	9.7	9.35
BnaA01G0180800ZS	69.62	69.91	86.34	58.41	65.15	41.49	41.25	79.18	58.45	44.64	57.25	65.45	76.01	85.79	71.76	64.67	73.31	60.79	49.91	49.57	46.9	25.9	37.79	33.06	44.36	38.3	31.54	63.14	59.7	46.15	77.6	65.87	73.12	73.73	68.46	67.18	43.38	51.42	53.92	45.87	56.76	47.23
BnaA01G0180900ZS	0	0	0.12	0	0	0.13	0	0	0	0	0	0	0	0	0	0	0	0	0	0	0	0	0	0.11	0	0.1	0	0	0	0	0	0	0	0	0	0	0	0	0	0	0	0
BnaA01G0181000ZS	2.23	2.71	3.23	2.58	3.08	1.41	1.41	2.59	2.97	2.23	2.84	1.26	2.9	1.43	2.29	2.41	3.25	2.34	1.57	5.16	4.91	1.8	4.94	2.55	2.51	0.87	2.04	2.56	2.15	3.94	3.22	2.26	2.47	3.94	4.95	3.27	2.33	2.66	1.67	2.47	1.81	3.38
BnaA01G0181100ZS	0	0	0	0	0	0	0	0	0	0	0	0	0	0	0	0	0	0	0	0	0	0	0	0	0	0	0	0	0	0	0	0	0	0	0	0	0	0	0	0	0	0
BnaA01G0181200ZS	10.52	13.8	6.58	14.94	14.32	9.84	13.4	20.28	11.59	17.51	9.61	20.77	23.15	12.57	21.64	21.33	14.33	14.11	15.12	14.05	13.64	16.28	9.53	6.77	17.98	14.15	12.68	15.96	10.78	7.48	12.87	12.39	12.41	18.08	13.55	19.5	13.93	18.62	10.69	3.91	12.03	9.82
BnaA01G0181300ZS	0.26	0.26	0.44	0.15	0.52	0.56	0.07	0	0.15	0	0.39	0.2	0.26	0.07	0	0.15	0.27	0.18	0.28	0	0.39	0.1	0.03	0.39	0.21	0.34	0.2	0.28	0.27	0	0.21	0.11	0.22	0.18	0.36	0.32	0	0.14	0.07	0.54	0.58	0.29
BnaA01G0181400ZS	18.18	24.71	26.52	6.06	17.85	32.35	25.08	22.37	2.47	8.32	4.22	5.49	8.85	8.8	10.37	5.29	2.1	6.91	25.32	9.27	47.03	77.73	67.61	109.08	6.91	17.51	9.87	4.99	4.74	13.51	11.96	7.88	10.1	22.26	10.95	10.74	52.17	70.86	67.08	67.03	61.13	25.95
BnaA01G0181500ZS	0.16	0.14	0.18	0.27	0	0.12	0.02	0.07	0.26	0.18	0.02	0.08	0.14	0.18	0.07	0.09	0.17	0.12	0.04	0.12	0	0.33	0	0	0.11	0.25	0.23	0.06	0.1	0.12	0.18	0.04	0.58	0.16	0.18	0.07	0	0.04	0.25	0.18	0	0.22
BnaA01G0181600ZS	1.72	2.52	3.83	2.44	4.68	4.43	1.41	2.82	1.96	5.21	3.31	4.78	3.04	3.05	3.15	2.42	2.34	4.08	2.35	2.5	4.17	2.87	1.87	2.62	1.72	2.76	2.6	0.89	1.76	1.44	2.05	3.83	1.82	1.82	2.9	2.71	0.9	1.82	2.06	1.17	1.03	1.37
BnaA01G0181700ZS	0.3	0.48	0.48	0	0.07	0.2	0.53	0.58	0.8	0.78	0.54	0.68	0.74	0.33	1.01	0.18	0.35	0.07	0.28	0.11	0	0.03	0	0.1	0.07	0	0.17	0.19	0.13	0.1	0.39	0.64	0.82	0.44	0.61	0.97	0.3	0.25	0.13	0.09	0.2	0.07
BnaA01G0181800ZS	0	0	0	0	0	0	0	0	0	0	0	0	0	0	0	0	0	0	0	0	0	0	0	0	0	0	0	0	0	0	0	0	0	0	0	0	0	0	0	0	0	0
BnaA01G0181900ZS	0	0	0	0	0	0	0	0	0	0	0	0	0	0	0	0	0	0	0	0	0	0	0	0	0	0	0	0	0	0	0	0	0	0	0	0	0	0	0	0	0	0
BnaA01G0182000ZS	0	0	0	0	0	0	0	0	0	0	0	0	0	0	0	0	0	0	0	0	0	0	0	0	0	0	0	0	0	0	0	0	0	0	0	0	0	0	0	0	0	0
BnaA01G0182100ZS	0	0	0.05	0	0	0	0	0	0	0.22	0.11	0	0	0	0	0	0	0	0	0	0	0	0.15	0	0	0	0	0.09	0	0	0	0	0	0	0	0.16	0	0	0	0	0	0
BnaA01G0182200ZS	0	0	0	0	0	0	0	0	0	0	0	0	0	0	0	0	0	0	0	0	0	0	0	0	0	0	0	0	0	0	0	0	0	0	0	0	0	0	0	0	0	0
BnaA01G0182300ZS	0	0	0	0	0	0	0	0	0	0	0	0	0	0	0	0	0	0	0	0	0	0	0	0	0	0	0	0	0	0	0	0	0	0	0	0	0	0	0	0	0	0
BnaA01G0182400ZS	8.89	8.68	7.61	8.85	55.29	6.3	9.13	25.33	6.52	5.62	10.13	6.31	6.96	6.01	8.43	9.82	10.41	7.5	7	7.56	2.88	2.66	10.25	2.25	3.29	4.96	2.18	7.79	4.39	16.5	4.48	4.6	2.21	3.44	5.54	2.27	4.84	3.26	3.19	4.11	3.29	5.35
BnaA01G0182500ZS	61.98	55.17	46.35	18.12	954.81	25.69	118.34	636.96	26.7	27.62	157.32	23.74	40.34	31.04	100.74	66.02	44.62	137.18	84.68	160.74	65.43	27.97	236.16	30.52	9.25	8.54	13.33	143.37	12.94	278.27	25.43	26.53	27.02	37.37	29.76	36.39	41.91	35.67	34.93	15.06	25.58	19.58
BnaA01G0182600ZS	0	0	0	0	0	0	0	0	0	0	0	0	0	0	0	0	0	0	0	0	0	0	0	0	0	0	0	0	0	0	0	0	0	0	0	0	0	0	0	0	0	0
BnaA01G0182700ZS	21.55	23.7	18.1	20.77	81.81	23.12	24.7	117.82	23.81	17.09	22.33	19.55	29.25	24.99	24.26	22.08	19.2	30.08	26.91	35.87	15.37	24.91	60.72	21.27	22.19	22.86	12.96	17.68	20.34	22.16	22.8	22.95	23.92	27.34	22.15	19.4	19.46	17.6	16.96	23.33	26.55	29.54
BnaA01G0182800ZS	4.7	4.97	5.16	2.32	3.37	1.39	0.94	0.97	0.58	2.93	6.34	4.06	8.28	5.22	6.35	1.07	2.2	3	4.64	0.45	1.81	3.52	2.03	3.98	1.21	1.44	0.29	8.25	2.01	3.14	3.02	2.73	5.56	7.73	6.25	7.7	2.74	5.61	6.25	2.29	2.42	3.6
BnaA01G0182900ZS	28.51	25.27	29.05	21.78	18.74	16.77	9.72	29.81	25.9	16.65	16.4	30.41	25.62	23.25	24.02	19.62	22.75	16.48	12.87	25.97	22.08	7.26	14.13	6.8	11.17	13.58	14.37	15.78	19.25	14.61	24.33	25.35	19.21	22.9	21.26	23.23	17.19	14.02	12.8	23.28	15.91	11.48
BnaA01G0183000ZS	28.51	25.27	29.05	21.78	18.74	16.77	9.72	29.81	25.9	16.65	16.4	30.41	25.62	23.25	24.02	19.62	22.75	16.48	12.87	25.97	22.08	7.26	14.13	6.8	11.17	13.58	14.37	15.78	19.25	14.61	24.33	25.35	19.21	22.9	21.26	23.23	17.19	14.02	12.8	23.28	15.91	11.48
BnaA01G0183100ZS	0	0	0	0	0	0	0	0	0	0	0	0	0	0.22	0	0	0	0.09	0	0	0	0	0	0	0	0	0	0	0	0	0	0	0	0	0	0	0	0	0	0	0	0
BnaA01G0183200ZS	0	0	0	0	0	0	0	0	0	0	0	0	0	0	0	0	0	0	0	0	0	0	0	0	0	0	0	0	0	0	0	0	0	0	0	0	0	0	0	0	0	0
BnaA01G0183300ZS	37.36	40.91	44.17	39.59	38.55	15.74	29.19	24.14	42.86	77.53	38.25	52.15	62.42	39.95	66.4	59.42	44.56	33.35	37.97	37.88	31.4	34.38	21.33	31.34	26.99	33.81	84.16	37.35	50.2	38.07	67	91.14	107.73	70.78	75.08	74.66	51.44	38.63	48.53	26.86	37.49	39.1
BnaA01G0183400ZS	5.17	5.52	4.06	6.08	4.39	3.43	6.09	4.89	6.74	3.49	6.31	7.68	4.55	7.09	8.53	9.78	5.1	5.87	4.59	3.95	8.51	3.47	3.51	2.73	4.7	4.94	4.24	5.32	3.26	3.9	5.17	4.82	2.91	3.98	2.22	2.65	5.45	3.95	3.94	2.57	1.91	3.65
BnaA01G0183500ZS	0.45	0.67	0.45	0.62	0.96	0.24	0.49	0.43	1.28	1.25	0.94	0.56	0.81	0.87	1.2	1.38	0.55	0.59	0.76	0.52	0	0.07	0.4	0.52	0.14	0.13	0.86	0	0.4	0.63	1.35	1.36	1.04	1.03	0.5	0.79	0.13	0.42	1.07	0.32	0.61	1.38
BnaA01G0183600ZS	0	0	0	0	0	0	0	0	0	0	0	0	0	0	0	0	0	0	0	0	0	0	0	0	0	0	0	0	0	0	0	0	0	0	0	0	0	0	0	0	0	0
BnaA01G0183700ZS	29.95	32.78	22.32	29.83	40.24	10.55	4.84	343.26	13.22	20.81	20.26	13	22.04	24.04	12.63	28.34	28.26	236.42	26.45	258.75	5.89	3.84	7.29	6.74	5.64	4.69	1.51	7.04	3.5	12.82	2.17	3.28	7.6	6.92	2.99	1.21	8.46	3.77	9.89	2.43	26.85	4.59
BnaA01G0183800ZS	8.64	6	0	10.65	13.69	17.48	9.94	12.14	7.29	10.6	8.36	7.78	5.86	10.77	7.68	8.41	4.4	12.2	28.74	13.68	11.49	14.62	16.63	9.89	9.18	2.37	3.42	4.03	1.53	6	5.3	4.57	9.88	3.29	7.71	3.59	6.01	13.13	7.38	12.8	17.94	8.61
BnaA01G0183900ZS	7.43	2.48	30.38	16.84	20.92	7.36	3.7	16.42	2.39	39.3	10.94	11.58	8.01	5.98	1.89	5.8	12.35	4.28	20.52	11.87	20.96	10.4	22.94	1.72	5.6	1.76	5.19	5.21	4.24	3.37	1.96	1.92	2.01	2.18	1.99	6.72	10.75	9.64	3.56	4.39	7.55	9.66
BnaA01G0184000ZS	13.06	10.76	12.76	13.46	8.82	14.28	10.65	12.39	11.35	10.81	11.01	8.74	9.56	8.57	11.81	13.17	12.03	16.43	12.6	16.35	14.31	11.28	12.21	8.73	8.16	2.85	4.35	5.12	4.25	6.47	7.21	6.69	4.34	7.29	8.34	10.33	9.13	8.85	4.25	6.23	7.33	5.72
BnaA01G0184100ZS	1.72	1.28	1.93	1.83	2.1	1.39	2.6	18.25	2.22	6.33	7.01	2.28	3.89	1.93	3.06	3.55	2.45	10.32	1.57	4.55	4.61	0.78	2.55	0.67	1.55	1.09	2.3	1.89	1.43	2.1	1.39	2.02	0.82	1.22	1.07	2.1	1.06	0.72	0.9	0.75	0.96	1.88
BnaA01G0184200ZS	0.69	0.62	0.41	0.94	0.43	0.79	0.26	0.08	0.42	0.68	0.32	0.26	0.51	0.69	0.55	0.11	0.31	0.22	0.18	0	0.51	0.72	0.19	0.24	0.44	0.9	0.46	0.53	0.37	0.63	0.86	0.65	1	0.48	0.55	0.47	0.54	0.77	0.37	0.53	0.5	0.86
BnaA01G0184300ZS	4.36	4.09	5.94	5.56	3.48	5.62	4.24	2.73	5.23	3.98	3.1	3.1	3.13	3.16	3.31	3.87	3.06	5.12	4.25	5.04	6.03	3.99	3.87	2.9	4.5	3.67	4.83	2.98	3.38	2.26	3.48	4.54	3.77	4.08	3.95	4.05	4.22	4.72	3.68	3.72	3.59	4.23
BnaA01G0184400ZS	0	0	0	0	0	0	0	0	0	0	0	0	0	0	0	0	0	0	0	0	0	0	0	0	0	0	0	0	0	0	0	0	0	0	0	0	0	0	0	0	0	0
BnaA01G0184500ZS	0.19	0	0	0.23	0.3	0.16	0	0.07	0.46	0.75	0.73	0.33	0.22	0.07	0.15	0.04	0.08	0.52	0.14	0.3	0.08	0.07	0	0.2	1.28	0.32	0	0.26	0.27	0.19	0.36	0.07	0	0.52	0.07	0	0	0	0	0.06	0.34	0.29
BnaA01G0184600ZS	0	0	0	0	0	0	0	0	0	0	0	0	0	0	0	0	0	0	0	0	0	0	0	0	0	0	0	0	0	0	0	0	0	0	0	0	0	0	0	0	0	0
BnaA01G0184700ZS	3.56	3.33	2.47	1.44	0.17	0.76	0.16	0.51	1.08	3.24	4.21	4.69	8.07	8.91	4.85	6.77	6.6	4.34	4.93	1.38	3.81	1.97	0	0.91	0.81	0.88	1.53	2.8	2.22	2.5	3.96	4.33	6.05	5.55	3.35	3.71	1.41	2.46	3.43	0.91	1.27	1.23
BnaA01G0184800ZS	0	0	0	0	0	0	0	0	0.11	0	0	0	0.15	0.2	0.1	0	0	0	0	0	0	0	0	0	0	0	0	0	0.28	0	0	0	0	0.05	0	0	0	0	0	0	0	0
BnaA01G0184900ZS	0	0	0	0	0	0	0	0	0	0	0	0	0	0.25	0.51	0	0	0	0	0	0	0.67	0	0	0	0	0	0	0	0.65	0	0	0	0	0	0	0	0	0	0	0	0
BnaA01G0185000ZS	0	0	0	0	0	0	0	0	0	0	0	0	0	0	0	0	0	0	0	0	0	0	0	0	0	0	0	0	0	0	0	0	0	0	0	0	0	0	0	0	0	0
BnaA01G0185100ZS	0	0	0	0	0	0	0	0	0	0	0	0	0	0	0	0	0	0	0	0	0	0	0	0	0	0	0	0	0	0	0	0	0	0	0	0	0	0	0	0	0	0
BnaA01G0185200ZS	1.79	0.59	0.77	1.1	0.7	1.65	3.28	0.91	0.79	1.52	1.99	0.25	0.23	0.23	0.36	0.29	0.68	0.94	2.29	1.23	0	2.29	1.36	1.03	1.5	0.35	0.47	1.5	0.74	0.35	0.11	0.23	0.41	0.23	0.62	1.59	1.22	1.17	0.48	0.4	1.18	0.86
BnaA01G0185300ZS	8.08	9.25	8.83	10.53	8.7	9.55	7.47	10.08	8.76	10	9.41	8.75	11.67	9.39	9.94	8.89	10.2	11.85	9.49	13.92	8.18	6.24	11.59	8.08	7.76	6.75	8.81	8.3	8.59	6.41	9.01	7.38	10.21	9.49	9.05	10.38	9.57	7.02	8.75	6.33	6.86	7.34
BnaA01G0185400ZS	0.27	0.37	0.68	0.41	0.44	0.47	0.4	1.51	0.84	1.18	0.7	1.1	0.66	0.61	0.96	0.25	0.14	0.23	0.21	0.69	0	0.5	0.2	0.09	0.25	0.94	1.13	1.17	0.9	0.37	1.16	1.71	0.78	0.36	1.91	1.5	0.51	1.22	0.33	0.7	0.54	0.6
BnaA01G0185500ZS	0	0	0	0	0	0	0	0	0	0	0	0	0	0	0	0	0	0	0	0	0	0	0	0	0	1.19	0	0	0	0	0	0	0	0	0	0	0	0	0	0	0	0
BnaA01G0185600ZS	3.88	1.77	4.15	2.98	2.31	1.9	2.96	2.81	3.31	3.08	1.68	2.49	6.53	2.23	0.85	4.19	4.3	1.74	3.91	0.57	9.57	0.5	1.01	1.25	0	0	0.5	1.7	0.27	0.24	1.37	1.66	0.29	2.03	0.83	3.93	1.81	0.81	1.03	1.02	0.26	1.21
BnaA01G0185700ZS	0	0	0	0	0	0	0	0	0	0	0	0	0	0	0	0	0	0	0	0	0	0	0	0	0	0	0	0	0	0	0	0	0	0	0	0	0	0	0	0	0	0
BnaA01G0185800ZS	0	0	0	0	0	0	0	3.18	0	3.71	3.21	0	0	0	1.26	0	0	0	0	1.27	0	0	3.38	0	0	0	0	1.09	0	1.09	0	0	0	0	0	0	0	0	0	0	0	0
BnaA01G0185900ZS	0	0	0	0	3.2	0	0	9.38	0	0	0	0	0	0	2.91	0	0	0	0	0	0	0	8.1	0	0	0	0	0	0	2.59	0	0	0	0	0	0	0	0	0	0	0	0
BnaA01G0186000ZS	0	0	0	0	0	0	0	0	0	0	0	0	0	0	0	0	0	0	0	0	0	0	0	0	0	0	0	0	0	0	0	0	0	0	0	0	0	0	0	0	0	0
BnaA01G0186100ZS	0	0	0	0	0	0	0	0	0	0	0	0	0	0	0	0	0	0	0	0	0	0	0	0	0	0	0	0	0	0	0	0	0	0	0	0	0	0	0	0	0	0
BnaA01G0186200ZS	0	0	0	0	0	0	0	0	0	0	0	31.84	0	0	0	0	0	0	0	0	0	0	0	0	0	23.1	0	0	0	0	0	0	0	0	0	0	0	0	0	0	0	0
BnaA01G0186300ZS	0	0	0	0	0	0	0	0	0	0	0	0	0	0	0	0	0	0	0	0	0	0	0	0	0	0	0	0	0	0	0	0	0	0	0	0	0	0	0	0	0	0
BnaA01G0186400ZS	0	1.16	0	0	0	0	0	0	0	0	0	0	0	0	0	0	0	0	0	0	0	1.81	0	0	0	0	4.54	0	0	0	0	0	1.05	0	0	0	0	0	0	0	0	0
BnaA01G0186500ZS	0	0	0	0	0	0	0	0	0	0	0	0	0	0	0	0	0	0	0	0	0	0	0	0	0	0	0	0	0	0	0	0	0	0	0	0	0	0	0	0	0	0
BnaA01G0186600ZS	0	0	0	0	0	0	0	0	0	0	0	0	0	0	0	0	0	0	0	0	0	0	0	0	0	0	0	0	0	0	0	0	0	0	0	0	0	0	0	0	0	0
BnaA01G0186700ZS	0	0	0	0	0	0	0	0	0.6	2.73	0	0	0	0	0	0.55	0	0.58	0	0	0	0	0	0	0	0	0	0	0	0	0	0	0	0	0	0	0	0	0	0	0	0
BnaA01G0186800ZS	0	0	0	0	0	0	0	0	0	0	1.98	0	0	0	0	0	0	0	0	0	0	0	0	0	0	1.13	0	1.12	0	0	0	0	0	0	0	0	0	0.63	0	0	0	0
BnaA01G0186900ZS	0	0	0	0	0	0	0	0	0	0	0	0	0	0	0	0	0	0	0	0	0	0	0	0	0	0	0	0	0	0	0	0	0	0	0	0	0	0	0	0	0	0
BnaA01G0187000ZS	114.11	115.21	109.59	113.28	193.57	76.54	109.01	109.19	99.64	96.42	116.95	80.87	119.42	92.22	166.74	138.25	124.17	138.07	118.96	173.54	98.06	60.58	86.97	55.34	61.95	43.67	45.71	54.09	50.03	67.26	79.93	71.62	56.06	92.33	92.23	102.64	90.29	69.15	60.87	49.63	65.37	75.96
BnaA01G0187100ZS	0.31	0.53	0.54	0.24	2.14	0.79	2.85	5.67	2.39	0.42	1.04	0.21	0.34	0.26	0.49	0.64	1.08	0.69	0.36	2.09	1.29	0.78	3.1	0.47	1.67	0.97	0.58	0.82	0.26	1.41	0.4	0.48	0.27	0.97	0.7	0.67	0.28	0.55	0.1	0.6	0.98	0.93
BnaA01G0187200ZS	0.36	0.71	0.9	0.6	0.72	0.23	0.37	1.54	0.92	1.5	0.49	0.89	0.5	0.35	1.56	0.67	0.23	0.39	0.67	0.57	0.08	0.25	0.19	0.47	0.2	0.36	1.03	0.86	0.45	0.06	0.79	1	0.47	0.57	1.18	1.32	0.16	0.34	0.55	0.37	0.36	0.69
BnaA01G0187300ZS	0.46	0.3	0.21	0.47	0.72	0.29	0.48	2.08	0.43	1.15	0.09	0.48	0.36	0.17	0	0.53	0.32	0.09	0	0	0	1.11	0.92	0	0.93	0.08	0	1.1	0.41	0	0.19	0.67	0	0.89	0.65	0	0	0	0	0	0.08	0.45
BnaA01G0187400ZS	0	0	0	0	0	0	0	0	0	0	0	0	0	0	0	0	0	0	0	0	0	0	0	0	0	0	0	0	0	0	0	0	0	0	0	0	0	0	0	0	0	0
BnaA01G0187500ZS	0	0	0	0	0	0	0	0	0	0	0	0	0	0	0	0	0	0	0	0	0	0	0	0	0	0	0	0	0	0	0	0	0	0	0	0	0	0	0	0	0	0
BnaA01G0187600ZS	31.04	23.39	32.36	33.72	27.97	14.79	11.1	9.27	22.85	33.74	17.49	23.2	42.68	16.5	25.84	22.43	27.56	14.73	29.32	25.4	7.8	20.5	31.3	12.99	17.47	10.45	16.3	14.35	11.98	22.2	28.75	27.74	23.76	36.2	48.53	40.03	20.74	13.13	29.62	24.58	8.93	22.5
BnaA01G0187700ZS	3.61	10.26	6.74	15.05	12.51	9.02	6.79	0	9.05	8.28	13.06	10.19	9.7	15.32	20.17	7.87	9.25	10.84	10.77	2.96	6.22	4.8	1.88	5.18	3.58	3.99	4.47	8.69	12.05	13.36	9.78	23.85	7.67	14.82	13.26	6.74	0	1.21	4.19	4.67	2.75	13.21
BnaA01G0187800ZS	0	0	0	0	0	0	0	0	0	0	0	0	0	0	0	0	0	0	0	0	0	0	0	0	0	0	0	0	0	0	0	0	0	0	0	0	0	0	0	0	0	0
BnaA01G0187900ZS	0	0	0	0	0	0	0	0	0	0	0	0	0	0	0	0	0	0	0	0	0	0	0	0	0	0	0	0	0	0	0	0	0	0	0	0	0	0	0	0	0	0
BnaA01G0188000ZS	0	0	0	0	0	0	0	0	0	0	0	0	0	0	0	0	0	0	0	0	0	0	0	0	0	0	0	0	0	0	0	0	0	0	0	0	0	0	0	0	0	0
BnaA01G0188100ZS	1.5	1.31	3.31	0.34	0.33	0.53	0.31	4.28	0.17	0	0.63	0.35	1.61	1.26	1.36	0.16	1.03	1.96	0.75	2.75	1.19	4	6.34	0.43	0	0	1.59	0.83	0.59	1.8	1.24	0.31	2.92	3.9	1.26	1.27	1.03	2.31	3.66	2.13	1.64	1.48
BnaA01G0188200ZS	7.33	6.62	6.94	6.84	6.66	3.86	5.35	10.23	4.98	5.62	5.72	6.76	6.07	4.93	6.82	7.18	9.81	6.19	6.72	7.84	5.37	3.82	4.9	1.77	3.12	4.28	2.27	3.49	3.38	4.33	8.61	6.18	5.83	6.68	6.9	7.62	5.45	6.41	4.35	4.35	3.94	6.27
BnaA01G0188300ZS	7.19	8.83	6.62	8.69	12.73	6.56	6.59	20.81	7.9	9.58	11.01	9.57	12.8	7.94	14.49	18.09	11.48	34.88	8.47	24.91	13.98	5.33	26.63	6.07	5.13	5.98	5.36	6.01	8.29	7.56	13.22	11.59	10.06	9.34	11.55	14.32	15.9	11.98	7.31	6.5	7.96	8.22
BnaA01G0188400ZS	0	0	0	0	0	0	0	0	0	0	0	0	0	0	0	0	0	0	0	0	0	0	0	0	0	0	0	0	0	0	0	0	0	0	0	0	0	0	0	0	0	0
BnaA01G0188500ZS	0	0	0	0	0	0	0	0	0	0	0	0	0	0	0	0	0	0	0	0	0	0	0	0	0	0	0	0	0	0	0	0	0	0	0	0	0	0	0	0	0	0
BnaA01G0188600ZS	1.53	1.8	2.42	1.55	2.24	2.6	1.55	0.44	1.85	1.32	1.59	0.65	0.89	1.3	0.9	3.64	3.46	2.09	5.35	0.59	2.5	3.8	0.53	3.25	2.67	1.64	0.93	0.89	1.22	0.63	0.14	0.86	1.49	1.64	0.72	0.29	1.88	1.13	1.61	1.81	0.41	1.65
BnaA01G0188700ZS	4.62	7.17	6.23	1.24	3.19	2.36	3.9	7.16	2.48	2.95	3.82	2.44	3.22	3.38	4.17	3.85	4.13	3.7	4.13	6.27	3.73	4.41	2.58	2.9	1.55	3.45	2.66	4.83	3.01	3	11.54	12.94	11.56	9.53	7.43	6.83	6.26	3.36	5.09	7.07	7.75	6.13
BnaA01G0188800ZS	3.99	2.24	4.09	3.05	2.93	3.79	1.71	2.58	4.47	2.34	3.11	4.52	3.04	3.79	3.07	7.36	6.47	2.93	5.39	4.86	3.36	2.82	5.18	2.92	5.64	2.36	1.98	3.08	1.65	4.63	3.19	1.21	0.56	1.53	2.15	2.57	3.9	2.51	1.25	0.73	1.53	1.4
BnaA01G0188900ZS	2.81	2.78	2.82	2.61	3.32	3.23	2.28	2.64	3.12	4.55	3.56	2.98	4.13	4.43	4.45	2.42	2.35	1.69	2.96	1.43	2.77	2.47	1.64	1.97	2.62	2.76	3.42	2.89	3.77	2.91	5.01	5.36	4.23	6.13	5.23	4.47	2.49	2.72	2.52	3.29	2.1	4.09
BnaA01G0189000ZS	14.96	13.27	12.24	18.92	19.61	15.19	11.73	31.99	18.03	21	17.88	14.38	16.37	17.33	16.02	19.74	17.36	34.57	9.51	22.01	9.95	6.25	14.92	6.34	8.12	8.74	6.25	11.66	14.92	12.36	15.47	15.92	8.57	14.53	13.68	12.5	12.02	7.77	3.74	7.51	5.23	10.15
BnaA01G0189100ZS	7.57	7.61	8.74	6.87	8.73	6.8	7.25	13.9	7.95	8.04	9.86	7.54	10.27	8.83	11.58	12.13	8.3	17.24	10.14	16.47	8.56	6.67	15.78	5.57	4.74	3.72	3.37	5.69	5.21	5.43	10.23	11	7.61	11.33	10.06	10.15	10.43	8.24	5.91	4.65	6.58	6.08
BnaA01G0189200ZS	0	0	0	0	0	0	0	0	0	0	0	0	0	0	0.08	0	0.08	0	0	0	0	0	0	0	0	0	0	0	0	0	0	0	0	0.3	0	0	0	0	0	0	0	0
BnaA01G0189300ZS	0	1.06	0	0	0	0	2.82	0	0.54	0	1.5	0.55	0	0	0.49	1.95	0	0	1.35	0	0	2.61	0	0	4.69	0	0	2.56	0	2.13	1.44	2.42	3.52	0	1.47	2.5	0	0	0	0	0	0
BnaA01G0189400ZS	0	0	0	0	0	0	0	0.27	0	0	0	0.06	0.17	0	0	0.05	0	0	0	0.06	0	0	0	0	0	0	0	0	0	0	0	0.16	0.33	0.11	0	0	0	0	0	0	0	0
BnaA01G0189500ZS	16.65	18.61	18.53	15.99	10.7	17.48	10.75	11.15	16.37	19.5	12.59	13.81	13.43	14.74	10.66	13.95	13.49	9.7	15.92	9.41	20.79	12.22	11.26	15	15.45	14.23	12.52	11.34	14.46	8.55	15.86	13.09	16.3	16.71	17.15	13.67	14.46	14.81	15.4	11.31	18.24	12.83
BnaA01G0189600ZS	2.08	1.76	2.71	14.01	6.11	5.84	13.84	17.06	21.42	22.33	21.91	17.46	23.58	16.58	12.87	6.45	7.89	8.43	1.54	3.98	1.75	1.23	3.05	1.3	12.95	12.07	10.75	12.08	16.4	14.32	8.75	6.33	7.31	5.99	9.67	8.01	1.34	1.58	1.84	1.28	1.86	1.92
BnaA01G0189700ZS	0	0	0	0.14	0	0	0	0	0	0	0	0	0	0	0	0	0	0	0	0	0.29	0	0	0	0	0	0	0	0	0	0	0	0	0	0	0	0	0	0	0	0	0
BnaA01G0189800ZS	189.84	161.15	153.4	289.95	235.36	127.54	466.53	686.4	657.61	1032.6	733.55	1154.74	768.16	730.04	445.04	334.2	273.64	243.55	126.72	158.24	53.88	52.55	155.16	59	283.45	263.09	177.16	547.61	616.07	424.83	394.04	231.72	211.69	305.52	278.9	194.38	70.21	57.81	77.97	59.32	106.47	126.54
BnaA01G0189900ZS	2.06	1.66	1.93	2.29	3	1.53	6.16	12.57	3.82	6.01	5.26	5.18	5.17	3.52	4.28	3.07	2.37	2.25	1.13	3.15	1.15	1.49	3.18	0.72	4.06	3.07	3.96	4.2	5.22	4.6	5.68	4.97	4.3	5.28	5.31	4.35	1.36	1.87	1.47	1.81	2.15	2.13
BnaA01G0190000ZS	0	0	0.08	0.25	0	0	0.42	0.91	0.5	0.57	0.15	0.25	0.08	0.08	0	0.6	0.08	0	0	0	0	0	0.41	0	0.23	0	0.86	0.33	0.07	0.2	0	0	0	0	0.15	0.44	0	0	0	0	0	0
BnaA01G0190100ZS	0	0	0.08	0	0	0.05	0.04	0.74	0	0.46	0.16	0.05	0.13	0.08	0	0.21	0.04	0.13	0	0	0	0	0.11	0	0.16	0.04	0	0.21	0.11	0.14	0.28	0	0	0	0.16	0.24	0	0	0	0	0	0
BnaA01G0190200ZS	0	0.14	0.15	0	0	0	1.48	1.25	0.59	0.42	0	0.31	0	0.56	0.72	0.14	0.76	0.57	0	0	0	0.38	3.55	1	0.4	0.12	0.13	0.37	0.39	1.34	0.95	0.41	1.43	0.86	0.41	0.42	0	0.68	0	0	0	0
BnaA01G0190300ZS	0	0	0	0	0	0	0	0	0	0	0	0	0	0	0	0	0	0	0	0	0	0	0	0	0	0	0	0	0	0	0	0	0	0	0	0	0	0	0	0	0	0
BnaA01G0190400ZS	18.48	18.65	20.01	13.98	13.04	13.02	20.65	25.6	19.83	13.76	22.78	29.6	24.21	21.68	12.39	12.47	16.53	12.35	13.99	10.2	20.16	17.18	25.69	18.36	22.05	22.84	24.26	30.47	29.4	21.65	33.87	31.61	37.86	36.94	31.5	35.91	18.3	32.01	20.2	22.31	19.52	20.44
BnaA01G0190500ZS	0.1	0	0.06	0.03	0	0	0	0	0.03	0.19	0.06	0	0	0	0	0	0	0.06	0	0	0	0	0	0	0	0.05	0	0	0	0	0.06	0	0	0	0.09	0	0	0	0.09	0.03	0	0
BnaA01G0190600ZS	0	0	0	0	0	0	0	0	0	0	0	0	0	0	0	0	0	0	0	0	0	0	0	0	0	0	2.42	0	0	0	0	1.34	0	0	0	0	0	0	0.82	0	0	0
BnaA01G0190700ZS	0	0	0	0	0	0	0	0	0	0	0	0	0	0	0	0	0	0	0	0	0	0	0	0	0	0	0	0	0	0	0	0	0	0	0	0	0	0	0	0	0	0
BnaA01G0190800ZS	0	0	0	0	0	0	0	0	0	0	0	0	0	0	0	0	0	0	0	0	0	0	0	0	0	0	0	0	0	0	0	0	0	0	0	0	0	0	0	0	0	0
BnaA01G0190900ZS	14.38	14.49	19.05	22.84	20.27	11.73	12.91	22.08	20.34	31.11	19.34	22.23	26.95	23.32	31.53	19.37	16.16	19.72	13.48	17.63	13.31	6.93	10.42	6.69	11.94	10.62	10.46	14.02	13.62	11.01	19.6	21.01	16.07	14.8	16.93	15.21	13.38	11.46	9.1	8.21	12.41	10.4
BnaA01G0191000ZS	6.48	7.42	8.71	5.49	1.42	2.22	0	2.09	2.32	9.17	2.37	3.29	2.81	1.77	1.62	8.91	9.48	4.07	3.34	1.01	17.6	1.95	1.43	3.84	0.76	1.2	3.76	2.07	1.49	1.72	7.15	3.44	2.63	1.02	1.96	0.79	3.65	8.44	5.65	1.42	0.56	1.25
BnaA01G0191100ZS	1.36	2.46	1.8	1.83	0	1.44	0	0	0.23	0	0	0.71	0	0.21	0	1.28	1.4	0	1.2	0.44	2.98	0	0.97	0.19	0	0.19	0	0	0	0	0	2.32	1.53	1.54	0.42	0.21	0	2.08	1.38	0.58	0.8	0
BnaA01G0191200ZS	10.28	10.23	9.18	8.92	10.24	11.56	13.2	23.69	10.99	17.37	11.79	11.1	13.48	14.07	14	16.48	11.55	16.74	9.93	17.13	9.41	8.7	15.73	10.9	9.6	6.58	8.39	9.08	10.71	10.61	19.47	18.58	11.2	14.32	15.83	13.75	13	9.49	7.33	8.46	11.84	9.2
BnaA01G0191300ZS	0.93	0.68	2.07	3.96	0.45	0	0	0.66	2.57	1.54	0.44	0.49	1.33	2.61	0.67	1.31	2.15	1.35	0	0.67	0	0	1.98	0	0	0	0.99	0	0	0.38	0.21	1.72	0.89	0	0.65	1.75	0.4	1.06	0	1.19	0.62	0.46
BnaA01G0191400ZS	0	0	0	0	0	0	0	0	0	0	0	0	0	0	0	0	0	0	0	0	0	0	0	0	0	0	0	0	0	0	0	0	0	0	0	0	0	0	0	0	0	0
BnaA01G0191500ZS	2.15	2.44	3.31	3.27	2.27	2.89	1.81	1.12	2.5	3.57	1.82	2.7	2.45	3.43	3.47	1.25	2.44	0.91	1.87	1.4	2.37	2.1	1.03	2.03	2.59	3.39	4.36	2.36	3.4	2.96	4.64	5.09	4.73	4.24	3.67	3.5	1.87	3.55	2.53	2.48	2.91	3.64
BnaA01G0191600ZS	10.74	9.41	8.18	11.43	14.78	6.68	10.19	17.55	10.68	11.52	10.05	9.17	9.49	10.46	10.25	12.03	12	16.27	11.1	12.67	9.16	4.69	13.73	5.52	5.76	6.27	4.79	5.97	7.38	5.8	8.15	7.74	3.52	9.24	8.08	7.97	7.73	6.24	5.84	4.73	5.57	5.39
BnaA01G0191700ZS	8.77	7.9	5.28	4.63	38.03	23.08	42.89	5.59	5.01	2.32	14.49	1.93	11.96	4.47	9.54	3.46	8.24	8.68	10.8	8.84	12.75	29.84	37.81	29.38	9.88	7.37	3.71	11.57	6.85	19.69	8.85	14.31	15.69	16.92	21.85	15.16	12.24	26.22	16.06	35.62	71.12	59.97
BnaA01G0191800ZS	130.69	143.92	100.45	76.28	152.02	71.94	106.32	114.38	269.41	68.6	124.17	75.77	99.88	68.15	64.77	144.23	233.57	111.34	75.3	31.98	59.51	62.06	72.02	99.72	104	66.5	52.65	126.44	135.87	72.39	122.34	131.78	74.77	73.48	97.62	83.54	55.62	52.17	91.8	144.23	64.89	86.37
BnaA01G0191900ZS	18.98	16.66	6.64	1.05	8.45	3.34	13.22	7.9	23.67	4.91	13.84	6.55	5.31	1.95	19.93	42.11	36.81	29.87	10.04	9.66	7.7	5.54	2.07	5.25	5.96	7.11	2.94	8.83	2.5	8.53	21.77	10.99	14.4	9.2	14.96	8.57	8.75	6.03	3.6	15.99	14.49	5.05
BnaA01G0192000ZS	0.67	0.33	1	0	0.32	0	2.41	1.26	0.34	0	2.2	2.09	1.27	0.93	0	3.74	1.38	0.32	0	2.87	0	0.84	0	0	0	0	0	1.63	0	0	0	0.62	1.6	0	0.62	0	2.59	0	0	0.29	0	0
BnaA01G0192100ZS	0.6	0.37	0.33	0.42	0.37	0.4	1.08	0.11	0.49	1.1	0.78	0.64	0.15	0.5	0.74	0.36	0.42	0.66	0.17	0.55	1.51	0.82	0.33	0.68	2.23	0.9	0	0.57	1.3	0.6	0.53	0.43	0	0.98	0.68	0.25	0.97	0.45	0.6	0.19	0.44	0.5
BnaA01G0192200ZS	0	0	0	0	0	0	0	0	0	0	0	0	0	0	0	0	0	0	0	0	0	0	0	0	0	0	0	0	0	0	0	0	0	0	0	0	0	0	0	0	0	0
BnaA01G0192300ZS	0	0	0	0	0	0	0	0	0	0	0	0	0	0	0	0	0	0	0	0	0	0	0	0	0	0	0.66	0	0	0	6.61	0	0	0	0	2.31	0	0	0	0	0.71	0
BnaA01G0192400ZS	4.45	4.94	3.65	7.16	2.95	2.8	4.55	4.79	4.89	3.84	4.69	3.02	2.29	3.64	4.27	6.29	5.5	5.08	2.33	4.52	4.45	3.2	6.4	3.32	4.04	2.78	6.92	2.56	4.82	2.49	4.23	2.25	4.14	4.96	2.34	4.65	7.25	3.23	3.76	1.64	3	1.99
BnaA01G0192500ZS	0	0	0	0	0	0	0	0	0	0	0	0	0	0	0	0	0	0	0	0	0	0	0	0	0	0	0	0	0	0	0	0	0	0	0	0	0	0	0	0	0	0
BnaA01G0192600ZS	34.4	28.09	38.17	28.13	11.67	43.69	18.9	6.73	22.77	8.94	12.38	9.99	8.6	11.5	7.76	11.05	16.11	16.25	42.11	12.76	47.63	66.29	72.87	41.55	45.45	22.64	33.16	16.54	9.56	17.7	4.46	4.4	6.99	13.45	16.18	26.01	29.69	43.66	22.76	28.85	23.28	21.08
BnaA01G0192700ZS	7.45	6.1	8.09	4.76	3.45	8.93	5.08	0.4	2.72	4.02	2.26	3.52	2.62	2.47	1.53	2.39	2.46	1.83	6.76	2.53	5.33	8.77	3.88	7.11	8.14	5.66	4.34	4.5	2.77	3.03	2.03	2.34	2.63	2.02	3.53	4.53	4.31	6.83	4.67	2.62	3.71	5.32
BnaA01G0192800ZS	12.22	12.08	12.76	5.27	2.92	6.43	3.98	4.63	9.33	12.76	8.52	8.28	11.49	12.12	10.21	11.66	11.92	9.71	10.33	12.32	11.92	5.57	2.25	6.74	3.67	3.12	7.76	5.98	4.89	2.76	7.31	8.31	9.01	9.78	8.94	9.49	10.73	11.71	9.35	8.11	10.04	7.94
BnaA01G0192900ZS	0	0	0	0	0	0	0	0	0	0	0	0	0	0	0	0	0	0	0	0	0	0	0	0	0	0	0	0	0	0	0	0	0	0	0	0	0	0	0	0	0	0
BnaA01G0193000ZS	0.79	0	0	0	0	0	0	0	0	0	0	1.22	0	1.09	0.74	0	1.22	0	2.72	0.75	0	2.94	0	0	0	0.32	0	0	0	0	0.36	0	0	0	0	0.37	0	0.36	0.34	0.34	0	0
BnaA01G0193100ZS	5.15	5.55	4.65	5.08	4.74	3.99	4.59	10.54	5.54	5.38	6.21	4.95	6.12	5.3	7.14	6.91	6.97	6.66	3.9	7.73	5.22	3.1	5.77	2.78	3.94	4.05	4.41	6.06	5.42	4.54	8.96	8.57	6.58	9.23	8.51	8.04	5.21	5.42	4.17	2.92	3.91	5.04
BnaA01G0193200ZS	0	1.17	0	0	0	0	0	0	0	0	0	0	0	0	0	0	0	0	0	7.91	0	0	0	0	0	0	0	0	0	0	0	0	0	0	0	0	4.47	0	0	0	0	0
BnaA01G0193300ZS	0	1.17	0	0	0	0	0	0	0	0	0	0	0	0	0	0	0	0	0	7.91	0	0	0	0	0	0	0	0	0	0	0	0	0	0	0	0	4.47	0	0	0	0	0
BnaA01G0193400ZS	0	0	0	0	0	0	0	0	0	0	0	0	0	0	0	0	0	0.65	0	0.16	0	0	0.14	0	0	0	0	0	0	0	0	0	0	0	0	0	0	0	0	0	0	0
BnaA01G0193500ZS	11.06	8.42	7.01	11.25	8.64	6.59	10.73	11.79	12.08	15.21	9.37	12.16	15.14	11.05	13.99	17.74	13.23	16.16	7.3	10.33	6.79	4.18	20.16	7.93	15.19	12.66	6.65	9.56	8.54	6.87	11.39	11.64	10.05	7.19	11.27	13.3	8.19	12.54	5.71	7.25	4.74	7.81
BnaA01G0193600ZS	23.1	22.94	27.12	22.95	17.75	10.92	13.13	28.33	24.7	36.71	17.25	27.75	21.3	13.17	33.5	26.32	21.39	24.79	19.71	54.23	37.26	17.17	15.84	13.65	15.59	17.37	46.21	20.34	14.86	12.98	24.61	35.19	18.05	28.89	33.71	18.18	36.01	32.29	21.52	12.05	16.39	16.53
BnaA01G0193700ZS	0	0	0	0	0	0	0	0	0	0	0	0	0	0	0	0	0	0	0	0	0	0	0	0	0	0	0	0	0	0	0	0	0	0	0	0	0	0	0	0	0	0
BnaA01G0193800ZS	0.55	0.3	0.3	0.05	1.04	0	0.61	0.58	0.31	0.35	0.96	0.48	0.74	0.48	1.35	0.59	0.16	1.19	0	1.39	0	0.04	0	0	0	0	0	0	0.09	0.55	0.05	0	0.15	0.05	0.05	0	0	0.05	0	0.08	0	0
BnaA01G0193900ZS	0	0	0	0	0	0	0	0	0	0	0	0	0	0	0	0	0	0	0	0	0	0	0	0	0	0	0	0	0	0	0	0	0	0	0	0	0	0	0	0	0	0
BnaA01G0194000ZS	0	0.17	0.47	0	0.17	0.19	0	0.11	0.06	0	0.34	0.19	0.29	0.17	0.47	0.51	0.06	0.12	0.32	0.23	0	0	0	0	0.38	0	0	0	0	0	0.06	0	0	0	0.22	0	0.26	0	0.05	0	0.11	0
BnaA01G0194100ZS	0	0	0	0	0	0	0	0	0	0	0	0	0	0	0	0	0	0	0	0	0	0	0	0	0	0	0	0	0	0	0	0	0	0	0	0	0	0	0	0	0	0
BnaA01G0194200ZS	0	0	0	0	0	0	0	0	0	0	0	0	0	0	0	0	0	0	0	0	0	0	0	0	0	0	0	0	0	0	0	0	0	0	0	0	0	0	0	0	0	0
BnaA01G0194300ZS	0	0	0	0	0	0	0	0	0	0	0	0	0	0	0	0	0	0	0	0	0	0	0	0	0	0	0	0	0	0	0	0	0	0	0	0	0	0	0	0	0	0
BnaA01G0194400ZS	0.02	0.21	0.19	0.07	0.06	0.35	0.1	0.35	0.11	0.6	0.29	0.12	0.23	0.06	0.43	0.13	0.11	0.11	0.16	0.56	0.18	0.08	0.04	0.04	0.2	0.14	0.44	0.07	0.31	0.2	0.51	0.47	0.36	0.59	0.58	0.6	0.08	0.28	0.04	0.27	0.27	0.1
BnaA01G0194500ZS	0	0	0	0	0	0	0	0	0	0	0	0	0	0	0	0	0	0	0	0	0	0	0	0	0	0	0	0	0	0	0	0	0	0	0	0	0	0	0	0	0	0
BnaA01G0194600ZS	0	0	0	0	0	0	0	0	0	0	0	0	0	0	0	0	0	0	0	0	0	0	0	0	0	0	0	0	0	0	0	0	0	0	0	0	0	0	0	0	0	0
BnaA01G0194700ZS	0	0	0	0	0	0	0	0	0	0	0	0	0	0	0	0	0	0	0	0	0	0	0	0	0	0	0	0	0	0	0	0	0	0	0	0	0	0	0	0	0	0
BnaA01G0194800ZS	4.2	3.29	3.63	5.27	3.88	3.71	3.06	4.85	5.27	7.97	5.46	5.62	5.69	5.37	5.73	5.22	4.62	3.77	3.81	4.72	3.98	2.88	2.05	2.79	3.66	2.39	4.69	3.74	4.37	3.29	4.89	6.2	5.09	5.09	6.16	4.45	3.66	4.2	3.34	1.8	2.72	2.93
BnaA01G0194900ZS	4.13	3.59	2.77	5.71	3.21	1.94	2.59	10.56	4.68	3.77	4.85	7.73	8.51	4.74	4.42	4.31	3.64	2.98	4.4	2.73	2.62	1.89	4.54	3.44	2.13	3.42	2.01	2.43	1.41	1.93	1.82	1.15	2.02	0.95	0.58	1.85	2.58	0.45	1.4	0.72	1.2	0.59
BnaA01G0195000ZS	72.07	69.68	62.04	38.24	37.41	88.92	37.4	15.35	39.87	29.76	24.58	23	19.16	24.57	22.04	39.01	48.56	37.52	72.72	41.94	93.37	140.76	38.24	82.97	65.78	66.26	49.42	24.5	22.24	29.88	33.99	35.81	31.4	53.49	52.1	54.3	74.79	110.5	94.42	118.21	72.24	102.97
BnaA01G0195100ZS	0	0	0	0	0	0	0	0	0	0	0	0	0	0	0	0	0	0	0	0	0	0	0	0	0	0	0	0	0	0	0	0	0	0	0	0	0	0	0	0	0	0
BnaA01G0195200ZS	147.05	146.29	140.38	182.23	237.24	255.38	248.97	164.37	231.11	213.76	218.67	178.74	199.63	201.22	202.46	200.05	171.69	195.33	171.51	194.68	218.49	196.91	163.03	182.8	237.81	199.82	211.08	172.09	180.35	156.13	159.76	172.54	191.27	168.26	159.71	140.5	147.96	119.43	144.89	116.08	176.66	165.55
BnaA01G0195300ZS	0	0	0	0	0	0	0	0	0	0	0	0	0	0	0	0	0	0	0	0	0	0	0	0	0	0	0	0	0	0	0	0	0	0	0	0	0	0	0	0	0	0
BnaA01G0195400ZS	8.42	8.89	9.77	11.27	9.58	6.1	8.57	22.25	12.74	10.41	11.87	11.93	15.6	10.41	13.43	16.79	11.48	28.76	13.78	30.24	6.64	8.9	23.18	8.31	6.07	7.5	6.46	11.03	7.87	8.53	12.25	9.61	7.94	8.52	9.36	12.68	17.51	9.86	4.88	4.83	6.71	7.16
BnaA01G0195500ZS	81.51	85.92	102.27	125.51	34.03	63.29	13.61	9.7	45.57	29.32	21.59	31.36	49.1	65.1	32.91	38.67	67.28	36.7	78.45	34.42	42.67	18.14	2.25	13.54	38.71	31.4	12.45	12.2	20.11	6.01	8.05	9.38	9.2	18.52	17.14	13.07	22.74	21.43	37.32	16.5	15.87	27.81
BnaA01G0195600ZS	5.53	4.56	3.11	4.41	6.13	4.93	3.85	11.81	4.69	11.67	10.49	5.37	9.85	2.69	9.65	8.42	5.24	8.63	4.17	12.22	3.06	6.28	6.98	1.4	2.89	5.68	5.44	6.08	9.06	5.47	5.29	5.62	5.1	4.52	5.64	6.81	10.93	4.28	3.94	2.16	2.14	3.37
BnaA01G0195700ZS	21.97	25.77	36.41	9.11	11.79	16.28	17.14	14.06	18.18	25.64	23.86	22.13	23.56	27.31	19.88	25.69	37.39	14.54	28.6	15.93	27.07	18.59	16.88	23.54	10.73	12.38	21.53	24.39	24.04	21.72	30.01	38.17	59.01	27.19	26.19	30.58	17.88	28.68	23.87	20.75	30.28	16.7
BnaA01G0195800ZS	1.45	1.42	2.76	2.82	1.2	0.76	1.7	3.42	2.49	6.35	1.88	3.31	2.69	1.56	3.55	2.31	1.33	1.5	1.52	3.04	1.06	0.94	0.59	0.72	1.22	0.65	4.45	1.95	2.05	1.41	3.14	3.56	1.86	2.21	3.58	2.41	1	1.13	0.53	0.93	0.9	0.91
BnaA01G0195900ZS	0	0	0	0	0	0	0	0	0	0	0	0	0	0	0	0	0	0	0	0	0	0	0	0	0	0	0	0	0	0	0	0	0	0	0	0	0	0	0	0	0	0
BnaA01G0196000ZS	0.26	0	0.09	0	0	0.09	0	0	0.18	0	0	0	0.08	0.08	0.51	0.17	0.09	0	0	0.09	0	0	0	0	0	0	0	0	0	0	0	0	0.09	0	0	0	0	0	0	0	0	0
BnaA01G0196100ZS	0	0	0	0	0	0	0	0	0	0	0	0	0	0	0	0	0	0	0	0	0	0	0	0	0	0	0	0	0	0	0	0	0	0	0	0	0	0	0	0	0	0
BnaA01G0196200ZS	11.54	10.35	8.27	24.38	13.6	11.26	1.83	2.85	9.56	8.63	3.94	9.57	13.93	10.22	10.6	12.21	9.14	10.33	7.58	8.15	8.36	5.09	2.46	4.49	3.96	5.34	1.87	3.03	2.97	2.59	4.29	3.32	3.18	6.57	4.84	4.05	5.49	5.35	5.34	4.95	4.53	6.3
BnaA01G0196300ZS	0.81	0.48	0.53	1	1.06	0.4	0.05	0.62	0.27	0.26	0.05	0.29	0.79	0.15	1.28	0.83	0.72	3.44	1.87	0.74	0.11	0.38	2.03	0.23	0.1	0	0	0.27	0	0	0.81	0.46	0.21	1	0.67	0.82	1.15	1.06	0.58	0.23	0.05	0.15
BnaA01G0196400ZS	3.82	4.18	4.86	2.86	3.25	2.43	2.05	2.32	4.91	5.96	5.18	5.87	5.6	5.62	3.93	5.32	6.52	2.74	2.68	3.39	1.44	1.47	0.96	0.51	3.07	3.18	3.1	6.41	6.61	1.73	6.34	7.02	5.92	6.38	7.19	8.83	3.4	2.88	2.61	2.29	2.18	2.97
BnaA01G0196500ZS	0	0	0	0	0	0	0	0	0	0	0	0	0	0	0	0	0	0	0	0	0	0	0	0	0	0	0	0	0	0	0	0	0	0	0	0	0	0	0	0	0	0
BnaA01G0196600ZS	0	0	0	0	0	0	0	0	0	0	0	0	0	0	0	0	0	0	0	0	0	0	0	0	0	0	0	0	0	0	0	0	0	0	0	0	0	0	0	0	0	0
BnaA01G0196700ZS	0.25	0.46	0.41	0.54	0.38	0.12	0.73	0.48	0.42	1.69	0.74	0.44	0.76	0.59	1.33	0.38	0.46	0.03	0.03	0.22	0.75	0	0.1	0.07	0.31	0	0.27	0.58	0.17	0.05	0.73	0.42	0.68	0.08	0.87	0.56	0.07	0.1	0.25	0.19	0.3	0.18
BnaA01G0196800ZS	27.84	21.74	22.15	17.65	3.83	12.78	0.73	0.09	8.44	3.49	1.2	2.95	7.14	4.27	6.04	4.06	5.72	2.17	23.49	12.43	25.96	23.2	8.55	16.32	7.98	4.34	4.47	0.81	1.17	0	0.51	0.18	0.53	3.28	2.64	3.93	21.46	23.18	25.78	11.51	15.35	15.25
BnaA01G0196900ZS	0	0	0	0	0	0	0	0	0	0	0	0	0	0	0	0	0	0	0	0	0	0	0	0	0	0	0	0	0	0	0	0	0	0	0	0	0	0	0	0	0	0
BnaA01G0197000ZS	0	0	0	0.3	0.1	0	0	0	0	0	0.38	0	0	0	0.29	0	0	0.1	0	0.19	0	0	0	0	0	0	0	0	0	0	0	0	0	0	0	0	0	0	0.26	0	0	0
BnaA01G0197100ZS	4.36	4.03	4.41	4.81	4.37	5.3	4.27	4.53	5.62	7.3	5.44	3.73	4.58	5.92	5.37	4.48	4.03	5.86	5.04	4.61	2.61	1.75	5.8	2.89	3.5	2.83	1.54	2.72	3.48	3.94	5.17	5.26	3.94	4.11	4.79	4.07	3.21	4.23	3.71	2.9	1.99	3.84
BnaA01G0197200ZS	0	0	0	0	0	0	0	4.45	0	0	0	0	0	0	0	0	0	0	0	0	0	0	2.85	0.05	0	0	0.09	0	0	0	0	0.25	0	0	0	0	0	0	0	0	0	0
BnaA01G0197500ZS	0	0	0	0	0	0	0	0	0	0	0	0	0	0	0	0	0	0	0	0	0	0	0	0	0	0	0	0	0	0	0	0	0	0	0	0	0	0	0	0	0	0
BnaA01G0197600ZS	0.65	0.35	0.76	0.43	1.05	1.21	0.61	15.16	0.18	0.47	0.4	0.89	0.17	0.17	1.83	0.46	0.74	0.06	0.05	0.88	0	0	5.58	0.26	0.5	0.5	1.26	0.05	0.11	0.1	0.5	0.62	0.53	0.93	0.57	0.45	2.33	0.17	0.11	0.3	2.35	1.08
BnaA01G0197700ZS	0	0	0	0	0	0	0	0	0	0	0	0	0	0	0	0	0	0	0	0	0	0	0	0	0	0	0	0	0	0	0	0	0	0	0	0	0	0	0	0	0	0
BnaA01G0197800ZS	19.7	17.59	18.12	22.25	8.74	14.4	5.08	10.6	15.22	14.57	9.23	13.49	11.72	12.63	8.52	12.08	17.68	17.27	12.07	22.52	15.3	11.35	6.08	10.57	7.89	3.97	5	2.58	2.64	4.5	2.54	4.36	2.76	6.14	5.03	4.35	8.31	10.53	9.86	8.37	8.48	8.57
BnaA01G0197900ZS	22.36	15.08	24.2	10.15	8.32	12.98	0	0	0	0	0	0.89	1.61	0	1.59	13.42	10.02	14.29	48.47	32.3	8.48	4.92	0	11.27	5.31	2.1	1.41	0	0	0	0	0	0	0	0	1.65	21.18	18.6	31.95	5.46	15.13	12.92
BnaA01G0198000ZS	2.33	3.35	3.11	3.96	1.87	2.84	1.57	2.7	2.14	1.38	2.43	2.31	1.54	1.51	2.43	1.94	2.91	2.45	2.93	4.22	0.84	1.66	2.11	0.89	1.11	1.26	0.77	1.32	1.11	0.87	2.14	3.14	1.71	2.86	3.25	4.14	2.42	1.67	1.6	1.78	1.07	1.82
BnaA01G0198100ZS	0	0	0	0	0	0	0	0	0	0	0	0	0	0	0	0	0	0	0	0	0	0	0	0	0	0	0	0	0	0	0	0	0	0	0	0	0	0	0.02	0	0	0
BnaA01G0198200ZS	0	0	0	0	0	0	0	0	0	0	0	0	0	0	0	0	0	0	0	0	0	0	0	0	0	0	0	0	0	0	0	0	0	0	0	0	0	0	0	0	0	0
BnaA01G0198300ZS	0	0.08	0.05	0	0.05	0	0	0	0	0	0	0	0.03	0	0	0	0	0.03	0.03	0	0	0	0	0	0	0	0	0	0	0	0	0	0	0	0	0	0	0	0	0	0	0
BnaA01G0198400ZS	2.45	2.92	2.87	2.76	3.73	2.81	3.2	5.53	3.39	3.79	3.74	2.08	3.96	3.28	3.22	2.77	2.42	2.91	2.26	3.02	2.52	1.72	2.14	1.17	1.73	1.47	0.93	1.94	2.11	2.65	3.27	2.5	1.49	3.5	3.08	2.59	1.56	2.18	1.35	1.57	1.77	2.76
BnaA01G0198500ZS	0	0	0	0	0	0.11	0	0	0	0	0	0	0	0	0	0	0	0	0	0	0.1	0	0	0	0	0	0	0	0	0	0	0	0	0.1	0	0	0	0	0	0	0	0
BnaA01G0198600ZS	10.24	7.47	7.34	18.17	7.26	9.84	7.67	5.63	17.57	9	13.63	12.24	12.07	11.87	15.93	18.67	11.9	7.61	9.83	5.92	2.66	6.11	4.32	6.88	16.89	12.95	11.3	11.78	9.49	8.01	6.53	6.92	4.81	6.96	8.27	9.75	4.68	7.7	5.43	3.3	4.71	2.78
BnaA01G0198700ZS	0.9	1.78	0.45	0	0.86	0.95	1.6	2.1	1.36	0	2.53	3.24	0	0.83	0	2.9	5.55	0.87	0	0	0	2.22	2.63	1.48	0	0	0	0.36	0	0	1.22	0.41	0	0.87	0	1.26	1.91	0	0	0.39	0	0.94
BnaA01G0198800ZS	0	0	0	0	0	0	0	0	0	0	0	0	0	0	0	0	0	0	0	0	0	0	0	0	0	0	0	0	0	0	0	0	0	0	0	0	0	0	0	0	0	0
BnaA01G0198900ZS	7.99	6.63	6.44	9.76	9.95	9.41	16.02	21.9	17.51	18.21	14.93	16.04	13.19	11.56	12.65	11.77	11.31	8.46	6.05	9.07	6.72	5.94	13.63	4.89	12.74	9.48	14.69	14.42	16.58	14.97	16.78	11.27	12.77	15.71	14.51	13.35	11.96	6.89	6.64	5.22	7.59	9.91
BnaA01G0199000ZS	0	0	0.08	0.12	0	0.06	0	0	0.06	0	0.08	0	0.08	0	0.26	0.08	0.03	0.03	0.13	0.17	0	0.05	0	0	0	0	0.05	0	0	0	0.03	0	0.06	0.31	0.05	0	0.1	0	0	0	0.03	0
BnaA01G0199100ZS	4.34	7.01	4.13	4.75	0	0.74	1.91	1.81	10.71	0.83	0.82	0.92	2.35	0.49	1.52	2.15	6.62	0.34	0	4.04	1.42	0.3	1.5	0	1.11	1	1.2	1.87	0.15	0.58	0.81	0.98	0.34	2.37	0.98	0.66	1.07	0.16	0.3	1.48	1.7	0.69
BnaA01G0199200ZS	0	0	0	0	0	0	0	0	0	0	0	0	0	0	0	0	0	0	0	0	0	0	0	0	0	0	0	0	0	0	0	0	0	0	0	0	0	0	0	0	0	0
BnaA01G0199300ZS	0	0.08	0	0	0	0	0	0	0	0	0	0	0	0	0	0	0	0	0	0	0	0	0	0	0	0	0	0	0	0	0	0	0	0.23	0	0	0.1	0	0	0.06	0.07	0
BnaA01G0199400ZS	0	0	0	0	0	0	0	0	0	0	0	0	0	0	0	0	0	0	0	0	0	0	0	0	0	0	0	0	0	0	0	0	0	0	0	0	0.1	0	0	0	0	0
BnaA01G0199500ZS	0	0	0	0	0	0	0	0	0	0	0	0	0	0	0	0	0	0	0	0	0	0	0	0	0	0	0	0	0	0	0	0	0	0	0	0	0	0	0	0	0	0
BnaA01G0199600ZS	0	0	0	0	0	0	0	0	0.07	0	0	0	0	0	0	0	0	0	0	0	0	0	0	0	0	0	0	0	0	0	0	0	0	0	0	0	0	0	0	0	0	0
BnaA01G0199700ZS	9.24	5.05	7.17	8.17	8.55	8.53	10.68	8.28	10.89	13.62	9.91	8.85	13.12	14.07	11.19	14.26	7.57	7.01	6.4	6.67	5.69	8.24	6.34	4.11	10.5	7.05	13.17	11.48	8	8.05	6.08	10.11	7.78	11.43	5.91	8.67	6.11	3.87	4.14	2.69	7.13	2.17
BnaA01G0199800ZS	0	0	0	0	0	0	0	0	0	0	0	0	0	0	0	0	0	0	0	0	0	0	0	0	0	0	0	0	0	0	0	0	0	0	0	0	0	0	0	0	0	0
BnaA01G0199900ZS	0	0	0	0	0	0	0	0	0	0	0	0	0	0	0	0	0	0	0	0	0	0	0	0	0	0	0	0	0	0	0	0	0	0	0	0	0	0	0	0	0	0
BnaA01G0200000ZS	0	0	0	0	0	0	0	0	0	0	0	0	0	0	0	0	0	0	0	0	0	0	0	0	0	0	0	0	0	0	0	0	0	0	0	0	0	0	0	0	0	0
BnaA01G0200100ZS	1.56	1.84	2.39	3.08	1.42	1.95	2.45	4.06	2.33	5.65	4.44	3	3.88	2.2	3.99	3.39	3.15	1.07	0.47	1.61	3.31	1.79	0.5	0.74	1.12	2.19	3.36	3.54	2.87	0.84	3.72	4.61	3.21	1.87	3.33	4.79	4.81	2.12	2.47	1.62	2.43	1.55
BnaA01G0200200ZS	20.7	17.21	18.77	23.72	11.17	3.06	18.84	12.57	15.69	24.96	22.12	28.53	23.29	16.46	33.22	28.28	30.19	20.68	15.06	36.44	23.82	14.14	12.81	17.74	9.39	12.04	40.96	21.15	20.36	11.73	32.04	39.69	45.96	27.43	40.61	40.16	38.26	25.56	27.26	20.89	19.41	12.69
BnaA01G0200300ZS	11.15	9.58	8.35	10.46	16.86	10.9	13.42	39.77	9.85	15.37	13.61	6.63	13.07	10.33	16.58	11.8	9.9	19.79	10.57	25.14	10.28	7.45	13.84	4.5	5.87	6.02	4.91	8.36	6.59	8.89	10.03	12.8	5.6	7.85	8.95	7.79	9.45	5.98	5.05	4.57	8.81	8.79
BnaA01G0200400ZS	1.05	0.62	1.59	3.01	2.33	1.86	0.91	2.21	2.2	1.23	1.4	2.01	3.15	2.88	2.63	1.48	1.59	1.51	1.4	1.37	1.81	0.67	1.65	0.54	0.78	0.52	0.68	0.7	1.49	0.76	0.98	0.53	0.69	2.66	1.39	0.33	1.18	0.2	1.37	0.41	1.19	0.74
BnaA01G0200500ZS	0	0.11	0.04	0.12	0.07	0.04	0.14	0	0.08	0	0.11	0	0	0	0.07	0	0.19	0	0	0	0	0	0	0	0.07	0.13	0.1	0	0.03	0	0.07	0.04	0.07	0.29	0.11	0.04	0	0	0	0	0	0
BnaA01G0200600ZS	0	0	0	0	0	0	0	0	0	0	0	0.22	0	0	0	0	0	0	0	0	0	0	0	0	0	0	0	0	0	0	0	0	0	0	0	0	0	0	0	0	0	0
BnaA01G0200700ZS	0	0	0	0	0	0	0	0	0	0	0	0	0	0	0	0	0	0	0	0	0	0	0	0	0	0	0	0	0	0	0	0	0	0	0	0	0	0	0	0	0	0
BnaA01G0200800ZS	0	0	0	0	0	0	0	0	0	0	0	0	0	0	0	0	0	0	0	0	0	0	0	0	0	0	0	0	0	0	0	0	0	0	0	0	0	0	0	0	0	0
BnaA01G0200900ZS	0	0	0	0	0	0	0	0	0	0	0	0	0	0	0	0	0	0	0	0	0	0	0	0	0	0	0	0	0	0	0	0	0	0	0	0	0	0	0	0	0	0
BnaA01G0201000ZS	7.12	8.34	8.65	7.35	6.9	7.57	7.51	8.14	7.27	9.37	8.95	10.59	10.49	11.67	9.18	7.98	8.08	10.23	7.49	10.95	7.41	5.42	9.96	6.57	6.1	5	7.5	8.55	8.17	6.61	9.36	7.39	8.07	9.2	9.52	9.7	9.62	12.36	5.83	4.69	4.74	5.61
BnaA01G0201100ZS	226.39	200.63	184.55	141.57	116.43	127.35	148.63	161.14	189.25	194.16	213.1	185.36	186.2	199.84	224.27	204.69	241.38	206.65	211.69	205.02	168.93	149	144.5	147.06	83.44	100.19	128.45	125.93	121.83	100.29	208.22	144.2	191.05	183.54	191.44	158.74	190.77	164.4	149.28	169.35	150.29	138.43
BnaA01G0201200ZS	40.5	41.76	43.54	47.76	41.27	55.58	60.72	53.27	45.26	94.92	85.79	75.17	70.7	82.93	77.25	75.61	62.71	74	51.51	42.72	36.14	45.39	63.36	28.07	55.58	36.43	61.45	68.16	59.64	59.07	68.31	53.97	69.54	50.17	53.95	49.81	37.27	44.56	51.54	24.97	35.92	30.31
BnaA01G0201300ZS	48.42	54.71	64.74	52.78	50.02	28.04	36.21	35.92	46.17	43.07	38.57	45.39	45.8	50.5	34.93	35.66	45.95	25.94	58.83	37.44	41.58	22.38	28.5	58.84	22	21.1	30.2	27.03	30.25	32.33	28.28	27.32	44.39	38.87	36.81	29.77	36.6	25.03	25.1	24.61	41.56	20.59
[truncated: 97,328 more rows]
