# Supplementary material for: Characterization of FLOWERING LOCUS T‐related genes and their putative gene regulatory network in semi‐winter Brassica napus cultivar Zhongshaung11
Source: Plant J. 2025 Aug 26;123(4):e70443. doi: 10.1111/tpj.70443 (PMC12380478; doi:10.1111/tpj.70443)
Supplement: Supplementary file 3 — Data S3. Diurnal genes in LD and SD. [file TPJ-123-0-s003.xlsx]

## Sheet: SD_diurnal_genes
	pVal	phase	peak.shape	period
BnaA01G0000200ZS	0.0172064	12	16	24
BnaA01G0000400ZS	2.26822e-06	16	16	24
BnaA01G0000600ZS	8.44136e-06	16	16	24
BnaA01G0000700ZS	0.000368918	24	12	24
BnaA01G0001000ZS	1.29509e-07	20	8	24
BnaA01G0001200ZS	0.00873292	20	8	24
BnaA01G0001800ZS	0.000368918	24	12	24
BnaA01G0001900ZS	8.44136e-06	16	16	24
BnaA01G0002100ZS	2.26822e-06	16	16	24
BnaA01G0002200ZS	0.0172064	12	16	24
BnaA01G0002400ZS	0.00509107	4	8	24
BnaA01G0002500ZS	2.71727e-06	24	12	24
BnaA01G0002600ZS	0.00107775	4	12	24
BnaA01G0002700ZS	2.20895e-05	16	12	24
BnaA01G0002800ZS	0.0298757	24	8	24
BnaA01G0002900ZS	3.98573e-05	20	12	24
BnaA01G0003000ZS	2.71727e-06	20	12	24
BnaA01G0003500ZS	4.41789e-05	20	8	24
BnaA01G0003600ZS	2.06959e-07	12	16	24
BnaA01G0004100ZS	0.0217934	16	16	24
BnaA01G0004200ZS	0.00489974	20	4	24
BnaA01G0004300ZS	0.0120128	24	12	24
BnaA01G0004500ZS	2.70975e-08	8	16	24
BnaA01G0004700ZS	0.00166083	8	20	24
BnaA01G0004900ZS	0.00857162	20	4	24
BnaA01G0005000ZS	5.56861e-06	16	8	24
BnaA01G0005200ZS	1.11372e-05	20	12	24
BnaA01G0005400ZS	0.000607852	24	12	24
BnaA01G0005600ZS	0.0293764	20	8	24
BnaA01G0006000ZS	0.00582195	16	16	24
BnaA01G0006200ZS	3.72223e-06	20	8	24
BnaA01G0006500ZS	1.02477e-06	12	16	24
BnaA01G0006600ZS	0.00589821	16	12	24
BnaA01G0007100ZS	4.45126e-06	16	16	24
BnaA01G0007600ZS	0.0208495	12	12	24
BnaA01G0007900ZS	0.00857162	8	4	24
BnaA01G0008000ZS	0.0248434	24	12	24
BnaA01G0008400ZS	0.000457519	16	12	24
BnaA01G0008500ZS	0.0483812	20	12	24
BnaA01G0008900ZS	1.26378e-06	20	12	24
BnaA01G0009000ZS	0.000707362	16	12	24
BnaA01G0009200ZS	0.000112528	16	12	24
BnaA01G0009600ZS	0.0352505	8	12	24
BnaA01G0009700ZS	0.00155595	20	12	24
BnaA01G0009900ZS	2.35996e-07	20	12	24
BnaA01G0010000ZS	0.00411146	16	8	24
BnaA01G0010200ZS	0.0160488	20	16	24
BnaA01G0010400ZS	0.00192789	16	16	24
BnaA01G0010700ZS	0.0135377	20	8	24
BnaA01G0010800ZS	0.0248434	24	12	24
BnaA01G0010900ZS	0.000368775	8	4	24
BnaA01G0011100ZS	0.0202044	20	12	24
BnaA01G0011200ZS	0.000527504	16	20	24
BnaA01G0011300ZS	1.33866e-05	16	12	24
BnaA01G0011400ZS	0.000984145	20	8	24
BnaA01G0011500ZS	4.17884e-07	12	16	24
BnaA01G0012100ZS	0.0391081	20	8	24
BnaA01G0012200ZS	0.000607852	20	12	24
BnaA01G0012600ZS	0.000457519	16	12	24
BnaA01G0012900ZS	0.000174112	8	4	24
BnaA01G0013000ZS	9.12804e-05	16	12	24
BnaA01G0013300ZS	5.60465e-06	12	12	24
BnaA01G0013400ZS	9.33349e-08	20	12	24
BnaA01G0013500ZS	0.038636	12	20	24
BnaA01G0013700ZS	0.00129218	16	16	24
BnaA01G0014000ZS	0.000904038	20	12	24
BnaA01G0014400ZS	0.0197912	16	12	24
BnaA01G0014600ZS	0.000184387	24	16	24
BnaA01G0015200ZS	4.41789e-05	4	8	24
BnaA01G0015400ZS	0.0134026	4	20	24
BnaA01G0015500ZS	0.00242249	8	12	24
BnaA01G0015600ZS	7.37575e-08	8	16	24
BnaA01G0016000ZS	0.00426991	16	12	24
BnaA01G0016100ZS	0.00414361	16	16	24
BnaA01G0016200ZS	0.000127317	20	12	24
BnaA01G0016400ZS	0.000284008	20	8	24
BnaA01G0016500ZS	0.0248434	24	12	24
BnaA01G0016800ZS	0.0101881	8	20	24
BnaA01G0017200ZS	0.0032529	12	16	24
BnaA01G0017600ZS	0.00558629	12	12	24
BnaA01G0017700ZS	0.0270754	16	12	24
BnaA01G0018100ZS	1.46577e-08	16	16	24
BnaA01G0018200ZS	0.0109363	16	12	24
BnaA01G0018300ZS	0.00129218	16	16	24
BnaA01G0018400ZS	0.00107775	16	12	24
BnaA01G0018500ZS	0.00161928	16	12	24
BnaA01G0018600ZS	9.99566e-07	8	16	24
BnaA01G0019400ZS	0.00279315	16	16	24
BnaA01G0019600ZS	0.0152822	4	8	24
BnaA01G0019900ZS	0.0197912	16	12	24
BnaA01G0020000ZS	0.00205573	20	12	24
BnaA01G0020100ZS	0.00411146	16	8	24
BnaA01G0020900ZS	0.00211534	20	8	24
BnaA01G0021100ZS	0.0391081	20	8	24
BnaA01G0022100ZS	3.98573e-05	12	12	24
BnaA01G0022300ZS	0.000725752	16	12	24
BnaA01G0022600ZS	0.00489974	16	20	24
BnaA01G0022900ZS	0.0161383	20	8	24
BnaA01G0023000ZS	0.00161928	16	12	24
BnaA01G0023100ZS	8.1992e-05	16	16	24
BnaA01G0023400ZS	4.41789e-05	20	8	24
BnaA01G0023700ZS	7.2174e-05	24	12	24
BnaA01G0024000ZS	5.60465e-06	12	12	24
BnaA01G0024100ZS	2.66116e-05	20	8	24
BnaA01G0024200ZS	0.0293764	20	8	24
BnaA01G0024400ZS	2.22063e-06	12	12	24
BnaA01G0024500ZS	0.000284008	20	8	24
BnaA01G0024600ZS	0.000435575	20	8	24
BnaA01G0024900ZS	0.0020403	20	8	24
BnaA01G0025100ZS	0.000457519	16	12	24
BnaA01G0025400ZS	0.0121155	8	12	24
BnaA01G0025500ZS	0.000435575	12	16	24
BnaA01G0026300ZS	0.00211534	20	8	24
BnaA01G0026400ZS	0.000174112	20	4	24
BnaA01G0026500ZS	8.31342e-09	12	16	24
BnaA01G0026600ZS	0.000145705	20	8	24
BnaA01G0026800ZS	0.00828723	24	12	24
BnaA01G0027300ZS	0.0376673	12	16	24
BnaA01G0027600ZS	7.2174e-05	8	12	24
BnaA01G0027700ZS	2.7726e-05	16	16	24
BnaA01G0027800ZS	0.000527504	12	20	24
BnaA01G0027900ZS	0.0231583	12	16	24
BnaA01G0028500ZS	5.77795e-05	8	20	24
BnaA01G0029100ZS	0.00715933	12	16	24
BnaA01G0029400ZS	0.00588521	16	16	24
BnaA01G0029500ZS	0.0116212	16	16	24
BnaA01G0029600ZS	0.000219197	24	12	24
BnaA01G0029700ZS	7.2174e-05	24	12	24
BnaA01G0030300ZS	2.13072e-06	16	12	24
BnaA01G0030700ZS	8.17062e-07	12	16	24
BnaA01G0030800ZS	2.88693e-06	12	16	24
BnaA01G0030900ZS	0.0143187	16	12	24
BnaA01G0031000ZS	0.00029141	16	12	24
BnaA01G0031100ZS	0.00351349	16	12	24
BnaA01G0031200ZS	0.000228759	20	8	24
BnaA01G0031300ZS	0.000981722	20	12	24
BnaA01G0031400ZS	7.20628e-05	20	8	24
BnaA01G0031500ZS	0.00612089	20	8	24
BnaA01G0031700ZS	0.0187621	20	4	24
BnaA01G0032000ZS	0.00351349	16	12	24
BnaA01G0032100ZS	0.00351349	16	12	24
BnaA01G0032300ZS	0.000490861	16	20	24
BnaA01G0032400ZS	0.00104721	24	8	24
BnaA01G0032700ZS	1.32189e-05	16	20	24
BnaA01G0032800ZS	0.00370838	8	12	24
BnaA01G0033100ZS	0.000799162	8	16	24
BnaA01G0033200ZS	0.000852905	20	16	24
BnaA01G0033400ZS	0.00192789	16	16	24
BnaA01G0033600ZS	0.019554	12	12	24
BnaA01G0033700ZS	1.15261e-08	12	12	24
BnaA01G0033900ZS	0.0143187	16	12	24
BnaA01G0034000ZS	4.41789e-05	20	8	24
BnaA01G0034400ZS	0.00979212	16	12	24
BnaA01G0034600ZS	4.45126e-06	16	16	24
BnaA01G0035600ZS	0.00411146	24	16	24
BnaA01G0036100ZS	0.0109363	20	12	24
BnaA01G0036200ZS	0.000659001	20	8	24
BnaA01G0036300ZS	0.0022942	8	20	24
BnaA01G0036400ZS	0.000115606	4	8	24
BnaA01G0036900ZS	0.0309645	16	12	24
BnaA01G0037000ZS	0.00242249	20	12	24
BnaA01G0037100ZS	0.00211534	20	8	24
BnaA01G0037300ZS	0.013036	20	4	24
BnaA01G0037400ZS	2.8681e-06	20	8	24
BnaA01G0037500ZS	5.17264e-06	20	8	24
BnaA01G0037600ZS	4.17884e-07	20	8	24
BnaA01G0037800ZS	0.000127317	20	12	24
BnaA01G0038300ZS	0.000127317	20	12	24
BnaA01G0038400ZS	0.00107775	16	12	24
BnaA01G0038500ZS	1.11281e-06	8	8	24
BnaA01G0038700ZS	0.000219197	20	12	24
BnaA01G0038800ZS	0.00411146	16	16	24
BnaA01G0038900ZS	0.00621084	20	4	24
BnaA01G0039000ZS	0.0248434	20	12	24
BnaA01G0039200ZS	5.609e-07	24	12	24
BnaA01G0039400ZS	5.60465e-06	24	12	24
BnaA01G0039600ZS	0.0101853	24	8	24
BnaA01G0039700ZS	4.54237e-08	4	8	24
BnaA01G0039800ZS	0.0112092	20	4	24
BnaA01G0039900ZS	3.72623e-07	8	20	24
BnaA01G0040000ZS	0.00426991	24	4	24
BnaA01G0040100ZS	6.80949e-05	16	12	24
BnaA01G0040400ZS	0.00105767	12	20	24
BnaA01G0040500ZS	4.43414e-07	8	16	24
BnaA01G0040800ZS	0.000984145	12	16	24
BnaA01G0040900ZS	0.00938103	20	8	24
BnaA01G0041000ZS	0.00304751	12	16	24
BnaA01G0041200ZS	0.000353581	16	16	24
BnaA01G0041300ZS	0.000368918	12	12	24
BnaA01G0041400ZS	8.17062e-07	12	16	24
BnaA01G0041800ZS	3.31836e-05	20	4	24
BnaA01G0042700ZS	0.000142004	20	12	24
BnaA01G0042800ZS	0.0183367	20	8	24
BnaA01G0042900ZS	0.00991336	20	8	24
BnaA01G0043100ZS	7.44445e-06	16	12	24
BnaA01G0043300ZS	0.0116212	16	16	24
BnaA01G0043500ZS	0.00715933	20	8	24
BnaA01G0043600ZS	5.76619e-05	24	8	24
BnaA01G0043800ZS	0.00199201	20	4	24
BnaA01G0044000ZS	0.0025397	12	16	24
BnaA01G0044100ZS	0.000646088	20	12	24
BnaA01G0044200ZS	5.56861e-06	20	16	24
BnaA01G0044300ZS	2.7726e-05	16	16	24
BnaA01G0044400ZS	7.20628e-05	20	8	24
BnaA01G0044500ZS	0.00415975	16	12	24
BnaA01G0044600ZS	8.77997e-05	8	20	24
BnaA01G0044700ZS	0.00393214	16	12	24
BnaA01G0044800ZS	2.13961e-05	20	12	24
BnaA01G0045000ZS	0.000145192	20	4	24
BnaA01G0045300ZS	3.98573e-05	20	12	24
BnaA01G0045600ZS	0.0043421	20	8	24
BnaA01G0045700ZS	0.00612089	20	8	24
BnaA01G0046000ZS	0.00831951	16	16	24
BnaA01G0046200ZS	0.00129218	16	16	24
BnaA01G0046300ZS	0.00185419	16	20	24
BnaA01G0046500ZS	0.000219197	20	12	24
BnaA01G0046600ZS	0.0121155	20	12	24
BnaA01G0047400ZS	1.43405e-06	12	12	24
BnaA01G0047900ZS	0.000415414	8	20	24
BnaA01G0048000ZS	0.0014515	20	8	24
BnaA01G0048400ZS	0.00411146	20	16	24
BnaA01G0048600ZS	0.000707362	16	12	24
BnaA01G0049100ZS	9.33349e-08	12	12	24
BnaA01G0049400ZS	4.41789e-05	20	8	24
BnaA01G0049600ZS	0.00828723	12	12	24
BnaA01G0049700ZS	0.00351349	16	12	24
BnaA01G0050100ZS	0.0483812	20	12	24
BnaA01G0050400ZS	0.0109363	20	12	24
BnaA01G0050800ZS	3.98573e-05	20	12	24
BnaA01G0051100ZS	7.20628e-05	20	8	24
BnaA01G0051200ZS	0.0121155	8	12	24
BnaA01G0051300ZS	4.17884e-07	20	8	24
BnaA01G0051400ZS	0.0056046	16	16	24
BnaA01G0051900ZS	0.000353681	20	8	24
BnaA01G0052100ZS	0.00211534	20	8	24
BnaA01G0052500ZS	0.000131761	8	20	24
BnaA01G0052700ZS	0.0491964	16	12	24
BnaA01G0052900ZS	0.00857162	20	4	24
BnaA01G0053200ZS	7.20628e-05	20	8	24
BnaA01G0053300ZS	2.20895e-05	16	12	24
BnaA01G0053700ZS	0.000607852	20	12	24
BnaA01G0053800ZS	0.00119153	4	4	24
BnaA01G0053900ZS	0.0174658	20	12	24
BnaA01G0054100ZS	0.0430504	20	8	24
BnaA01G0054200ZS	0.0109363	16	12	24
BnaA01G0054300ZS	0.0143187	16	12	24
BnaA01G0054400ZS	5.78032e-05	16	12	24
BnaA01G0054600ZS	0.000102025	8	16	24
BnaA01G0054700ZS	8.17062e-07	12	16	24
BnaA01G0054800ZS	0.019318	16	8	24
BnaA01G0054900ZS	6.36586e-05	16	16	24
BnaA01G0055200ZS	0.00283487	16	16	24
BnaA01G0055300ZS	0.000286461	8	20	24
BnaA01G0055500ZS	0.000254906	20	4	24
BnaA01G0055800ZS	5.45832e-07	4	8	24
BnaA01G0055900ZS	9.13173e-05	16	16	24
BnaA01G0056000ZS	2.71727e-06	20	12	24
BnaA01G0056100ZS	0.00750067	20	8	24
BnaA01G0056200ZS	0.0375033	24	4	24
BnaA01G0056500ZS	0.0215252	16	20	24
BnaA01G0056700ZS	0.000426452	20	4	24
BnaA01G0056900ZS	0.0493676	12	20	24
BnaA01G0057000ZS	0.000109598	16	16	24
BnaA01G0057100ZS	0.00592656	20	8	24
BnaA01G0057700ZS	0.0101853	8	16	24
BnaA01G0058100ZS	3.1272e-09	16	12	24
BnaA01G0058600ZS	0.0375033	8	20	24
BnaA01G0058700ZS	0.00800852	16	12	24
BnaA01G0058800ZS	0.0219223	16	8	24
BnaA01G0059200ZS	4.44126e-06	24	8	24
BnaA01G0059500ZS	0.000984145	20	8	24
BnaA01G0060000ZS	0.00415975	24	12	24
BnaA01G0060100ZS	0.0117964	20	8	24
BnaA01G0060200ZS	0.00605773	24	8	24
BnaA01G0060300ZS	2.71727e-06	24	12	24
BnaA01G0060400ZS	0.00831951	20	16	24
BnaA01G0060700ZS	2.35173e-05	16	12	24
BnaA01G0060800ZS	0.0154823	20	8	24
BnaA01G0060900ZS	0.0072764	16	16	24
BnaA01G0061500ZS	0.000981722	20	12	24
BnaA01G0061800ZS	0.00589821	16	12	24
BnaA01G0062000ZS	0.000142004	20	12	24
BnaA01G0062300ZS	0.0258096	16	12	24
BnaA01G0062600ZS	0.000182635	16	12	24
BnaA01G0062700ZS	0.0448854	20	12	24
BnaA01G0062800ZS	0.00411146	16	16	24
BnaA01G0062900ZS	0.00426991	16	12	24
BnaA01G0063000ZS	0.000707362	16	12	24
BnaA01G0063100ZS	0.000115606	20	8	24
BnaA01G0063200ZS	0.000435575	20	8	24
BnaA01G0064000ZS	0.000219197	12	12	24
BnaA01G0064300ZS	0.043863	16	12	24
BnaA01G0064600ZS	9.11773e-06	4	8	24
BnaA01G0064800ZS	0.0135377	4	4	24
BnaA01G0065000ZS	0.000284008	20	8	24
BnaA01G0065100ZS	0.00185419	16	16	24
BnaA01G0065400ZS	5.95202e-08	20	8	24
BnaA01G0065900ZS	0.000176791	20	12	24
BnaA01G0066000ZS	7.2174e-05	20	12	24
BnaA01G0066200ZS	1.57328e-05	4	8	24
BnaA01G0066500ZS	0.0219223	8	8	24
BnaA01G0068300ZS	0.0043421	20	8	24
BnaA01G0068400ZS	0.0175147	24	4	24
BnaA01G0068500ZS	0.000368918	20	12	24
BnaA01G0069200ZS	0.000328048	20	12	24
BnaA01G0069900ZS	0.0232234	12	20	24
BnaA01G0070000ZS	0.000353681	20	8	24
BnaA01G0070100ZS	3.98573e-05	20	12	24
BnaA01G0070200ZS	0.00605773	20	16	24
BnaA01G0070900ZS	0.00199138	24	8	24
BnaA01G0071200ZS	0.00152376	8	4	24
BnaA01G0071400ZS	2.13961e-05	20	12	24
BnaA01G0071600ZS	0.000122973	16	16	24
BnaA01G0071900ZS	0.000368918	12	12	24
BnaA01G0072000ZS	0.00857162	20	4	24
BnaA01G0072100ZS	0.00161928	16	12	24
BnaA01G0072600ZS	1.55178e-05	16	8	24
BnaA01G0072900ZS	5.609e-07	20	12	24
BnaA01G0073300ZS	6.80949e-05	16	12	24
BnaA01G0073500ZS	0.000115606	20	8	24
BnaA01G0073600ZS	0.00828723	24	12	24
BnaA01G0074100ZS	0.00141744	20	12	24
BnaA01G0074300ZS	0.00362837	20	8	24
BnaA01G0074900ZS	0.0109612	16	20	24
BnaA01G0075000ZS	0.000659001	20	8	24
BnaA01G0075100ZS	0.00271211	20	4	24
BnaA01G0075200ZS	2.35996e-07	12	12	24
BnaA01G0075300ZS	0.0240256	16	20	24
BnaA01G0075500ZS	0.000182561	20	8	24
BnaA01G0075700ZS	0.000981722	20	12	24
BnaA01G0076500ZS	0.0020403	16	12	24
BnaA01G0076600ZS	4.54237e-08	12	16	24
BnaA01G0076900ZS	0.0258096	16	12	24
BnaA01G0077000ZS	8.5055e-06	12	12	24
BnaA01G0077100ZS	0.000725752	16	12	24
BnaA01G0077700ZS	1.55148e-06	20	8	24
BnaA01G0077800ZS	0.0396534	16	16	24
BnaA01G0078000ZS	0.00351349	16	12	24
BnaA01G0078200ZS	0.0109363	20	4	24
BnaA01G0078900ZS	2.41296e-05	20	12	24
BnaA01G0079000ZS	0.00304751	20	8	24
BnaA01G0079200ZS	0.00403849	16	20	24
BnaA01G0079300ZS	0.000221613	20	16	24
BnaA01G0079500ZS	0.000136214	16	16	24
BnaA01G0079700ZS	1.55178e-05	8	8	24
BnaA01G0080000ZS	0.0296328	16	16	24
BnaA01G0080100ZS	0.00387372	20	12	24
BnaA01G0080300ZS	1.55148e-06	20	8	24
BnaA01G0080400ZS	5.60465e-06	20	12	24
BnaA01G0080800ZS	4.03727e-06	16	12	24
BnaA01G0081100ZS	0.00107775	16	12	24
BnaA01G0081200ZS	0.0198267	20	12	24
BnaA01G0081300ZS	0.000746459	20	4	24
BnaA01G0081700ZS	0.000284008	20	8	24
BnaA01G0081900ZS	4.04266e-05	16	12	24
BnaA01G0082800ZS	2.7726e-05	16	16	24
BnaA01G0082900ZS	2.13961e-05	20	12	24
BnaA01G0083000ZS	2.13072e-06	4	12	24
BnaA01G0083400ZS	0.00393214	16	16	24
BnaA01G0084400ZS	0.0014515	20	8	24
BnaA01G0084600ZS	0.0293764	20	8	24
BnaA01G0084900ZS	0.00029141	16	12	24
BnaA01G0085100ZS	0.00304751	12	16	24
BnaA01G0085200ZS	0.00019539	8	20	24
BnaA01G0085400ZS	0.0029491	16	8	24
BnaA01G0086100ZS	0.0014515	12	16	24
BnaA01G0086500ZS	0.0025397	16	16	24
BnaA01G0086600ZS	0.00137049	24	16	24
BnaA01G0087000ZS	2.8681e-06	20	8	24
BnaA01G0087200ZS	0.000182561	20	8	24
BnaA01G0087800ZS	7.2174e-05	20	12	24
BnaA01G0088100ZS	0.000984145	20	8	24
BnaA01G0088200ZS	6.3189e-07	24	8	24
BnaA01G0088300ZS	0.0464468	20	16	24
BnaA01G0088700ZS	0.0448854	24	8	24
BnaA01G0089000ZS	0.000707362	16	12	24
BnaA01G0089100ZS	0.0248434	12	12	24
BnaA01G0089300ZS	0.000353581	20	16	24
BnaA01G0089400ZS	2.61956e-11	24	12	24
BnaA01G0089700ZS	0.000284008	20	8	24
BnaA01G0089800ZS	8.12442e-06	20	4	24
BnaA01G0090000ZS	0.000435575	20	8	24
BnaA01G0090400ZS	0.00119153	8	20	24
BnaA01G0090500ZS	0.0248434	20	12	24
BnaA01G0090600ZS	0.00853982	20	8	24
BnaA01G0090700ZS	0.00588521	16	16	24
BnaA01G0091000ZS	0.0485383	16	20	24
BnaA01G0092800ZS	0.00120029	16	8	24
BnaA01G0092900ZS	0.00828112	24	8	24
BnaA01G0093100ZS	0.000219197	24	12	24
BnaA01G0093200ZS	0.000607852	12	12	24
BnaA01G0094100ZS	0.00137049	20	8	24
BnaA01G0094300ZS	0.0248434	20	12	24
BnaA01G0094400ZS	0.000457519	16	12	24
BnaA01G0094500ZS	2.20895e-05	24	12	24
BnaA01G0094600ZS	0.0050794	16	12	24
BnaA01G0095400ZS	0.0101821	8	20	24
BnaA01G0095700ZS	0.00370838	20	12	24
BnaA01G0095800ZS	0.019554	16	12	24
BnaA01G0095900ZS	0.00192789	16	8	24
BnaA01G0096100ZS	0.000368918	20	12	24
BnaA01G0096600ZS	0.0485383	16	20	24
BnaA01G0097100ZS	2.71727e-06	24	12	24
BnaA01G0097200ZS	7.2174e-05	20	12	24
BnaA01G0097300ZS	0.000184459	16	16	24
BnaA01G0097400ZS	0.000553901	24	16	24
BnaA01G0097500ZS	0.0028023	20	8	24
BnaA01G0097600ZS	0.000303926	20	16	24
BnaA01G0098000ZS	0.000659001	20	8	24
BnaA01G0098300ZS	2.59019e-07	4	12	24
BnaA01G0098400ZS	0.000174112	16	20	24
BnaA01G0098500ZS	6.80949e-05	16	12	24
BnaA01G0098900ZS	0.00157082	8	16	24
BnaA01G0099100ZS	2.35173e-05	16	12	24
BnaA01G0099300ZS	1.43405e-06	16	12	24
BnaA01G0099900ZS	0.0174658	12	12	24
BnaA01G0100000ZS	0.0050794	16	12	24
BnaA01G0100100ZS	0.00192789	16	16	24
BnaA01G0100200ZS	0.00612089	20	8	24
BnaA01G0100300ZS	0.0161383	20	8	24
BnaA01G0100500ZS	5.17264e-06	20	8	24
BnaA01G0100600ZS	4.44126e-06	8	16	24
BnaA01G0100700ZS	0.0197912	16	12	24
BnaA01G0100800ZS	0.0464468	16	16	24
BnaA01G0100900ZS	4.04266e-05	4	12	24
BnaA01G0101100ZS	0.00120029	20	8	24
BnaA01G0101200ZS	0.00306045	20	12	24
BnaA01G0101300ZS	0.000112528	16	12	24
BnaA01G0101600ZS	3.75094e-05	20	8	24
BnaA01G0101800ZS	2.58632e-06	8	20	24
BnaA01G0102900ZS	8.31342e-09	12	16	24
BnaA01G0103000ZS	0.0174658	12	12	24
BnaA01G0103100ZS	0.0080244	16	20	24
BnaA01G0103400ZS	8.9065e-10	24	12	24
BnaA01G0103600ZS	0.0491455	20	12	24
BnaA01G0103700ZS	8.83833e-06	24	8	24
BnaA01G0103800ZS	2.66116e-05	12	16	24
BnaA01G0103900ZS	0.0174658	12	12	24
BnaA01G0104100ZS	0.0481468	20	16	24
BnaA01G0104200ZS	0.00351349	16	12	24
BnaA01G0104700ZS	5.13892e-07	12	20	24
BnaA01G0104800ZS	0.00107775	16	12	24
BnaA01G0105600ZS	0.000981722	20	12	24
BnaA01G0106100ZS	1.57328e-05	20	8	24
BnaA01G0106300ZS	0.0160488	16	16	24
BnaA01G0106700ZS	0.00117116	16	8	24
BnaA01G0106900ZS	0.00217105	16	12	24
BnaA01G0107000ZS	0.000145705	12	16	24
BnaA01G0107500ZS	4.17884e-07	20	8	24
BnaA01G0107900ZS	0.000984145	20	8	24
BnaA01G0108000ZS	0.0477044	8	20	24
BnaA01G0108300ZS	0.00304751	12	16	24
BnaA01G0108400ZS	0.000707362	16	12	24
BnaA01G0108700ZS	0.00155595	24	12	24
BnaA01G0108800ZS	0.0348847	20	12	24
BnaA01G0109200ZS	5.609e-07	20	12	24
BnaA01G0109500ZS	0.000492623	24	8	24
BnaA01G0109600ZS	0.00141744	20	12	24
BnaA01G0109700ZS	2.66116e-05	12	16	24
BnaA01G0110100ZS	0.00393214	16	12	24
BnaA01G0110200ZS	0.0218726	20	8	24
BnaA01G0110400ZS	0.0143187	16	12	24
BnaA01G0110900ZS	2.13961e-05	24	12	24
BnaA01G0111000ZS	0.00415975	16	20	24
BnaA01G0111100ZS	8.1992e-05	20	16	24
BnaA01G0111200ZS	0.00558629	20	12	24
BnaA01G0111400ZS	4.66674e-08	24	8	24
BnaA01G0111500ZS	6.80949e-05	16	12	24
BnaA01G0111600ZS	4.41789e-05	12	16	24
BnaA01G0111700ZS	0.000435575	20	8	24
BnaA01G0111900ZS	2.71727e-06	20	12	24
BnaA01G0112900ZS	0.00605773	16	16	24
BnaA01G0113000ZS	0.000984145	20	8	24
BnaA01G0113500ZS	1.26378e-06	20	12	24
BnaA01G0113600ZS	0.0491964	16	12	24
BnaA01G0113800ZS	5.41403e-07	16	12	24
BnaA01G0114000ZS	0.0145528	16	20	24
BnaA01G0114400ZS	0.00304751	20	8	24
BnaA01G0114500ZS	8.77997e-05	8	20	24
BnaA01G0114800ZS	0.00017625	24	8	24
BnaA01G0114900ZS	0.00979212	16	16	24
BnaA01G0115300ZS	0.00588521	16	16	24
BnaA01G0115700ZS	0.00119153	8	20	24
BnaA01G0116100ZS	7.20628e-05	20	8	24
BnaA01G0116300ZS	0.00271211	16	20	24
BnaA01G0116700ZS	0.000182561	12	16	24
BnaA01G0116800ZS	0.00346298	20	12	24
BnaA01G0116900ZS	0.0067013	8	16	24
BnaA01G0117100ZS	0.00715933	8	20	24
BnaA01G0117200ZS	0.0296328	16	8	24
BnaA01G0117300ZS	0.0174423	20	8	24
BnaA01G0118000ZS	0.00276241	16	16	24
BnaA01G0118200ZS	8.1992e-05	16	16	24
BnaA01G0118400ZS	0.000963945	20	12	24
BnaA01G0118700ZS	0.00370838	20	12	24
BnaA01G0119100ZS	9.33349e-08	20	12	24
BnaA01G0119200ZS	0.000112528	16	12	24
BnaA01G0119600ZS	0.00029141	16	12	24
BnaA01G0119700ZS	0.0102497	16	12	24
BnaA01G0119900ZS	2.66116e-05	20	8	24
BnaA01G0120300ZS	0.00306459	24	8	24
BnaA01G0120400ZS	3.98573e-05	24	12	24
BnaA01G0120500ZS	4.41789e-05	12	16	24
BnaA01G0120900ZS	2.7726e-05	8	8	24
BnaA01G0121000ZS	0.0014515	20	8	24
BnaA01G0121100ZS	0.0241906	20	16	24
BnaA01G0121800ZS	0.0117964	20	8	24
BnaA01G0121900ZS	0.000109598	16	16	24
BnaA01G0122000ZS	0.00304751	20	8	24
BnaA01G0122400ZS	4.41917e-06	24	12	24
BnaA01G0122600ZS	4.17884e-07	12	16	24
BnaA01G0122700ZS	2.8681e-06	12	16	24
BnaA01G0122900ZS	9.891e-08	12	16	24
BnaA01G0123000ZS	6.36586e-05	12	16	24
BnaA01G0123100ZS	1.57328e-05	20	8	24
BnaA01G0123300ZS	0.0430504	16	16	24
BnaA01G0123400ZS	0.043863	16	12	24
BnaA01G0123600ZS	0.00107775	16	12	24
BnaA01G0123800ZS	0.000725752	24	4	24
BnaA01G0123900ZS	0.000368918	20	12	24
BnaA01G0124700ZS	1.99412e-08	12	16	24
BnaA01G0124800ZS	1.26378e-06	20	12	24
BnaA01G0124900ZS	4.43414e-07	24	8	24
BnaA01G0125000ZS	0.0174658	24	12	24
BnaA01G0125500ZS	0.0348847	20	12	24
BnaA01G0125700ZS	0.00129218	16	8	24
BnaA01G0125800ZS	3.40474e-05	20	8	24
BnaA01G0125900ZS	2.8681e-06	20	8	24
BnaA01G0126200ZS	0.0161383	20	8	24
BnaA01G0126400ZS	0.0483812	24	12	24
BnaA01G0126600ZS	0.0258096	24	4	24
BnaA01G0126800ZS	0.0022942	8	20	24
BnaA01G0126900ZS	2.13961e-05	20	12	24
BnaA01G0127100ZS	7.2174e-05	20	12	24
BnaA01G0127200ZS	0.00155595	24	12	24
BnaA01G0127700ZS	3.31836e-05	8	4	24
BnaA01G0127800ZS	0.0160488	16	8	24
BnaA01G0127900ZS	0.00155595	12	12	24
BnaA01G0128800ZS	0.0248434	24	12	24
BnaA01G0129000ZS	0.000353581	20	16	24
BnaA01G0129500ZS	0.000182561	12	16	24
BnaA01G0129800ZS	9.11773e-06	20	8	24
BnaA01G0130100ZS	0.0161383	20	8	24
BnaA01G0130600ZS	5.13136e-05	16	20	24
BnaA01G0131000ZS	0.000276951	16	12	24
BnaA01G0131400ZS	2.20895e-05	4	12	24
BnaA01G0131900ZS	0.0014515	20	8	24
BnaA01G0132400ZS	0.000182635	16	12	24
BnaA01G0132500ZS	0.000102025	8	16	24
BnaA01G0132600ZS	5.78032e-05	20	4	24
BnaA01G0132700ZS	0.00129218	16	16	24
BnaA01G0133500ZS	2.13961e-05	20	12	24
BnaA01G0133900ZS	2.59019e-07	16	12	24
BnaA01G0135100ZS	0.00828723	20	12	24
BnaA01G0135200ZS	2.22563e-06	20	12	24
BnaA01G0135300ZS	4.82592e-05	16	16	24
BnaA01G0135900ZS	0.00242249	12	12	24
BnaA01G0136000ZS	0.00464204	24	8	24
BnaA01G0136600ZS	0.000112528	16	12	24
BnaA01G0136900ZS	0.0116212	16	8	24
BnaA01G0137400ZS	5.60465e-06	24	12	24
BnaA01G0138000ZS	0.0482992	20	8	24
BnaA01G0138200ZS	5.78032e-05	16	12	24
BnaA01G0138500ZS	8.17062e-07	12	16	24
BnaA01G0138600ZS	1.26378e-06	20	12	24
BnaA01G0139200ZS	9.12804e-05	16	12	24
BnaA01G0139400ZS	0.00469051	12	16	24
BnaA01G0139700ZS	3.60314e-05	16	12	24
BnaA01G0139800ZS	0.00122494	4	12	24
BnaA01G0139900ZS	5.77795e-05	4	4	24
BnaA01G0140100ZS	0.00104548	8	4	24
BnaA01G0140200ZS	0.00205573	20	12	24
BnaA01G0140300ZS	0.000109598	20	8	24
BnaA01G0140600ZS	0.000115606	12	16	24
BnaA01G0140900ZS	0.000115606	20	8	24
BnaA01G0141000ZS	0.0376254	20	8	24
BnaA01G0141100ZS	0.00304751	20	8	24
BnaA01G0141200ZS	1.99286e-05	24	8	24
BnaA01G0141300ZS	9.95731e-08	16	16	24
BnaA01G0141400ZS	0.00725673	16	12	24
BnaA01G0141500ZS	0.000707362	16	12	24
BnaA01G0141600ZS	0.0188127	16	16	24
BnaA01G0141700ZS	0.000607852	12	12	24
BnaA01G0141800ZS	0.0483812	12	12	24
BnaA01G0142000ZS	0.0219223	16	16	24
BnaA01G0142100ZS	1.51795e-05	8	20	24
BnaA01G0142200ZS	0.00369313	20	12	24
BnaA01G0142800ZS	0.0262752	20	4	24
BnaA01G0142900ZS	0.000659001	20	8	24
BnaA01G0143000ZS	0.000981722	24	12	24
BnaA01G0143100ZS	0.0348847	20	12	24
BnaA01G0143200ZS	0.00725673	16	12	24
BnaA01G0143300ZS	4.41789e-05	20	8	24
BnaA01G0143400ZS	5.60465e-06	24	12	24
BnaA01G0143500ZS	0.00183031	16	16	24
BnaA01G0143900ZS	9.11773e-06	20	8	24
BnaA01G0144000ZS	0.000457519	16	12	24
BnaA01G0144100ZS	1.09166e-06	16	12	24
BnaA01G0144200ZS	0.000480114	16	16	24
BnaA01G0144500ZS	0.00119153	8	20	24
BnaA01G0145100ZS	3.47177e-06	8	20	24
BnaA01G0145200ZS	0.0109612	16	20	24
BnaA01G0145300ZS	2.66116e-05	12	16	24
BnaA01G0145400ZS	0.040115	24	4	24
BnaA01G0145800ZS	2.66116e-05	4	8	24
BnaA01G0146000ZS	0.000303926	16	16	24
BnaA01G0146100ZS	0.0493676	24	8	24
BnaA01G0146300ZS	0.0483812	24	12	24
BnaA01G0146400ZS	0.0229981	16	20	24
BnaA01G0146500ZS	0.00989561	16	8	24
BnaA01G0147000ZS	0.000492073	12	20	24
BnaA01G0147500ZS	3.98573e-05	20	12	24
BnaA01G0148300ZS	0.000110806	24	12	24
BnaA01G0148400ZS	1.57328e-05	20	8	24
BnaA01G0149000ZS	0.000182635	16	12	24
BnaA01G0149100ZS	0.00152376	16	12	24
BnaA01G0149900ZS	0.000353581	8	8	24
BnaA01G0150200ZS	0.00370838	12	12	24
BnaA01G0150300ZS	0.0122991	16	8	24
BnaA01G0150900ZS	0.000607852	20	12	24
BnaA01G0151300ZS	0.0211428	24	8	24
BnaA01G0151400ZS	0.00029141	16	12	24
BnaA01G0151500ZS	0.000368918	20	12	24
BnaA01G0151800ZS	0.0348847	12	12	24
BnaA01G0152100ZS	8.9065e-10	24	12	24
BnaA01G0152200ZS	0.00185419	20	8	24
BnaA01G0152500ZS	0.00853982	20	8	24
BnaA01G0153900ZS	7.44445e-06	16	12	24
BnaA01G0154000ZS	0.000490861	16	16	24
BnaA01G0154100ZS	0.000553901	16	16	24
BnaA01G0154400ZS	5.17264e-06	12	16	24
BnaA01G0154600ZS	0.00242249	20	12	24
BnaA01G0154700ZS	5.17264e-06	12	16	24
BnaA01G0155100ZS	0.00853982	20	8	24
BnaA01G0155500ZS	0.000415414	8	20	24
BnaA01G0155900ZS	5.78032e-05	16	12	24
BnaA01G0156000ZS	0.0396534	16	8	24
BnaA01G0156100ZS	0.000221613	16	16	24
BnaA01G0156200ZS	0.000457519	16	12	24
BnaA01G0156300ZS	0.0174658	12	12	24
BnaA01G0156400ZS	5.609e-07	12	12	24
BnaA01G0156700ZS	0.00428581	20	8	24
BnaA01G0157000ZS	0.000426452	20	12	24
BnaA01G0157200ZS	0.0131376	20	12	24
BnaA01G0157400ZS	0.00875736	20	8	24
BnaA01G0157900ZS	0.00101584	16	16	24
BnaA01G0158200ZS	0.000607852	20	12	24
BnaA01G0158300ZS	0.00977702	16	8	24
BnaA01G0158400ZS	2.71727e-06	20	12	24
BnaA01G0158500ZS	0.00276241	20	16	24
BnaA01G0158900ZS	2.35996e-07	12	12	24
BnaA01G0159000ZS	0.00370838	20	12	24
BnaA01G0159100ZS	0.00271211	16	20	24
BnaA01G0159400ZS	0.00211534	20	8	24
BnaA01G0159500ZS	1.26378e-06	12	12	24
BnaA01G0159600ZS	4.41789e-05	12	16	24
BnaA01G0159700ZS	3.6087e-05	20	16	24
BnaA01G0159800ZS	0.00129218	16	8	24
BnaA01G0160000ZS	2.66116e-05	12	16	24
BnaA01G0160300ZS	0.00351349	16	12	24
BnaA01G0160400ZS	1.11281e-06	16	16	24
BnaA01G0160500ZS	0.00828723	20	12	24
BnaA01G0160700ZS	0.0218726	20	8	24
BnaA01G0161000ZS	3.9148e-05	16	12	24
BnaA01G0161300ZS	0.00873292	8	16	24
BnaA01G0161400ZS	0.00166083	24	4	24
BnaA01G0161600ZS	0.0448854	16	12	24
BnaA01G0161900ZS	0.000112528	16	12	24
BnaA01G0162200ZS	0.0219223	16	8	24
BnaA01G0162300ZS	0.00351349	16	12	24
BnaA01G0162400ZS	2.7726e-05	24	16	24
BnaA01G0162500ZS	0.00831951	24	16	24
BnaA01G0163400ZS	2.66116e-05	12	16	24
BnaA01G0163700ZS	0.00107775	16	12	24
BnaA01G0163900ZS	0.0293764	4	8	24
BnaA01G0164100ZS	0.000553901	16	16	24
BnaA01G0164300ZS	0.0043421	20	8	24
BnaA01G0164400ZS	0.00242249	20	12	24
BnaA01G0164700ZS	0.000286461	8	20	24
BnaA01G0165100ZS	0.000659001	20	8	24
BnaA01G0165300ZS	0.043863	12	12	24
BnaA01G0165500ZS	0.00211534	20	8	24
BnaA01G0166000ZS	0.00199138	8	16	24
BnaA01G0166100ZS	8.44136e-06	8	8	24
BnaA01G0166400ZS	1.1904e-07	16	12	24
BnaA01G0166500ZS	0.00370838	24	12	24
BnaA01G0166600ZS	2.35996e-07	24	12	24
BnaA01G0167200ZS	0.00107775	16	12	24
BnaA01G0167300ZS	0.0029426	20	20	24
BnaA01G0167700ZS	0.000435575	12	16	24
BnaA01G0167900ZS	0.000707362	16	12	24
BnaA01G0168300ZS	0.000219197	24	12	24
BnaA01G0168500ZS	0.000707362	16	12	24
BnaA01G0168800ZS	4.17884e-07	12	16	24
BnaA01G0168900ZS	0.000490861	16	16	24
BnaA01G0169400ZS	0.000182635	16	12	24
BnaA01G0169500ZS	0.00828723	20	12	24
BnaA01G0169700ZS	2.8681e-06	20	8	24
BnaA01G0169800ZS	0.0172064	20	12	24
BnaA01G0170200ZS	0.0109612	8	12	24
BnaA01G0170400ZS	0.00370838	24	12	24
BnaA01G0171300ZS	0.00605773	24	8	24
BnaA01G0171500ZS	2.26822e-06	8	8	24
BnaA01G0171600ZS	0.0050794	16	12	24
BnaA01G0171700ZS	0.0375787	12	20	24
BnaA01G0172100ZS	0.00370838	20	12	24
BnaA01G0172800ZS	0.00370838	20	12	24
BnaA01G0173800ZS	0.0396534	16	16	24
BnaA01G0173900ZS	0.000553901	16	8	24
BnaA01G0174100ZS	5.17264e-06	20	8	24
BnaA01G0174300ZS	0.00612089	20	8	24
BnaA01G0174700ZS	3.17595e-05	24	8	24
BnaA01G0175400ZS	0.000553901	16	16	24
BnaA01G0175600ZS	0.000852905	16	16	24
BnaA01G0175800ZS	5.609e-07	20	12	24
BnaA01G0176100ZS	0.0174423	20	16	24
BnaA01G0176300ZS	0.00211534	20	8	24
BnaA01G0177100ZS	0.00831951	20	16	24
BnaA01G0177200ZS	0.00129218	16	16	24
BnaA01G0177700ZS	0.000646088	20	12	24
BnaA01G0177800ZS	0.00166083	4	4	24
BnaA01G0178400ZS	0.000538874	16	16	24
BnaA01G0179000ZS	0.000607852	24	12	24
BnaA01G0179400ZS	0.0124217	16	8	24
BnaA01G0179700ZS	0.00650581	20	4	24
BnaA01G0180100ZS	9.11773e-06	12	16	24
BnaA01G0180200ZS	0.000492623	24	8	24
BnaA01G0180300ZS	9.95731e-08	16	16	24
BnaA01G0180700ZS	0.0293764	20	8	24
BnaA01G0180800ZS	8.1992e-05	16	16	24
BnaA01G0181400ZS	9.11773e-06	4	8	24
BnaA01G0182500ZS	0.00509265	20	12	24
BnaA01G0182800ZS	1.11372e-05	20	12	24
BnaA01G0182900ZS	0.0020403	16	12	24
BnaA01G0183000ZS	0.0020403	16	12	24
BnaA01G0183300ZS	4.04266e-05	16	12	24
BnaA01G0183800ZS	0.000659001	4	8	24
BnaA01G0183900ZS	0.0262752	4	12	24
BnaA01G0184700ZS	3.72223e-06	16	16	24
BnaA01G0185300ZS	0.0391081	20	8	24
BnaA01G0185400ZS	0.0326902	20	8	24
BnaA01G0185600ZS	0.00370838	20	12	24
BnaA01G0187000ZS	2.13961e-05	20	12	24
BnaA01G0187600ZS	0.000607852	20	12	24
BnaA01G0187700ZS	0.00581058	20	4	24
BnaA01G0188200ZS	3.98573e-05	20	12	24
BnaA01G0188300ZS	0.000981722	20	12	24
BnaA01G0188700ZS	0.000136214	16	16	24
BnaA01G0188900ZS	7.20628e-05	20	8	24
BnaA01G0189000ZS	0.0224427	16	12	24
BnaA01G0189100ZS	0.000127317	20	12	24
BnaA01G0189600ZS	2.8681e-06	12	16	24
BnaA01G0189800ZS	2.80233e-06	12	16	24
BnaA01G0189900ZS	2.89028e-06	20	4	24
BnaA01G0190400ZS	0.000182561	20	8	24
BnaA01G0190900ZS	2.59019e-07	16	12	24
BnaA01G0191200ZS	0.00283487	16	16	24
BnaA01G0191500ZS	0.000707362	16	12	24
BnaA01G0191600ZS	0.00853982	20	8	24
BnaA01G0191700ZS	3.47177e-06	4	4	24
BnaA01G0192600ZS	6.80949e-05	4	12	24
BnaA01G0192700ZS	0.0160488	8	8	24
BnaA01G0192800ZS	5.76619e-05	24	8	24
BnaA01G0193100ZS	9.11773e-06	20	8	24
BnaA01G0193600ZS	0.0134026	24	4	24
BnaA01G0194800ZS	1.09166e-06	16	12	24
BnaA01G0195000ZS	2.8681e-06	4	8	24
BnaA01G0195200ZS	3.17595e-05	8	16	24
BnaA01G0195700ZS	8.1992e-05	16	16	24
BnaA01G0195800ZS	0.000353681	20	8	24
BnaA01G0196200ZS	0.000981722	24	12	24
BnaA01G0196300ZS	0.000102025	24	8	24
BnaA01G0196400ZS	2.8681e-06	20	8	24
BnaA01G0196800ZS	1.46577e-08	24	16	24
BnaA01G0197100ZS	0.00831951	16	16	24
BnaA01G0197800ZS	2.02133e-05	4	8	24
BnaA01G0197900ZS	0.00283487	24	16	24
BnaA01G0198000ZS	0.000127317	20	12	24
BnaA01G0198400ZS	0.0174658	20	12	24
BnaA01G0198600ZS	8.77997e-05	8	20	24
BnaA01G0198900ZS	0.000984145	12	16	24
BnaA01G0199700ZS	0.0172064	8	20	24
BnaA01G0200100ZS	0.00426991	16	12	24
BnaA01G0200200ZS	0.00192789	16	16	24
BnaA01G0201000ZS	0.00287294	20	8	24
BnaA01G0201100ZS	6.81068e-05	20	12	24
BnaA01G0201200ZS	0.000353681	12	16	24
BnaA01G0201500ZS	0.000184459	16	16	24
BnaA01G0201900ZS	0.00588521	16	16	24
BnaA01G0202000ZS	0.0143187	16	12	24
BnaA01G0202200ZS	0.013036	20	8	24
BnaA01G0202900ZS	0.00725673	16	12	24
BnaA01G0203400ZS	1.7011e-05	24	8	24
BnaA01G0203500ZS	7.20628e-05	20	8	24
BnaA01G0203600ZS	0.00588521	24	16	24
BnaA01G0204000ZS	0.0337834	12	16	24
BnaA01G0204100ZS	9.33349e-08	20	12	24
BnaA01G0204300ZS	0.000219197	20	12	24
BnaA01G0204700ZS	0.000596133	8	20	24
BnaA01G0204900ZS	0.0224427	20	12	24
BnaA01G0205200ZS	0.000981722	20	12	24
BnaA01G0205300ZS	0.00127264	8	16	24
BnaA01G0205400ZS	0.00828723	12	12	24
BnaA01G0205900ZS	2.15085e-06	24	8	24
BnaA01G0206000ZS	0.0391081	20	8	24
BnaA01G0206600ZS	7.20628e-05	20	8	24
BnaA01G0206800ZS	2.13072e-06	4	12	24
BnaA01G0207200ZS	0.00240057	16	12	24
BnaA01G0208200ZS	7.7574e-07	16	12	24
BnaA01G0209000ZS	0.0218726	20	8	24
BnaA01G0209300ZS	0.000368918	20	12	24
BnaA01G0209400ZS	0.0293764	20	8	24
BnaA01G0210500ZS	2.58632e-06	4	12	24
BnaA01G0211400ZS	0.0219223	16	16	24
BnaA01G0212000ZS	3.429e-08	24	12	24
BnaA01G0212100ZS	0.0080244	8	16	24
BnaA01G0213900ZS	1.1904e-07	16	12	24
BnaA01G0214400ZS	1.11372e-05	20	12	24
BnaA01G0215000ZS	0.0224427	12	12	24
BnaA01G0215200ZS	0.0293764	20	8	24
BnaA01G0215300ZS	0.000435575	12	16	24
BnaA01G0215400ZS	0.000254906	16	20	24
BnaA01G0215600ZS	0.000182635	16	12	24
BnaA01G0215800ZS	0.0491964	16	12	24
BnaA01G0216100ZS	7.20628e-05	20	8	24
BnaA01G0216300ZS	0.000182561	12	16	24
BnaA01G0216500ZS	0.00558629	20	12	24
BnaA01G0216900ZS	3.98573e-05	20	12	24
BnaA01G0217000ZS	0.00205573	16	12	24
BnaA01G0217100ZS	0.0227283	8	20	24
BnaA01G0217600ZS	0.0348847	20	12	24
BnaA01G0218500ZS	0.0470262	16	8	24
BnaA01G0218800ZS	0.0391081	20	8	24
BnaA01G0218900ZS	3.72623e-07	8	20	24
BnaA01G0219100ZS	0.000904038	16	12	24
BnaA01G0219200ZS	0.0293764	20	8	24
BnaA01G0219600ZS	0.0101853	24	8	24
BnaA01G0219800ZS	0.00240057	16	12	24
BnaA01G0220100ZS	0.000981722	12	12	24
BnaA01G0220400ZS	0.000522739	16	16	24
BnaA01G0220500ZS	0.00612089	20	8	24
BnaA01G0220600ZS	0.00135606	16	8	24
BnaA01G0220700ZS	0.00240057	16	12	24
BnaA01G0221300ZS	0.023645	20	16	24
BnaA01G0221500ZS	0.000145705	12	16	24
BnaA01G0221600ZS	0.000110806	20	12	24
BnaA01G0222000ZS	0.00612089	20	8	24
BnaA01G0222300ZS	2.71727e-06	24	12	24
BnaA01G0223300ZS	0.000984145	20	8	24
BnaA01G0223400ZS	5.17264e-06	20	8	24
BnaA01G0223500ZS	0.00129218	16	16	24
BnaA01G0223700ZS	3.60314e-05	16	12	24
BnaA01G0223900ZS	0.0121155	20	12	24
BnaA01G0224100ZS	0.00144994	20	4	24
BnaA01G0224600ZS	0.00242249	20	12	24
BnaA01G0225700ZS	0.000353581	16	16	24
BnaA01G0226900ZS	0.0258096	16	12	24
BnaA01G0227200ZS	2.7726e-05	16	16	24
BnaA01G0228900ZS	0.0483812	12	12	24
BnaA01G0229000ZS	6.72475e-07	8	20	24
BnaA01G0229600ZS	4.04266e-05	16	12	24
BnaA01G0229800ZS	0.000284008	4	16	24
BnaA01G0230200ZS	8.1992e-05	16	16	24
BnaA01G0230700ZS	0.00853982	12	16	24
BnaA01G0231200ZS	9.891e-08	12	16	24
BnaA01G0231800ZS	0.00509265	8	20	24
BnaA01G0232000ZS	0.00152376	20	12	24
BnaA01G0232200ZS	0.00370838	20	12	24
BnaA01G0232700ZS	0.00464204	24	8	24
BnaA01G0232900ZS	8.83833e-06	24	8	24
BnaA01G0233200ZS	7.2174e-05	20	12	24
BnaA01G0233300ZS	0.0043421	20	8	24
BnaA01G0233700ZS	1.57328e-05	20	8	24
BnaA01G0233800ZS	2.8681e-06	12	16	24
BnaA01G0234300ZS	0.0043421	12	16	24
BnaA01G0234400ZS	0.000284008	20	8	24
BnaA01G0235100ZS	0.00853982	20	8	24
BnaA01G0235400ZS	4.82592e-05	16	16	24
BnaA01G0235500ZS	7.44445e-06	16	12	24
BnaA01G0235700ZS	0.0022942	24	4	24
BnaA01G0235800ZS	0.000777975	24	8	24
BnaA01G0236000ZS	0.00370838	20	12	24
BnaA01G0236300ZS	0.0208495	20	12	24
BnaA01G0236400ZS	0.0348847	20	12	24
BnaA01G0236500ZS	0.00185419	20	8	24
BnaA01G0236700ZS	0.0014515	20	8	24
BnaA01G0250300ZS	0.0449123	4	8	24
BnaA01G0251000ZS	0.00152376	20	4	24
BnaA01G0251900ZS	0.000852905	16	16	24
BnaA01G0252100ZS	0.00605773	20	8	24
BnaA01G0256300ZS	0.00211534	20	8	24
BnaA01G0256600ZS	1.26378e-06	20	12	24
BnaA01G0256800ZS	0.0132178	16	12	24
BnaA01G0257300ZS	2.66116e-05	12	16	24
BnaA01G0257800ZS	1.26378e-06	12	12	24
BnaA01G0258300ZS	0.000112528	16	12	24
BnaA01G0258400ZS	0.0050794	16	12	24
BnaA01G0258700ZS	0.00240057	16	12	24
BnaA01G0258800ZS	0.00304751	20	8	24
BnaA01G0262900ZS	8.77997e-05	8	20	24
BnaA01G0263000ZS	0.0450026	16	16	24
BnaA01G0263200ZS	0.00750067	12	8	24
BnaA01G0263300ZS	0.000303926	20	4	24
BnaA01G0263400ZS	6.80949e-05	16	12	24
BnaA01G0263600ZS	1.55178e-05	16	16	24
BnaA01G0264100ZS	4.41789e-05	20	8	24
BnaA01G0264800ZS	0.0174658	20	12	24
BnaA01G0265000ZS	0.00240057	16	12	24
BnaA01G0265300ZS	0.00064263	20	8	24
BnaA01G0265400ZS	0.000646088	20	12	24
BnaA01G0265800ZS	2.58632e-06	24	12	24
BnaA01G0266000ZS	2.7726e-05	24	16	24
BnaA01G0266100ZS	2.13072e-06	16	12	24
BnaA01G0266400ZS	2.35996e-07	24	12	24
BnaA01G0266500ZS	0.00581058	16	20	24
BnaA01G0266600ZS	4.41789e-05	12	16	24
BnaA01G0266800ZS	3.98573e-05	20	12	24
BnaA01G0267100ZS	0.000852905	16	16	24
BnaA01G0267200ZS	0.000219197	20	12	24
BnaA01G0267600ZS	0.000127317	20	12	24
BnaA01G0267900ZS	0.000353581	20	16	24
BnaA01G0268000ZS	0.00129218	16	8	24
BnaA01G0268300ZS	0.00211534	20	8	24
BnaA01G0268400ZS	0.00806914	20	4	24
BnaA01G0268500ZS	0.00831951	16	16	24
BnaA01G0268800ZS	0.000182561	20	8	24
BnaA01G0268900ZS	0.0134026	8	20	24
BnaA01G0269000ZS	4.04266e-05	16	12	24
BnaA01G0269400ZS	0.00135606	20	8	24
BnaA01G0269500ZS	0.00589821	20	12	24
BnaA01G0270100ZS	0.0143187	16	12	24
BnaA01G0271000ZS	0.000553901	16	16	24
BnaA01G0271100ZS	0.00612089	20	8	24
BnaA01G0271200ZS	4.82592e-05	8	8	24
BnaA01G0271300ZS	0.00017625	8	16	24
BnaA01G0271600ZS	0.000852905	16	16	24
BnaA01G0271700ZS	0.0146882	16	12	24
BnaA01G0272200ZS	0.000595767	12	16	24
BnaA01G0273200ZS	0.0174423	12	16	24
BnaA01G0273300ZS	0.0491964	16	12	24
BnaA01G0273900ZS	0.00589821	12	16	24
BnaA01G0274200ZS	0.00211534	12	16	24
BnaA01G0274700ZS	0.0121155	24	12	24
BnaA01G0275100ZS	8.44136e-06	16	16	24
BnaA01G0275400ZS	0.000182561	20	8	24
BnaA01G0275500ZS	0.000368918	24	12	24
BnaA01G0275600ZS	0.0300863	20	16	24
BnaA01G0275800ZS	2.59019e-07	16	12	24
BnaA01G0276300ZS	0.0485383	20	4	24
BnaA01G0276600ZS	2.20895e-05	16	12	24
BnaA01G0277000ZS	0.000284008	20	8	24
BnaA01G0277300ZS	0.000284008	20	8	24
BnaA01G0277500ZS	0.00588521	16	16	24
BnaA01G0277800ZS	2.13961e-05	24	12	24
BnaA01G0277900ZS	0.000263752	8	8	24
BnaA01G0278100ZS	0.00351349	16	12	24
BnaA01G0278300ZS	0.0337834	12	16	24
BnaA01G0279000ZS	0.000284008	20	8	24
BnaA01G0279600ZS	0.00242249	20	12	24
BnaA01G0279800ZS	3.45782e-09	8	12	24
BnaA01G0279900ZS	0.00437451	20	4	24
BnaA01G0280200ZS	0.00155595	20	12	24
BnaA01G0280700ZS	0.00725673	16	12	24
BnaA01G0281000ZS	4.17884e-07	12	16	24
BnaA01G0281700ZS	0.00141744	16	20	24
BnaA01G0281800ZS	2.06959e-07	20	8	24
BnaA01G0282000ZS	0.00155595	20	12	24
BnaA01G0282400ZS	0.00304751	20	8	24
BnaA01G0282500ZS	0.000368918	20	12	24
BnaA01G0282900ZS	0.0380132	20	8	24
BnaA01G0283200ZS	0.0116212	8	8	24
BnaA01G0284000ZS	4.03727e-06	16	12	24
BnaA01G0284100ZS	0.000136214	20	16	24
BnaA01G0284600ZS	0.000182561	20	8	24
BnaA01G0284900ZS	3.26363e-09	4	8	24
BnaA01G0285100ZS	0.0475187	20	8	24
BnaA01G0285400ZS	0.00141744	16	20	24
BnaA01G0285600ZS	3.6087e-05	24	8	24
BnaA01G0286300ZS	0.0014515	20	8	24
BnaA01G0286800ZS	3.98573e-05	20	12	24
BnaA01G0287900ZS	0.0221011	20	8	24
BnaA01G0288300ZS	0.00828723	20	12	24
BnaA01G0288500ZS	0.000221613	16	16	24
BnaA01G0288700ZS	0.000852905	16	16	24
BnaA01G0289100ZS	5.17264e-06	20	8	24
BnaA01G0289300ZS	9.12804e-05	20	12	24
BnaA01G0289700ZS	0.00304751	20	8	24
BnaA01G0290400ZS	0.00605773	20	8	24
BnaA01G0290700ZS	3.47177e-06	8	20	24
BnaA01G0290800ZS	0.0014515	20	8	24
BnaA01G0291200ZS	2.71727e-06	24	12	24
BnaA01G0291300ZS	0.00144994	20	4	24
BnaA01G0292000ZS	0.000659001	20	8	24
BnaA01G0292400ZS	0.000142004	16	12	24
BnaA01G0292600ZS	0.0109612	20	12	24
BnaA01G0294000ZS	3.98573e-05	12	12	24
BnaA01G0295200ZS	4.82592e-05	16	16	24
BnaA01G0295400ZS	5.76619e-05	24	8	24
BnaA01G0296400ZS	4.04266e-05	4	12	24
BnaA01G0297000ZS	0.0375787	20	20	24
BnaA01G0298100ZS	2.8681e-06	12	16	24
BnaA01G0298200ZS	0.0056046	24	12	24
BnaA01G0299000ZS	0.0483812	24	12	24
BnaA01G0299300ZS	0.000984145	20	8	24
BnaA01G0300500ZS	2.06959e-07	20	8	24
BnaA01G0300600ZS	0.00192789	16	8	24
BnaA01G0300700ZS	0.000492073	16	12	24
BnaA01G0300900ZS	5.60465e-06	20	12	24
BnaA01G0301000ZS	0.0043421	20	8	24
BnaA01G0301100ZS	0.0303065	16	12	24
BnaA01G0301200ZS	4.04266e-05	16	12	24
BnaA01G0301400ZS	1.11372e-05	20	12	24
BnaA01G0302000ZS	0.000707362	16	12	24
BnaA01G0302200ZS	0.0348847	20	12	24
BnaA01G0302600ZS	4.0996e-05	20	12	24
BnaA01G0302700ZS	2.8681e-06	12	16	24
BnaA01G0302800ZS	1.99412e-08	12	16	24
BnaA01G0302900ZS	0.000115606	20	8	24
BnaA01G0303000ZS	0.00192789	20	16	24
BnaA01G0303100ZS	1.7011e-05	8	16	24
BnaA01G0303300ZS	0.00304751	12	16	24
BnaA01G0303600ZS	0.00828723	20	12	24
BnaA01G0304000ZS	0.00351349	4	12	24
BnaA01G0304300ZS	0.0416991	24	8	24
BnaA01G0304400ZS	0.000284008	12	16	24
BnaA01G0305500ZS	0.000297756	24	8	24
BnaA01G0305900ZS	8.9065e-10	24	12	24
BnaA01G0306300ZS	0.0134026	8	20	24
BnaA01G0307300ZS	0.000981722	12	12	24
BnaA01G0308000ZS	0.00828723	20	12	24
BnaA01G0308200ZS	0.000221613	16	16	24
BnaA01G0308300ZS	0.000984145	20	8	24
BnaA01G0308500ZS	2.66116e-05	20	8	24
BnaA01G0308600ZS	0.0430504	20	8	24
BnaA01G0308800ZS	0.000430725	20	4	24
BnaA01G0308900ZS	0.0117964	20	8	24
BnaA01G0309400ZS	4.41789e-05	4	16	24
BnaA01G0309900ZS	0.000221613	24	16	24
BnaA01G0310000ZS	2.7726e-05	24	16	24
BnaA01G0311300ZS	0.0242691	16	16	24
BnaA01G0311400ZS	0.0160488	16	16	24
BnaA01G0311600ZS	0.0029426	12	20	24
BnaA01G0312300ZS	0.000746459	20	4	24
BnaA01G0312700ZS	0.0116212	16	16	24
BnaA01G0314500ZS	0.0225223	4	20	24
BnaA01G0314600ZS	0.00211534	12	16	24
BnaA01G0314700ZS	0.00729085	12	20	24
BnaA01G0315000ZS	3.17595e-05	24	8	24
BnaA01G0315100ZS	0.0040122	16	20	24
BnaA01G0315200ZS	0.00362837	20	8	24
BnaA01G0316000ZS	0.000219197	20	12	24
BnaA01G0316100ZS	0.0380132	20	8	24
BnaA01G0316500ZS	0.00199138	24	8	24
BnaA01G0316600ZS	0.00828723	20	12	24
BnaA01G0316900ZS	0.00581058	20	12	24
BnaA01G0317200ZS	4.44126e-06	24	8	24
BnaA01G0317300ZS	7.2174e-05	20	12	24
BnaA01G0317400ZS	0.00105767	16	12	24
BnaA01G0317500ZS	0.000777975	16	16	24
BnaA01G0317600ZS	0.0121155	20	12	24
BnaA01G0318000ZS	6.08536e-05	16	12	24
BnaA01G0318100ZS	0.0147725	24	8	24
BnaA01G0318200ZS	0.000981722	20	12	24
BnaA01G0318300ZS	0.000435575	20	8	24
BnaA01G0318400ZS	0.000276951	20	12	24
BnaA01G0318600ZS	0.0117964	4	16	24
BnaA01G0319300ZS	0.0148164	20	4	24
BnaA01G0319400ZS	0.00588521	24	16	24
BnaA01G0319500ZS	0.000353581	16	16	24
BnaA01G0319600ZS	0.00108553	20	4	24
BnaA01G0319900ZS	0.0293764	20	8	24
BnaA01G0320100ZS	0.000142004	12	12	24
BnaA01G0320300ZS	3.98573e-05	24	12	24
BnaA01G0320700ZS	0.00144994	20	4	24
BnaA01G0321600ZS	0.0218726	20	8	24
BnaA01G0322100ZS	1.33866e-05	16	12	24
BnaA01G0322300ZS	3.429e-08	20	12	24
BnaA01G0322900ZS	3.72223e-06	20	8	24
BnaA01G0323800ZS	0.0124217	8	16	24
BnaA01G0323900ZS	2.35996e-07	24	12	24
BnaA01G0324100ZS	0.000981722	12	12	24
BnaA01G0324400ZS	7.03832e-10	24	8	24
BnaA01G0324700ZS	4.41789e-05	12	16	24
BnaA01G0324800ZS	5.62641e-05	8	8	24
BnaA01G0324900ZS	0.00211534	20	8	24
BnaA01G0325700ZS	0.0145528	20	4	24
BnaA01G0325800ZS	0.00107775	16	12	24
BnaA01G0325900ZS	0.0025397	20	8	24
BnaA01G0326600ZS	0.000981722	20	12	24
BnaA01G0327000ZS	0.0240256	16	20	24
BnaA01G0327200ZS	1.43405e-06	12	12	24
BnaA01G0327300ZS	0.000127317	12	12	24
BnaA01G0327700ZS	2.06959e-07	4	8	24
BnaA01G0327800ZS	0.000182561	4	8	24
BnaA01G0327900ZS	2.71727e-06	20	12	24
BnaA01G0328600ZS	0.00152376	16	12	24
BnaA01G0329000ZS	2.13961e-05	20	12	24
BnaA01G0329300ZS	0.00589821	16	12	24
BnaA01G0329500ZS	0.000553901	16	16	24
BnaA01G0330000ZS	0.0187621	12	20	24
BnaA01G0330100ZS	4.04266e-05	16	12	24
BnaA01G0330600ZS	0.00014323	12	16	24
BnaA01G0330900ZS	0.000303926	16	16	24
BnaA01G0331300ZS	0.00558629	20	12	24
BnaA01G0331400ZS	0.0134026	8	20	24
BnaA01G0331600ZS	4.82592e-05	16	8	24
BnaA01G0331700ZS	0.0124217	24	8	24
BnaA01G0332200ZS	0.000182561	20	8	24
BnaA01G0332400ZS	0.000553901	16	16	24
BnaA01G0333100ZS	0.0101853	24	8	24
BnaA01G0333200ZS	9.13173e-05	24	16	24
BnaA01G0334500ZS	0.00387372	20	8	24
BnaA01G0334700ZS	0.00806914	20	4	24
BnaA01G0335000ZS	0.000725752	16	12	24
BnaA01G0335100ZS	0.000353681	20	8	24
BnaA01G0336000ZS	0.000984145	20	8	24
BnaA01G0336100ZS	0.0043421	20	8	24
BnaA01G0336300ZS	1.55178e-05	16	16	24
BnaA01G0336800ZS	0.00612089	20	8	24
BnaA01G0337300ZS	0.00605773	24	16	24
BnaA01G0337400ZS	7.2174e-05	20	12	24
BnaA01G0338000ZS	0.00211534	20	8	24
BnaA01G0338100ZS	0.00730743	20	8	24
BnaA01G0338600ZS	0.00428581	16	16	24
BnaA01G0338700ZS	0.00426991	16	12	24
BnaA01G0338800ZS	0.000142004	16	12	24
BnaA01G0338900ZS	5.78032e-05	16	12	24
BnaA01G0339100ZS	0.000553901	16	16	24
BnaA01G0339200ZS	0.019554	4	12	24
BnaA01G0339800ZS	0.0112092	20	4	24
BnaA01G0340400ZS	0.000426452	16	12	24
BnaA01G0340700ZS	0.000492073	8	20	24
BnaA01G0340900ZS	0.000127317	20	12	24
BnaA01G0342500ZS	0.00283487	16	16	24
BnaA01G0342800ZS	0.000852905	16	16	24
BnaA01G0343400ZS	8.44136e-06	8	8	24
BnaA01G0344000ZS	0.000415414	8	20	24
BnaA01G0344500ZS	0.00271211	20	4	24
BnaA01G0344800ZS	0.000607852	24	12	24
BnaA01G0345000ZS	0.00242249	20	12	24
BnaA01G0345300ZS	0.000207707	20	12	24
BnaA01G0346000ZS	5.609e-07	24	12	24
BnaA01G0346100ZS	0.0022942	24	4	24
BnaA01G0346300ZS	0.00612089	20	8	24
BnaA01G0346600ZS	0.000984145	12	16	24
BnaA01G0346700ZS	0.00166083	8	20	24
BnaA01G0346900ZS	0.000182561	20	8	24
BnaA01G0347300ZS	0.00242249	8	12	24
BnaA01G0348000ZS	0.00211534	12	16	24
BnaA01G0348400ZS	0.0143187	16	12	24
BnaA01G0348500ZS	0.0134026	4	4	24
BnaA01G0349000ZS	0.0014515	20	8	24
BnaA01G0349400ZS	0.000368918	24	12	24
BnaA01G0349500ZS	1.15261e-08	24	12	24
BnaA01G0350300ZS	0.000266387	20	16	24
BnaA01G0350700ZS	8.1992e-05	24	16	24
BnaA01G0351000ZS	2.13961e-05	12	12	24
BnaA01G0351100ZS	2.71727e-06	12	12	24
BnaA01G0351200ZS	0.000984145	12	16	24
BnaA01G0351400ZS	7.44445e-06	16	12	24
BnaA01G0351800ZS	0.000435575	12	16	24
BnaA01G0352000ZS	2.71727e-06	24	12	24
BnaA01G0352400ZS	2.40416e-05	8	20	24
BnaA01G0353400ZS	0.0270754	16	12	24
BnaA01G0353700ZS	0.00612089	20	8	24
BnaA01G0353800ZS	0.0116212	16	16	24
BnaA01G0353900ZS	0.000707362	16	12	24
BnaA01G0354000ZS	1.11372e-05	12	12	24
BnaA01G0354500ZS	0.0098776	20	8	24
BnaA01G0354700ZS	9.99566e-07	8	16	24
BnaA01G0354800ZS	4.44126e-06	8	16	24
BnaA01G0355700ZS	0.000353581	16	16	24
BnaA01G0355900ZS	0.00469051	16	8	24
BnaA01G0356000ZS	1.33866e-05	16	12	24
BnaA01G0356100ZS	4.03727e-06	16	12	24
BnaA01G0356300ZS	0.000984145	20	8	24
BnaA01G0356800ZS	0.00175674	20	8	24
BnaA01G0356900ZS	4.04266e-05	16	12	24
BnaA01G0357400ZS	1.60864e-05	20	8	24
BnaA01G0357700ZS	0.0219223	16	16	24
BnaA01G0357900ZS	0.0227283	4	4	24
BnaA01G0358000ZS	2.13072e-06	16	12	24
BnaA01G0358800ZS	0.0109363	16	12	24
BnaA01G0359500ZS	0.00605773	24	8	24
BnaA01G0359700ZS	0.000963945	20	12	24
BnaA01G0359900ZS	0.04729	8	16	24
BnaA01G0360000ZS	6.80949e-05	16	12	24
BnaA01G0360800ZS	0.0491964	16	12	24
BnaA01G0360900ZS	0.000799162	8	16	24
BnaA01G0361000ZS	0.0183367	20	8	24
BnaA01G0361100ZS	0.00152376	12	12	24
BnaA01G0361200ZS	0.0029426	20	12	24
BnaA01G0361300ZS	0.00489974	12	20	24
BnaA01G0362100ZS	0.0344971	16	12	24
BnaA01G0362200ZS	7.20628e-05	12	16	24
BnaA01G0362300ZS	0.000254906	16	20	24
BnaA01G0362400ZS	0.000607852	24	12	24
BnaA01G0362600ZS	4.45126e-06	24	16	24
BnaA01G0363300ZS	0.00279315	20	8	24
BnaA01G0363600ZS	1.55178e-05	16	16	24
BnaA01G0364900ZS	0.000303926	20	16	24
BnaA01G0365700ZS	0.0183367	8	20	24
BnaA01G0366000ZS	0.0109363	20	12	24
BnaA01G0366400ZS	0.000430725	20	12	24
BnaA01G0366700ZS	0.00938103	16	16	24
BnaA01G0367200ZS	4.17884e-07	12	16	24
BnaA01G0367700ZS	0.000127317	20	12	24
BnaA01G0367800ZS	0.00857162	8	4	24
BnaA01G0368100ZS	0.0218726	20	8	24
BnaA01G0368200ZS	0.000659001	20	8	24
BnaA01G0368400ZS	0.00129218	16	16	24
BnaA01G0368500ZS	0.00414361	20	4	24
BnaA01G0368800ZS	0.000368918	20	12	24
BnaA01G0369000ZS	0.00612089	20	8	24
BnaA01G0370200ZS	0.0143187	16	12	24
BnaA01G0370500ZS	6.80949e-05	16	12	24
BnaA01G0370600ZS	6.81068e-05	20	12	24
BnaA01G0370700ZS	0.000286461	4	4	24
BnaA01G0371000ZS	0.0145528	20	4	24
BnaA01G0371300ZS	0.0248434	8	12	24
BnaA01G0371400ZS	4.04266e-05	16	12	24
BnaA01G0371500ZS	0.00853982	12	16	24
BnaA01G0371600ZS	0.0248434	20	12	24
BnaA01G0371700ZS	0.000182561	20	8	24
BnaA01G0371800ZS	8.1992e-05	16	16	24
BnaA01G0372000ZS	0.0080244	12	12	24
BnaA01G0372100ZS	0.000963945	20	12	24
BnaA01G0372200ZS	0.000368918	24	12	24
BnaA01G0373400ZS	0.0258096	16	12	24
BnaA01G0374000ZS	0.000746459	12	20	24
BnaA01G0374100ZS	0.019554	20	12	24
BnaA01G0374400ZS	0.0416991	8	16	24
BnaA01G0374500ZS	0.000777975	20	8	24
BnaA01G0375300ZS	0.00428581	20	8	24
BnaA01G0375600ZS	0.0121155	20	12	24
BnaA01G0376200ZS	2.13961e-05	20	12	24
BnaA01G0376400ZS	0.000963945	24	20	24
BnaA01G0376800ZS	0.000109598	16	16	24
BnaA01G0376900ZS	0.0219223	20	16	24
BnaA01G0377100ZS	8.83833e-06	24	8	24
BnaA01G0377200ZS	4.97865e-08	24	12	24
BnaA01G0377300ZS	0.00426605	4	4	24
BnaA01G0377400ZS	5.17259e-06	4	8	24
BnaA01G0377900ZS	0.000284008	20	8	24
BnaA01G0378000ZS	0.00938103	16	16	24
BnaA01G0379000ZS	0.000659001	4	8	24
BnaA01G0379100ZS	9.33349e-08	20	12	24
BnaA01G0379300ZS	0.0102497	16	12	24
BnaA01G0379700ZS	0.00242249	12	12	24
BnaA01G0379800ZS	0.00605773	16	16	24
BnaA01G0379900ZS	0.0448854	20	12	24
BnaA01G0380800ZS	1.11372e-05	20	12	24
BnaA01G0380900ZS	0.0299236	20	8	24
BnaA01G0381200ZS	0.00464204	24	8	24
BnaA01G0381300ZS	0.00828723	20	12	24
BnaA01G0381600ZS	0.00806914	16	12	24
BnaA01G0382100ZS	0.000659001	12	16	24
BnaA01G0382200ZS	0.00242249	20	12	24
BnaA01G0382500ZS	2.7726e-05	16	16	24
BnaA01G0382700ZS	9.95731e-08	24	16	24
BnaA01G0382800ZS	0.000368918	24	12	24
BnaA01G0383400ZS	7.20628e-05	20	8	24
BnaA01G0383500ZS	0.0348847	12	12	24
BnaA01G0383600ZS	0.000176791	16	12	24
BnaA01G0383900ZS	0.0025397	20	8	24
BnaA01G0385100ZS	0.0135377	20	8	24
BnaA01G0385800ZS	0.00991336	20	12	24
BnaA01G0386200ZS	0.0174658	24	12	24
BnaA01G0387100ZS	0.000284008	20	8	24
BnaA01G0387500ZS	0.00600639	16	12	24
BnaA01G0387600ZS	7.20628e-05	20	8	24
BnaA01G0388000ZS	2.7726e-05	16	16	24
BnaA01G0388100ZS	0.0113642	8	16	24
BnaA01G0388200ZS	0.00489974	20	4	24
BnaA01G0389000ZS	0.00477289	12	16	24
BnaA01G0389300ZS	0.0174658	20	12	24
BnaA01G0389700ZS	2.71727e-06	20	12	24
BnaA01G0389800ZS	0.0200992	20	8	24
BnaA01G0390000ZS	2.26822e-06	16	16	24
BnaA01G0390200ZS	0.000112528	16	12	24
BnaA01G0390600ZS	0.00414361	20	16	24
BnaA01G0391900ZS	0.000115606	20	8	24
BnaA01G0392200ZS	0.00183031	20	12	24
BnaA01G0392300ZS	0.00185419	20	8	24
BnaA01G0392700ZS	0.000368775	16	20	24
BnaA01G0393200ZS	0.0229981	24	12	24
BnaA01G0393300ZS	0.000127317	20	12	24
BnaA01G0393500ZS	0.0187517	8	16	24
BnaA01G0393600ZS	0.00612089	12	16	24
BnaA01G0393700ZS	0.0145528	16	20	24
BnaA01G0393900ZS	0.0258096	16	12	24
BnaA01G0394300ZS	6.36586e-05	20	8	24
BnaA01G0394700ZS	0.0483812	24	12	24
BnaA01G0395400ZS	0.000182561	12	16	24
BnaA01G0396200ZS	0.0211428	24	8	24
BnaA01G0396400ZS	0.0396534	8	8	24
BnaA01G0396500ZS	9.12804e-05	20	12	24
BnaA01G0397300ZS	0.000221613	16	16	24
BnaA01G0397800ZS	0.00141744	8	12	24
BnaA01G0397900ZS	0.0174658	8	12	24
BnaA01G0398600ZS	0.0174658	8	12	24
BnaA01G0399100ZS	0.0131376	12	12	24
BnaA01G0399200ZS	3.45782e-09	12	12	24
BnaA01G0399300ZS	0.000219197	12	12	24
BnaA01G0399600ZS	0.0043421	20	8	24
BnaA01G0400000ZS	0.00415975	16	12	24
BnaA01G0400600ZS	0.0179649	16	16	24
BnaA01G0400700ZS	0.00240057	16	12	24
BnaA01G0400900ZS	0.000981722	20	12	24
BnaA01G0401000ZS	2.3459e-07	16	16	24
BnaA01G0401300ZS	0.0146465	4	8	24
BnaA01G0401400ZS	0.0124217	12	16	24
BnaA01G0402100ZS	0.0152822	20	8	24
BnaA01G0402200ZS	1.17586e-05	20	8	24
BnaA01G0402800ZS	2.59019e-07	16	12	24
BnaA01G0403300ZS	7.37575e-08	24	8	24
BnaA01G0403400ZS	2.8681e-06	20	8	24
BnaA01G0403600ZS	1.11372e-05	20	12	24
BnaA01G0404200ZS	7.44445e-06	16	12	24
BnaA01G0404500ZS	4.04266e-05	16	12	24
BnaA01G0404900ZS	0.0348847	24	12	24
BnaA01G0405100ZS	0.000852905	16	16	24
BnaA01G0405500ZS	0.000182635	16	12	24
BnaA01G0405600ZS	1.11372e-05	20	12	24
BnaA01G0406000ZS	0.0121155	12	12	24
BnaA01G0407300ZS	0.00279315	16	16	24
BnaA01G0407400ZS	0.00155595	12	12	24
BnaA01G0407600ZS	0.0385972	16	12	24
BnaA01G0407700ZS	7.2174e-05	20	12	24
BnaA01G0408100ZS	7.44445e-06	16	12	24
BnaA01G0408200ZS	0.00725673	16	12	24
BnaA01G0408400ZS	0.00362837	20	8	24
BnaA01G0408600ZS	0.00242249	24	12	24
BnaA01G0409100ZS	4.55887e-06	8	20	24
BnaA01G0409300ZS	0.00370838	20	12	24
BnaA01G0409500ZS	0.000221613	16	16	24
BnaA01G0410600ZS	0.00192789	16	16	24
BnaA01G0410700ZS	0.000182635	16	12	24
BnaA01G0410800ZS	8.17062e-07	12	16	24
BnaA01G0410900ZS	0.0385972	16	12	24
BnaA01G0411000ZS	0.0258096	16	12	24
BnaA01G0411100ZS	0.000127317	12	12	24
BnaA01G0411300ZS	0.00152376	16	12	24
BnaA01G0411400ZS	0.00853982	12	16	24
BnaA01G0411700ZS	0.0219223	16	16	24
BnaA01G0411900ZS	0.00029141	16	12	24
BnaA01G0412000ZS	0.0101821	8	20	24
BnaA01G0412200ZS	9.891e-08	20	8	24
BnaA01G0412400ZS	0.000115606	12	16	24
BnaA01G0412500ZS	0.000184459	20	16	24
BnaA01G0412700ZS	0.00287294	4	8	24
BnaA01G0412800ZS	0.000984145	20	8	24
BnaA01G0413000ZS	0.00107775	16	12	24
BnaA01G0413200ZS	0.00767822	8	20	24
BnaA01G0413300ZS	0.000110806	16	12	24
BnaA01G0413400ZS	5.60465e-06	20	12	24
BnaA01G0413500ZS	0.000492623	24	8	24
BnaA01G0413600ZS	0.0483812	20	12	24
BnaA01G0413900ZS	9.12804e-05	16	12	24
BnaA01G0414100ZS	7.7574e-07	8	20	24
BnaA01G0414300ZS	0.000981722	12	12	24
BnaA01G0414500ZS	2.40416e-05	8	20	24
BnaA01G0414700ZS	7.2174e-05	20	12	24
BnaA01G0415300ZS	1.26378e-06	24	12	24
BnaA01G0415900ZS	0.00121124	20	8	24
BnaA01G0416000ZS	4.04266e-05	4	12	24
BnaA01G0416100ZS	1.11281e-06	24	16	24
BnaA01G0416200ZS	0.0022942	8	20	24
BnaA01G0416300ZS	0.0391345	20	16	24
BnaA01G0416600ZS	0.000707362	16	12	24
BnaA01G0416800ZS	0.00155595	20	12	24
BnaA01G0417100ZS	0.000219197	20	12	24
BnaA01G0417400ZS	0.000984145	20	8	24
BnaA01G0417500ZS	0.0305644	16	20	24
BnaA01G0417600ZS	1.86822e-06	4	8	24
BnaA01G0417900ZS	4.41789e-05	20	8	24
BnaA01G0418000ZS	0.0298757	8	16	24
BnaA01G0419300ZS	0.000553901	16	16	24
BnaA01G0419400ZS	1.83369e-10	12	12	24
BnaA01G0419800ZS	0.00370838	20	12	24
BnaA01G0420200ZS	0.000109598	20	8	24
BnaA01G0420500ZS	2.59019e-07	16	12	24
BnaA01G0420600ZS	0.00853982	20	8	24
BnaA01G0420800ZS	0.000182561	12	16	24
BnaA01G0421200ZS	0.0101853	24	8	24
BnaA01G0421400ZS	0.000659001	20	8	24
BnaA01G0421500ZS	8.44136e-06	16	16	24
BnaA01G0421600ZS	0.000221613	16	16	24
BnaA01G0421700ZS	0.00161928	16	12	24
BnaA01G0421800ZS	0.000852905	16	16	24
BnaA01G0422100ZS	0.0101881	20	12	24
BnaA01G0422600ZS	0.00692596	8	16	24
BnaA01G0422900ZS	1.55178e-05	24	16	24
BnaA01G0423200ZS	0.000228759	20	8	24
BnaA01G0423300ZS	9.242e-06	24	12	24
BnaA01G0423400ZS	0.000492073	24	20	24
BnaA01G0423500ZS	0.0218726	20	8	24
BnaA01G0423900ZS	2.20895e-05	16	12	24
BnaA01G0424000ZS	1.33866e-05	16	12	24
BnaA01G0424200ZS	0.00211534	20	8	24
BnaA01G0424300ZS	0.00757611	16	12	24
BnaA01G0424400ZS	0.00767822	8	20	24
BnaA01G0424800ZS	0.00153229	8	12	24
BnaA01G0425100ZS	6.80949e-05	16	12	24
BnaA01G0426400ZS	6.80949e-05	16	12	24
BnaA01G0426500ZS	0.00621084	20	16	24
BnaA01G0426900ZS	0.00014323	12	16	24
BnaA01G0427300ZS	0.0366734	16	12	24
BnaA01G0427600ZS	0.0080244	20	12	24
BnaA01G0427700ZS	4.04266e-05	16	12	24
BnaA01G0427800ZS	0.0218726	20	8	24
BnaA01G0427900ZS	0.00029141	16	12	24
BnaA01G0428100ZS	1.57328e-05	12	16	24
BnaA01G0428200ZS	6.80949e-05	16	12	24
BnaA01G0428300ZS	0.000136214	16	16	24
BnaA01G0428500ZS	1.40365e-07	12	20	24
BnaA01G0428700ZS	0.00306045	24	4	24
BnaA01G0429000ZS	0.0116212	20	16	24
BnaA02G0000300ZS	0.000707362	16	12	24
BnaA02G0000400ZS	3.98573e-05	20	12	24
BnaA02G0000500ZS	0.00692596	24	8	24
BnaA02G0000600ZS	0.0117964	20	8	24
BnaA02G0001000ZS	0.00729085	20	4	24
BnaA02G0001100ZS	4.82592e-05	16	16	24
BnaA02G0001200ZS	0.0298757	8	16	24
BnaA02G0001800ZS	2.06959e-07	20	8	24
BnaA02G0002100ZS	8.31342e-09	20	8	24
BnaA02G0002500ZS	1.55178e-05	16	8	24
BnaA02G0002900ZS	0.0391081	20	8	24
BnaA02G0003200ZS	0.00715933	16	16	24
BnaA02G0003300ZS	0.00828723	24	12	24
BnaA02G0003500ZS	0.00828723	24	12	24
BnaA02G0003900ZS	2.71727e-06	24	12	24
BnaA02G0004100ZS	0.0248434	24	12	24
BnaA02G0004300ZS	2.66116e-05	12	16	24
BnaA02G0004400ZS	0.00011786	4	12	24
BnaA02G0004600ZS	0.0366734	16	12	24
BnaA02G0004900ZS	0.000368918	24	12	24
BnaA02G0005000ZS	0.00285721	20	8	24
BnaA02G0005800ZS	0.00152376	16	12	24
BnaA02G0006300ZS	0.0469734	16	20	24
BnaA02G0006700ZS	4.45126e-06	16	8	24
BnaA02G0006900ZS	0.0352505	20	4	24
BnaA02G0007100ZS	5.609e-07	24	12	24
BnaA02G0007300ZS	0.000457519	16	12	24
BnaA02G0007400ZS	0.000219197	20	12	24
BnaA02G0007500ZS	0.00304751	12	16	24
BnaA02G0007600ZS	0.0043421	20	8	24
BnaA02G0007900ZS	0.00426991	8	20	24
BnaA02G0008000ZS	0.0449123	20	4	24
BnaA02G0008200ZS	0.000746459	12	20	24
BnaA02G0008900ZS	0.0183367	20	8	24
BnaA02G0009000ZS	0.0172064	20	4	24
BnaA02G0009200ZS	0.00185419	8	16	24
BnaA02G0009300ZS	0.000284008	12	16	24
BnaA02G0009400ZS	5.60465e-06	12	12	24
BnaA02G0009600ZS	0.00242249	24	12	24
BnaA02G0010000ZS	5.17264e-06	20	8	24
BnaA02G0010200ZS	0.0019153	20	8	24
BnaA02G0010300ZS	4.82592e-05	16	16	24
BnaA02G0010500ZS	0.0493676	20	12	24
BnaA02G0010600ZS	0.000435575	20	8	24
BnaA02G0011200ZS	0.0293764	20	8	24
BnaA02G0011300ZS	0.0375033	8	20	24
BnaA02G0011400ZS	0.00875736	8	16	24
BnaA02G0011500ZS	0.0197912	16	12	24
BnaA02G0011700ZS	0.000221613	16	8	24
BnaA02G0011900ZS	0.00729085	16	12	24
BnaA02G0012300ZS	8.44136e-06	16	16	24
BnaA02G0012400ZS	8.83833e-06	24	8	24
BnaA02G0012500ZS	3.72223e-06	12	16	24
BnaA02G0012600ZS	0.0117964	20	8	24
BnaA02G0012800ZS	0.0250836	16	16	24
BnaA02G0013900ZS	2.71727e-06	12	12	24
BnaA02G0014500ZS	0.000115606	20	8	24
BnaA02G0014600ZS	0.00715933	12	16	24
BnaA02G0014700ZS	1.26378e-06	20	12	24
BnaA02G0015200ZS	0.00029141	16	12	24
BnaA02G0016100ZS	0.0202044	12	16	24
BnaA02G0016200ZS	0.000746459	16	20	24
BnaA02G0016300ZS	5.78032e-05	16	12	24
BnaA02G0016600ZS	0.00558629	20	12	24
BnaA02G0016700ZS	0.000490861	24	8	24
BnaA02G0016800ZS	0.00806914	16	16	24
BnaA02G0017300ZS	0.000217787	16	12	24
BnaA02G0017800ZS	0.00211534	20	8	24
BnaA02G0018300ZS	0.0175168	24	8	24
BnaA02G0018600ZS	9.13173e-05	20	8	24
BnaA02G0018700ZS	0.00828723	20	12	24
BnaA02G0019600ZS	0.000777975	20	8	24
BnaA02G0019900ZS	0.000492073	16	12	24
BnaA02G0020100ZS	0.00211534	20	8	24
BnaA02G0020300ZS	0.0025397	16	16	24
BnaA02G0020700ZS	0.000127317	20	12	24
BnaA02G0021300ZS	0.043863	16	12	24
BnaA02G0021500ZS	0.000981722	12	12	24
BnaA02G0021600ZS	1.17586e-05	20	8	24
BnaA02G0021800ZS	0.00213495	20	4	24
BnaA02G0021900ZS	0.00725673	16	12	24
BnaA02G0022100ZS	0.0287572	20	12	24
BnaA02G0022200ZS	4.43414e-07	8	16	24
BnaA02G0022300ZS	5.41403e-07	16	12	24
BnaA02G0022700ZS	6.72475e-07	4	4	24
BnaA02G0022800ZS	0.00692596	24	8	24
BnaA02G0022900ZS	0.000284008	20	8	24
BnaA02G0023000ZS	0.00279315	16	16	24
BnaA02G0023200ZS	0.00600639	12	16	24
BnaA02G0023300ZS	5.80375e-05	20	12	24
BnaA02G0024500ZS	0.0043421	20	8	24
BnaA02G0024700ZS	0.000303926	20	16	24
BnaA02G0024800ZS	0.0101853	8	16	24
BnaA02G0025300ZS	2.13961e-05	20	12	24
BnaA02G0025400ZS	4.41789e-05	20	8	24
BnaA02G0025800ZS	0.00155595	12	12	24
BnaA02G0026400ZS	0.00108553	20	12	24
BnaA02G0026600ZS	0.000368918	24	12	24
BnaA02G0026800ZS	0.00242249	20	12	24
BnaA02G0027200ZS	0.0172064	12	12	24
BnaA02G0027500ZS	0.0416991	24	8	24
BnaA02G0027700ZS	0.0174658	20	12	24
BnaA02G0027800ZS	0.0208495	20	12	24
BnaA02G0028000ZS	0.0050794	16	12	24
BnaA02G0028100ZS	0.00105767	16	12	24
BnaA02G0028500ZS	0.000538874	20	8	24
BnaA02G0029000ZS	3.98573e-05	24	12	24
BnaA02G0029100ZS	0.00240057	16	12	24
BnaA02G0029200ZS	0.000353581	8	8	24
BnaA02G0029300ZS	0.000538874	16	16	24
BnaA02G0029700ZS	0.0380132	20	12	24
BnaA02G0029800ZS	0.0227875	20	4	24
BnaA02G0029900ZS	4.03727e-06	16	12	24
BnaA02G0030100ZS	7.2174e-05	20	12	24
BnaA02G0030200ZS	0.0430504	20	8	24
BnaA02G0030300ZS	0.00029141	16	12	24
BnaA02G0030400ZS	4.0996e-05	20	12	24
BnaA02G0030700ZS	0.000399581	12	12	24
BnaA02G0030900ZS	9.76952e-05	8	16	24
BnaA02G0031000ZS	0.00828723	20	12	24
BnaA02G0031200ZS	0.00351349	16	12	24
BnaA02G0031700ZS	0.000492073	16	12	24
BnaA02G0031900ZS	1.66744e-06	20	4	24
BnaA02G0032300ZS	0.00857162	12	20	24
BnaA02G0032400ZS	0.000830416	12	16	24
BnaA02G0032500ZS	0.00351349	16	12	24
BnaA02G0032600ZS	2.71727e-06	20	12	24
BnaA02G0032800ZS	0.00029141	16	12	24
BnaA02G0033100ZS	0.0469734	16	20	24
BnaA02G0033600ZS	4.04266e-05	16	12	24
BnaA02G0033800ZS	0.0135377	20	8	24
BnaA02G0034000ZS	0.000984145	20	8	24
BnaA02G0034600ZS	0.0477044	8	20	24
BnaA02G0034800ZS	0.0262752	16	12	24
BnaA02G0035100ZS	0.000219197	24	12	24
BnaA02G0035200ZS	0.000492623	24	8	24
BnaA02G0035400ZS	0.0112092	16	20	24
BnaA02G0035500ZS	0.0025397	20	8	24
BnaA02G0035700ZS	0.000136214	16	16	24
BnaA02G0035900ZS	9.13173e-05	20	8	24
BnaA02G0036100ZS	2.15085e-06	24	8	24
BnaA02G0036200ZS	0.000799162	24	8	24
BnaA02G0036300ZS	0.000607852	12	12	24
BnaA02G0036700ZS	1.33866e-05	16	12	24
BnaA02G0036800ZS	0.000353581	16	16	24
BnaA02G0037100ZS	0.0229981	24	8	24
BnaA02G0037400ZS	0.000202617	16	20	24
BnaA02G0037500ZS	0.000707362	16	12	24
BnaA02G0037700ZS	9.891e-08	12	16	24
BnaA02G0037800ZS	0.000553901	16	16	24
BnaA02G0038200ZS	0.0262752	16	20	24
BnaA02G0038300ZS	0.000368775	12	20	24
BnaA02G0038400ZS	4.82592e-05	16	16	24
BnaA02G0038500ZS	0.0305644	12	20	24
BnaA02G0038900ZS	0.00612089	20	8	24
BnaA02G0039000ZS	2.8681e-06	12	16	24
BnaA02G0039300ZS	0.00283487	16	16	24
BnaA02G0039900ZS	0.0121155	20	12	24
BnaA02G0040000ZS	0.00967624	4	4	24
BnaA02G0040900ZS	0.00411146	16	16	24
BnaA02G0041200ZS	0.0218726	20	8	24
BnaA02G0041400ZS	3.98573e-05	20	12	24
BnaA02G0041500ZS	7.8664e-06	12	12	24
BnaA02G0041600ZS	0.0172486	20	8	24
BnaA02G0042100ZS	0.0161383	20	8	24
BnaA02G0042500ZS	0.0248434	20	12	24
BnaA02G0042600ZS	0.019554	16	20	24
BnaA02G0042900ZS	7.44445e-06	16	12	24
BnaA02G0043000ZS	0.00415975	20	12	24
BnaA02G0043100ZS	0.000435575	20	8	24
BnaA02G0043400ZS	0.0376673	12	12	24
BnaA02G0043500ZS	0.00414361	20	8	24
BnaA02G0043600ZS	0.000435575	20	8	24
BnaA02G0043900ZS	2.35996e-07	24	12	24
BnaA02G0044100ZS	0.000777975	24	16	24
BnaA02G0044400ZS	0.00853982	20	8	24
BnaA02G0044700ZS	0.0117964	20	8	24
BnaA02G0044900ZS	0.00199201	20	4	24
BnaA02G0045400ZS	2.13961e-05	20	12	24
BnaA02G0045600ZS	9.891e-08	4	8	24
BnaA02G0045700ZS	0.0224427	24	12	24
BnaA02G0045900ZS	1.35863e-06	16	16	24
BnaA02G0046100ZS	0.00155595	20	12	24
BnaA02G0046200ZS	1.33058e-05	16	12	24
BnaA02G0046900ZS	0.0040122	4	8	24
BnaA02G0047000ZS	0.000368918	20	12	24
BnaA02G0047400ZS	0.00428581	20	8	24
BnaA02G0047700ZS	0.00175674	20	8	24
BnaA02G0047800ZS	0.00279315	16	16	24
BnaA02G0047900ZS	0.0135377	16	16	24
BnaA02G0048100ZS	0.00107775	16	12	24
BnaA02G0048200ZS	0.0161383	20	8	24
BnaA02G0048300ZS	4.41789e-05	20	8	24
BnaA02G0048600ZS	0.00304751	20	8	24
BnaA02G0048700ZS	0.00485093	20	8	24
BnaA02G0048900ZS	0.0036382	16	16	24
BnaA02G0049000ZS	0.00588521	16	16	24
BnaA02G0049100ZS	0.000284008	20	8	24
BnaA02G0049700ZS	0.000607852	20	12	24
BnaA02G0049800ZS	3.98573e-05	20	12	24
BnaA02G0050000ZS	1.1904e-07	16	12	24
BnaA02G0050100ZS	0.0477044	8	20	24
BnaA02G0050200ZS	1.09166e-06	16	12	24
BnaA02G0050300ZS	5.22839e-08	16	12	24
BnaA02G0050700ZS	5.609e-07	24	12	24
BnaA02G0050800ZS	0.000981722	20	12	24
BnaA02G0050900ZS	0.00211534	20	8	24
BnaA02G0051000ZS	4.45126e-06	24	16	24
BnaA02G0051200ZS	3.98573e-05	20	12	24
BnaA02G0051700ZS	3.98573e-05	20	12	24
BnaA02G0051800ZS	4.03727e-06	16	12	24
BnaA02G0052400ZS	0.038636	20	4	24
BnaA02G0053300ZS	7.20628e-05	20	8	24
BnaA02G0054000ZS	0.0370257	16	16	24
BnaA02G0054100ZS	0.000182635	16	12	24
BnaA02G0054200ZS	8.83833e-06	8	16	24
BnaA02G0054600ZS	7.7574e-07	16	12	24
BnaA02G0055100ZS	0.00064263	20	4	24
BnaA02G0055200ZS	0.00558629	20	12	24
BnaA02G0055300ZS	8.83833e-06	24	8	24
BnaA02G0055800ZS	5.609e-07	24	12	24
BnaA02G0056100ZS	0.0344971	20	12	24
BnaA02G0056500ZS	0.00304751	20	8	24
BnaA02G0056600ZS	3.17595e-05	8	16	24
BnaA02G0056700ZS	0.0160488	8	8	24
BnaA02G0057000ZS	0.00715933	20	8	24
BnaA02G0057200ZS	3.45782e-09	20	12	24
BnaA02G0057300ZS	0.00612089	20	8	24
BnaA02G0058000ZS	0.000368918	24	12	24
BnaA02G0058300ZS	5.13892e-07	16	20	24
BnaA02G0058400ZS	1.55178e-05	16	16	24
BnaA02G0058500ZS	0.000102025	24	8	24
BnaA02G0058700ZS	0.0172486	20	8	24
BnaA02G0058800ZS	0.000182561	20	8	24
BnaA02G0058900ZS	0.00217105	20	4	24
BnaA02G0059200ZS	0.00304751	20	8	24
BnaA02G0059600ZS	0.00612089	20	8	24
BnaA02G0059800ZS	0.0160488	20	16	24
BnaA02G0060200ZS	1.33058e-05	24	12	24
BnaA02G0060600ZS	0.0014515	20	8	24
BnaA02G0060700ZS	0.000284008	12	16	24
BnaA02G0061000ZS	0.00857162	16	20	24
BnaA02G0061200ZS	0.00588521	24	16	24
BnaA02G0061300ZS	0.0293764	4	8	24
BnaA02G0061400ZS	1.09166e-06	4	12	24
BnaA02G0061500ZS	2.71727e-06	24	12	24
BnaA02G0061800ZS	2.71727e-06	24	12	24
BnaA02G0062100ZS	0.00828723	8	12	24
BnaA02G0062300ZS	3.98573e-05	20	12	24
BnaA02G0062500ZS	0.0175147	4	4	24
BnaA02G0063000ZS	0.000348493	16	16	24
BnaA02G0063200ZS	8.1992e-05	16	16	24
BnaA02G0063300ZS	0.00121124	16	8	24
BnaA02G0063500ZS	0.00828723	20	12	24
BnaA02G0063700ZS	0.00120029	20	8	24
BnaA02G0063800ZS	3.429e-08	20	12	24
BnaA02G0063900ZS	1.26378e-06	8	12	24
BnaA02G0064400ZS	0.0477044	8	20	24
BnaA02G0065000ZS	0.000286461	8	20	24
BnaA02G0065100ZS	0.0116212	20	16	24
BnaA02G0065200ZS	3.98573e-05	20	12	24
BnaA02G0065400ZS	2.13961e-05	20	12	24
BnaA02G0065500ZS	0.00403849	20	16	24
BnaA02G0066100ZS	9.11773e-06	20	8	24
BnaA02G0066400ZS	0.00279315	20	16	24
BnaA02G0067400ZS	0.000276951	16	12	24
BnaA02G0067500ZS	0.00415975	20	12	24
BnaA02G0067600ZS	2.13961e-05	24	12	24
BnaA02G0067700ZS	0.0218726	20	8	24
BnaA02G0067900ZS	3.18293e-05	20	16	24
BnaA02G0068000ZS	5.609e-07	24	12	24
BnaA02G0068100ZS	0.000182635	16	12	24
BnaA02G0068500ZS	3.429e-08	24	12	24
BnaA02G0069100ZS	4.94598e-09	24	16	24
BnaA02G0069700ZS	6.36586e-05	16	16	24
BnaA02G0070100ZS	0.0146882	16	12	24
BnaA02G0070400ZS	0.000659001	20	8	24
BnaA02G0070900ZS	0.00155595	20	12	24
BnaA02G0071000ZS	0.00242249	20	12	24
BnaA02G0071400ZS	1.55178e-05	16	16	24
BnaA02G0071500ZS	1.33058e-05	16	12	24
BnaA02G0071600ZS	2.8681e-06	20	8	24
BnaA02G0072000ZS	0.0430504	20	8	24
BnaA02G0072400ZS	0.00211534	20	8	24
BnaA02G0072600ZS	0.000286461	8	20	24
BnaA02G0072800ZS	1.58797e-05	20	12	24
BnaA02G0072900ZS	0.0116282	8	20	24
BnaA02G0073200ZS	6.08536e-05	16	12	24
BnaA02G0073500ZS	0.0113642	12	16	24
BnaA02G0073800ZS	0.000435575	4	8	24
BnaA02G0074200ZS	0.0218726	20	8	24
BnaA02G0074500ZS	4.41789e-05	12	16	24
BnaA02G0074600ZS	0.0375033	8	20	24
BnaA02G0074700ZS	0.00107775	16	12	24
BnaA02G0074900ZS	0.000368918	12	12	24
BnaA02G0075100ZS	0.00192789	16	16	24
BnaA02G0075200ZS	0.000127317	20	12	24
BnaA02G0075600ZS	0.000136214	16	16	24
BnaA02G0075800ZS	0.0145528	20	4	24
BnaA02G0076200ZS	0.00370838	20	12	24
BnaA02G0076900ZS	0.0337834	16	12	24
BnaA02G0077800ZS	0.00211534	4	16	24
BnaA02G0077900ZS	0.00211534	4	8	24
BnaA02G0078000ZS	0.000109598	24	8	24
BnaA02G0078200ZS	0.00625402	16	12	24
BnaA02G0078500ZS	0.000368918	12	12	24
BnaA02G0079200ZS	0.000725752	24	12	24
BnaA02G0079400ZS	0.00155595	20	12	24
BnaA02G0079500ZS	1.11372e-05	20	12	24
BnaA02G0079800ZS	8.9065e-10	24	12	24
BnaA02G0079900ZS	2.13961e-05	20	12	24
BnaA02G0080000ZS	4.43414e-07	8	16	24
BnaA02G0080100ZS	5.60465e-06	12	12	24
BnaA02G0080400ZS	0.0119261	16	12	24
BnaA02G0080600ZS	0.00121124	16	16	24
BnaA02G0081500ZS	0.000217787	8	4	24
BnaA02G0081600ZS	5.22839e-08	16	12	24
BnaA02G0081800ZS	0.000112528	16	12	24
BnaA02G0082100ZS	2.20895e-05	16	12	24
BnaA02G0082200ZS	2.40416e-05	8	20	24
BnaA02G0082600ZS	0.019554	16	12	24
BnaA02G0082700ZS	0.0174423	20	4	24
BnaA02G0083100ZS	0.00152376	16	12	24
BnaA02G0083500ZS	0.00119153	8	20	24
BnaA02G0083700ZS	0.00568209	12	12	24
BnaA02G0083900ZS	0.00017625	24	8	24
BnaA02G0084100ZS	0.0430504	16	8	24
BnaA02G0084200ZS	4.41789e-05	12	16	24
BnaA02G0084300ZS	3.98573e-05	20	12	24
BnaA02G0084600ZS	0.00831951	16	16	24
BnaA02G0084700ZS	0.0105714	8	12	24
BnaA02G0084800ZS	0.000182561	20	8	24
BnaA02G0084900ZS	0.00725673	16	12	24
BnaA02G0085100ZS	0.000276951	24	12	24
BnaA02G0085200ZS	0.00152376	20	12	24
BnaA02G0085400ZS	1.17998e-07	4	16	24
BnaA02G0085700ZS	1.57328e-05	20	8	24
BnaA02G0085800ZS	0.0116212	16	8	24
BnaA02G0085900ZS	0.000353581	16	16	24
BnaA02G0086000ZS	1.46577e-08	16	16	24
BnaA02G0086600ZS	0.0174423	16	8	24
BnaA02G0087000ZS	2.66116e-05	12	16	24
BnaA02G0087100ZS	0.00196174	20	8	24
BnaA02G0087300ZS	1.55148e-06	20	8	24
BnaA02G0088000ZS	2.7726e-05	16	16	24
BnaA02G0088300ZS	0.0245982	20	8	24
BnaA02G0088400ZS	0.000109598	16	16	24
BnaA02G0088500ZS	0.00426605	4	4	24
BnaA02G0089100ZS	0.00370838	24	12	24
BnaA02G0089500ZS	0.00605773	20	8	24
BnaA02G0089600ZS	0.000490861	16	16	24
BnaA02G0089700ZS	0.00153229	20	12	24
BnaA02G0089900ZS	0.019554	12	16	24
BnaA02G0090000ZS	0.000182561	20	8	24
BnaA02G0090200ZS	0.0240256	16	20	24
BnaA02G0090700ZS	0.000799162	8	16	24
BnaA02G0091200ZS	5.77795e-05	8	20	24
BnaA02G0091500ZS	0.0258096	20	4	24
BnaA02G0091700ZS	1.33058e-05	4	12	24
BnaA02G0092900ZS	0.0262752	20	12	24
BnaA02G0093000ZS	2.35173e-05	16	12	24
BnaA02G0093700ZS	0.000115606	20	8	24
BnaA02G0094400ZS	0.0050794	16	12	24
BnaA02G0094500ZS	0.0161383	20	8	24
BnaA02G0094900ZS	0.000705113	16	12	24
BnaA02G0095100ZS	0.00283487	16	16	24
BnaA02G0095200ZS	0.00853982	20	8	24
BnaA02G0095300ZS	0.0347744	20	12	24
BnaA02G0095400ZS	0.0475187	16	8	24
BnaA02G0095500ZS	0.000984145	20	8	24
BnaA02G0096500ZS	0.00428581	20	16	24
BnaA02G0096800ZS	0.00161928	16	12	24
BnaA02G0097000ZS	1.33866e-05	16	12	24
BnaA02G0097200ZS	0.0296328	16	16	24
BnaA02G0097400ZS	0.00464204	8	16	24
BnaA02G0097500ZS	0.0187621	16	20	24
BnaA02G0097600ZS	4.04266e-05	16	12	24
BnaA02G0098000ZS	0.00853982	12	16	24
BnaA02G0098100ZS	0.000659001	20	8	24
BnaA02G0099100ZS	9.13173e-05	20	8	24
BnaA02G0099300ZS	4.03727e-06	16	12	24
BnaA02G0099500ZS	0.0218726	12	16	24
BnaA02G0099800ZS	0.000415414	8	20	24
BnaA02G0100500ZS	0.000112528	16	12	24
BnaA02G0100600ZS	0.0258096	20	8	24
BnaA02G0101500ZS	4.17884e-07	12	16	24
BnaA02G0101600ZS	0.00351349	16	12	24
BnaA02G0101700ZS	0.0348847	8	12	24
BnaA02G0101900ZS	0.0183367	20	8	24
BnaA02G0102400ZS	3.98573e-05	12	12	24
BnaA02G0103000ZS	0.00019539	4	4	24
BnaA02G0103200ZS	0.00232102	24	12	24
BnaA02G0103400ZS	0.0050794	16	12	24
BnaA02G0103800ZS	0.0174658	12	12	24
BnaA02G0103900ZS	0.000426452	16	20	24
BnaA02G0104900ZS	7.2174e-05	12	12	24
BnaA02G0105300ZS	0.0258096	16	12	24
BnaA02G0105700ZS	5.609e-07	12	12	24
BnaA02G0106500ZS	0.0298757	8	16	24
BnaA02G0106600ZS	0.0240256	8	4	24
BnaA02G0107000ZS	0.0098776	16	20	24
BnaA02G0107100ZS	0.0262752	20	12	24
BnaA02G0107600ZS	0.0187517	16	12	24
BnaA02G0108600ZS	3.40534e-05	16	12	24
BnaA02G0108800ZS	0.000490861	24	16	24
BnaA02G0109100ZS	0.0174423	20	8	24
BnaA02G0110100ZS	0.00141744	16	20	24
BnaA02G0110300ZS	1.1904e-07	16	12	24
BnaA02G0110400ZS	0.0029426	16	20	24
BnaA02G0110800ZS	0.000217787	4	12	24
BnaA02G0110900ZS	0.0376673	4	4	24
BnaA02G0111100ZS	4.08531e-07	24	12	24
BnaA02G0111300ZS	5.76619e-05	8	16	24
BnaA02G0111400ZS	5.60465e-06	20	12	24
BnaA02G0111500ZS	0.00831951	16	8	24
BnaA02G0111700ZS	0.000659001	12	16	24
BnaA02G0112200ZS	1.55148e-06	20	8	24
BnaA02G0112500ZS	5.77386e-06	4	4	24
BnaA02G0112700ZS	6.3189e-07	24	8	24
BnaA02G0113500ZS	0.00283487	20	16	24
BnaA02G0113700ZS	0.000659001	20	8	24
BnaA02G0114100ZS	0.0175147	4	4	24
BnaA02G0114200ZS	0.000182635	16	12	24
BnaA02G0114300ZS	3.429e-08	20	12	24
BnaA02G0114400ZS	4.45126e-06	16	16	24
BnaA02G0114500ZS	1.09166e-06	16	12	24
BnaA02G0114900ZS	5.60465e-06	20	12	24
BnaA02G0115400ZS	0.0161383	4	8	24
BnaA02G0115600ZS	0.0464468	16	16	24
BnaA02G0115900ZS	0.00283487	12	8	24
BnaA02G0116300ZS	0.019318	12	16	24
BnaA02G0116400ZS	3.72223e-06	4	16	24
BnaA02G0116900ZS	5.41403e-07	16	12	24
BnaA02G0118100ZS	0.0262752	16	12	24
BnaA02G0118400ZS	0.0296328	16	16	24
BnaA02G0118500ZS	0.000368918	8	12	24
BnaA02G0119000ZS	6.80949e-05	16	12	24
BnaA02G0119500ZS	0.0449123	4	8	24
BnaA02G0119900ZS	9.13173e-05	12	16	24
BnaA02G0120100ZS	2.66116e-05	20	8	24
BnaA02G0120700ZS	0.0124217	16	16	24
BnaA02G0121400ZS	0.00605773	24	8	24
BnaA02G0121700ZS	0.00121124	24	8	24
BnaA02G0121800ZS	0.00581058	16	20	24
BnaA02G0122400ZS	2.88309e-05	20	12	24
BnaA02G0122700ZS	0.0148164	20	12	24
BnaA02G0123000ZS	0.000127317	24	12	24
BnaA02G0123700ZS	0.00725673	16	12	24
BnaA02G0123800ZS	0.029293	8	20	24
BnaA02G0123900ZS	0.0197912	16	12	24
BnaA02G0124300ZS	0.00537943	16	12	24
BnaA02G0125000ZS	0.00019539	8	20	24
BnaA02G0125200ZS	0.00199138	24	8	24
BnaA02G0125300ZS	3.45782e-09	24	12	24
BnaA02G0125400ZS	4.04266e-05	16	12	24
BnaA02G0125500ZS	0.0392114	8	8	24
BnaA02G0125600ZS	0.000423448	24	8	24
BnaA02G0125700ZS	0.0020403	24	4	24
BnaA02G0126200ZS	0.00588521	16	16	24
BnaA02G0126300ZS	0.0229981	12	16	24
BnaA02G0126500ZS	0.0109612	20	12	24
BnaA02G0126700ZS	0.00853982	20	8	24
BnaA02G0127700ZS	0.0174658	20	12	24
BnaA02G0128500ZS	2.13961e-05	20	12	24
BnaA02G0128700ZS	0.00029141	16	12	24
BnaA02G0128800ZS	0.0261409	20	4	24
BnaA02G0128900ZS	0.000777975	16	16	24
BnaA02G0129000ZS	0.000284008	20	8	24
BnaA02G0129400ZS	0.0050794	16	12	24
BnaA02G0129600ZS	0.0174658	20	12	24
BnaA02G0129700ZS	0.0385972	20	12	24
BnaA02G0130100ZS	0.0326902	20	8	24
BnaA02G0130900ZS	0.000221613	16	16	24
BnaA02G0131000ZS	0.000127317	20	12	24
BnaA02G0131100ZS	0.00304751	20	8	24
BnaA02G0131200ZS	0.00271211	20	4	24
BnaA02G0131600ZS	3.47177e-06	8	20	24
BnaA02G0133000ZS	1.09166e-06	4	12	24
BnaA02G0133200ZS	0.0021429	16	16	24
BnaA02G0133400ZS	0.000659001	20	8	24
BnaA02G0133500ZS	6.80949e-05	16	12	24
BnaA02G0133600ZS	0.00211534	20	8	24
BnaA02G0134000ZS	4.17884e-07	12	16	24
BnaA02G0134100ZS	0.000725752	20	4	24
BnaA02G0134400ZS	5.17264e-06	20	8	24
BnaA02G0134500ZS	0.000127317	8	12	24
BnaA02G0134800ZS	0.0098776	16	12	24
BnaA02G0135100ZS	0.00828723	24	12	24
BnaA02G0135500ZS	0.00588521	16	16	24
BnaA02G0135900ZS	0.00588521	8	8	24
BnaA02G0136100ZS	0.0109363	20	8	24
BnaA02G0136400ZS	0.0385972	16	12	24
BnaA02G0136600ZS	0.000996006	24	12	24
BnaA02G0137000ZS	2.20895e-05	16	12	24
BnaA02G0137100ZS	0.0396534	16	16	24
BnaA02G0137700ZS	1.99412e-08	12	16	24
BnaA02G0138000ZS	0.000646088	12	12	24
BnaA02G0138800ZS	0.0477044	8	20	24
BnaA02G0139000ZS	0.0299236	20	12	24
BnaA02G0139100ZS	0.000984145	20	8	24
BnaA02G0139200ZS	2.13961e-05	20	12	24
BnaA02G0139500ZS	0.000746459	16	20	24
BnaA02G0139800ZS	0.0232234	16	16	24
BnaA02G0141000ZS	8.9065e-10	24	12	24
BnaA02G0141100ZS	0.0161271	20	16	24
BnaA02G0141300ZS	0.019554	16	12	24
BnaA02G0141600ZS	1.11372e-05	20	12	24
BnaA02G0141700ZS	0.00192789	16	16	24
BnaA02G0141800ZS	0.000705113	12	12	24
BnaA02G0141900ZS	0.000221613	16	16	24
BnaA02G0142700ZS	0.000284008	12	16	24
BnaA02G0142800ZS	0.00185419	24	8	24
BnaA02G0142900ZS	3.17595e-05	24	8	24
BnaA02G0143000ZS	7.2174e-05	24	12	24
BnaA02G0143400ZS	1.33866e-05	16	12	24
BnaA02G0143500ZS	0.000284008	12	16	24
BnaA02G0143600ZS	4.04266e-05	16	12	24
BnaA02G0143800ZS	0.0240256	20	4	24
BnaA02G0143900ZS	3.45782e-09	12	12	24
BnaA02G0144300ZS	0.00105767	16	12	24
BnaA02G0144800ZS	2.06959e-07	12	16	24
BnaA02G0144900ZS	3.429e-08	20	12	24
BnaA02G0145000ZS	1.57328e-05	20	8	24
BnaA02G0145300ZS	0.000852905	16	16	24
BnaA02G0145400ZS	0.00279315	16	16	24
BnaA02G0145600ZS	0.00489974	20	4	24
BnaA02G0146000ZS	9.11773e-06	12	16	24
BnaA02G0146200ZS	0.00155595	20	12	24
BnaA02G0147000ZS	4.38999e-05	12	16	24
BnaA02G0147200ZS	0.000904038	4	12	24
BnaA02G0148400ZS	0.000112528	16	12	24
BnaA02G0148600ZS	0.029242	12	16	24
BnaA02G0148700ZS	2.20895e-05	16	12	24
BnaA02G0149000ZS	4.03727e-06	16	12	24
BnaA02G0149100ZS	8.9065e-10	24	12	24
BnaA02G0149500ZS	0.00600639	4	8	24
BnaA02G0149700ZS	0.00612089	20	8	24
BnaA02G0150200ZS	0.000136214	16	16	24
BnaA02G0150800ZS	0.00383911	12	16	24
BnaA02G0151200ZS	0.00370838	20	12	24
BnaA02G0151400ZS	4.04266e-05	16	12	24
BnaA02G0151600ZS	0.000426452	16	20	24
BnaA02G0152400ZS	0.00605773	8	16	24
BnaA02G0152500ZS	0.000184459	20	8	24
BnaA02G0152900ZS	7.2174e-05	20	12	24
BnaA02G0153000ZS	0.0163988	20	8	24
BnaA02G0153600ZS	4.41789e-05	20	8	24
BnaA02G0153900ZS	0.00853982	20	8	24
BnaA02G0154100ZS	0.00341658	20	4	24
BnaA02G0154200ZS	0.00240057	16	12	24
BnaA02G0154300ZS	0.000182635	16	12	24
BnaA02G0154500ZS	0.0109612	20	12	24
BnaA02G0154700ZS	0.0161383	12	16	24
BnaA02G0154900ZS	0.0217934	12	16	24
BnaA02G0155200ZS	0.000799162	24	8	24
BnaA02G0155800ZS	0.0224561	16	20	24
BnaA02G0156000ZS	0.0240256	16	20	24
BnaA02G0156100ZS	0.00725673	16	12	24
BnaA02G0156300ZS	0.00411146	16	16	24
BnaA02G0156400ZS	0.00362837	16	8	24
BnaA02G0156700ZS	0.000115606	12	16	24
BnaA02G0157100ZS	0.0102497	16	12	24
BnaA02G0157200ZS	1.11281e-06	24	16	24
BnaA02G0158000ZS	0.000115606	20	8	24
BnaA02G0158100ZS	0.00857162	12	20	24
BnaA02G0158300ZS	0.0102497	16	12	24
BnaA02G0158400ZS	0.000286461	8	20	24
BnaA02G0158900ZS	0.00725673	16	12	24
BnaA02G0159000ZS	3.60314e-05	16	12	24
BnaA02G0159300ZS	0.00605773	12	16	24
BnaA02G0160100ZS	0.00161928	16	12	24
BnaA02G0160200ZS	0.000984145	20	8	24
BnaA02G0160400ZS	0.00415975	16	12	24
BnaA02G0161300ZS	0.00464204	8	16	24
BnaA02G0161400ZS	0.0143187	16	12	24
BnaA02G0161800ZS	0.0143187	16	12	24
BnaA02G0162000ZS	5.10124e-05	20	12	24
BnaA02G0162900ZS	0.0014515	20	8	24
BnaA02G0163000ZS	1.55148e-06	20	8	24
BnaA02G0163300ZS	0.0121155	20	12	24
BnaA02G0163600ZS	7.2174e-05	24	12	24
[truncated: 27,597 more rows]

## Sheet: LD_diurnal_genes
	pVal	phase	peak.shape	period
BnaA01G0000200ZS	0.000492073	12	16	24
BnaA01G0000400ZS	4.44126e-06	24	8	24
BnaA01G0000600ZS	0.0270754	16	12	24
BnaA01G0000700ZS	0.0148164	4	8	24
BnaA01G0001800ZS	0.0148164	4	8	24
BnaA01G0001900ZS	0.000435575	20	8	24
BnaA01G0002100ZS	4.44126e-06	24	8	24
BnaA01G0002200ZS	0.000492073	12	16	24
BnaA01G0002400ZS	9.71367e-05	4	16	24
BnaA01G0002500ZS	0.000944958	4	16	24
BnaA01G0002600ZS	3.75094e-05	8	4	24
BnaA01G0002700ZS	0.000707362	16	12	24
BnaA01G0002800ZS	0.0298757	24	8	24
BnaA01G0002900ZS	0.00116051	20	16	24
BnaA01G0003200ZS	0.0037364	24	8	24
BnaA01G0003500ZS	0.0240256	12	20	24
BnaA01G0003600ZS	5.95202e-08	12	16	24
BnaA01G0004200ZS	0.0117964	20	8	24
BnaA01G0004500ZS	1.99412e-08	12	16	24
BnaA01G0004700ZS	0.0240256	20	4	24
BnaA01G0005000ZS	8.31342e-09	12	16	24
BnaA01G0005400ZS	0.000182635	4	12	24
BnaA01G0006200ZS	0.000553901	16	16	24
BnaA01G0006500ZS	4.54237e-08	12	16	24
BnaA01G0006600ZS	0.0305644	12	20	24
BnaA01G0007100ZS	1.11372e-05	20	12	24
BnaA01G0007900ZS	2.11219e-05	8	4	24
BnaA01G0008900ZS	3.47177e-06	4	4	24
BnaA01G0009300ZS	0.00120029	20	8	24
BnaA01G0009700ZS	4.44126e-06	24	8	24
BnaA01G0009900ZS	0.0146882	4	4	24
BnaA01G0010000ZS	0.0245982	12	16	24
BnaA01G0010700ZS	0.00242249	20	12	24
BnaA01G0010900ZS	0.00351349	4	12	24
BnaA01G0011200ZS	0.0416991	24	8	24
BnaA01G0011400ZS	0.0430504	20	8	24
BnaA01G0011500ZS	1.33058e-05	16	12	24
BnaA01G0012100ZS	0.00314164	24	4	24
BnaA01G0012200ZS	0.00509265	20	12	24
BnaA01G0012900ZS	2.3459e-07	8	8	24
BnaA01G0013000ZS	0.00800852	16	16	24
BnaA01G0013100ZS	0.00029141	4	12	24
BnaA01G0013300ZS	1.04715e-09	16	12	24
BnaA01G0013400ZS	7.37575e-08	24	8	24
BnaA01G0013500ZS	0.0135377	20	8	24
BnaA01G0013700ZS	0.0160488	16	16	24
BnaA01G0014600ZS	4.17884e-07	4	8	24
BnaA01G0015200ZS	0.000228759	8	8	24
BnaA01G0015500ZS	0.04729	12	16	24
BnaA01G0015600ZS	2.06959e-07	12	16	24
BnaA01G0015900ZS	0.0224561	24	8	24
BnaA01G0016100ZS	0.00166083	24	4	24
BnaA01G0016200ZS	0.0161383	4	8	24
BnaA01G0017200ZS	2.66116e-05	20	8	24
BnaA01G0017500ZS	0.00512487	20	8	24
BnaA01G0017600ZS	3.26363e-09	12	16	24
BnaA01G0018100ZS	0.0105714	20	12	24
BnaA01G0018300ZS	0.00979212	20	8	24
BnaA01G0018400ZS	0.000809638	20	8	24
BnaA01G0018600ZS	0.0043421	20	8	24
BnaA01G0019400ZS	0.0101853	24	8	24
BnaA01G0019600ZS	0.00029141	4	12	24
BnaA01G0020100ZS	0.04729	12	16	24
BnaA01G0020900ZS	0.00185419	20	16	24
BnaA01G0022100ZS	7.44445e-06	16	12	24
BnaA01G0022300ZS	0.00196174	24	4	24
BnaA01G0022600ZS	2.71727e-06	24	12	24
BnaA01G0023000ZS	0.0174658	8	12	24
BnaA01G0023100ZS	0.00574589	4	4	24
BnaA01G0023300ZS	0.0485383	8	4	24
BnaA01G0023400ZS	0.000182561	20	8	24
BnaA01G0023600ZS	4.41789e-05	4	8	24
BnaA01G0023700ZS	0.000457519	4	12	24
BnaA01G0024000ZS	0.000984145	12	16	24
BnaA01G0024100ZS	1.11372e-05	24	12	24
BnaA01G0024400ZS	3.9924e-10	12	16	24
BnaA01G0024500ZS	6.69331e-06	20	8	24
BnaA01G0024600ZS	0.00938103	20	12	24
BnaA01G0024700ZS	0.0172202	20	8	24
BnaA01G0024900ZS	0.000131761	8	20	24
BnaA01G0025100ZS	4.41789e-05	20	8	24
BnaA01G0025400ZS	0.0218726	12	16	24
BnaA01G0026000ZS	0.0296328	16	16	24
BnaA01G0026300ZS	0.000115606	12	16	24
BnaA01G0026400ZS	0.0258096	16	12	24
BnaA01G0026500ZS	3.72223e-06	20	8	24
BnaA01G0026600ZS	0.0303065	16	8	24
BnaA01G0026800ZS	0.000984145	4	16	24
BnaA01G0027400ZS	0.00183031	16	8	24
BnaA01G0027700ZS	0.00121124	20	8	24
BnaA01G0027800ZS	0.00428581	16	16	24
BnaA01G0027900ZS	4.41789e-05	20	8	24
BnaA01G0028500ZS	0.0101821	24	4	24
BnaA01G0029200ZS	0.00199138	24	8	24
BnaA01G0029300ZS	0.000984145	20	8	24
BnaA01G0029600ZS	2.66116e-05	4	8	24
BnaA01G0029700ZS	5.22839e-08	4	12	24
BnaA01G0030300ZS	0.000607852	20	12	24
BnaA01G0030700ZS	8.31342e-09	12	16	24
BnaA01G0030800ZS	0.000457519	16	12	24
BnaA01G0030900ZS	2.20895e-05	16	12	24
BnaA01G0031200ZS	0.00199138	24	8	24
BnaA01G0031400ZS	0.00185419	24	8	24
BnaA01G0031500ZS	0.00605773	16	16	24
BnaA01G0031700ZS	0.0287572	12	12	24
BnaA01G0032100ZS	0.000136214	16	16	24
BnaA01G0032300ZS	0.00119153	4	4	24
BnaA01G0032400ZS	0.00105767	4	12	24
BnaA01G0032700ZS	0.000142004	24	16	24
BnaA01G0032800ZS	0.000607852	8	12	24
BnaA01G0033400ZS	0.000607852	20	12	24
BnaA01G0033700ZS	1.09166e-06	16	12	24
BnaA01G0033900ZS	0.043863	16	12	24
BnaA01G0034000ZS	0.038636	20	4	24
BnaA01G0034300ZS	0.0219223	16	16	24
BnaA01G0034400ZS	0.0043421	20	8	24
BnaA01G0034600ZS	0.000927094	16	20	24
BnaA01G0035400ZS	0.0147725	8	16	24
BnaA01G0035600ZS	1.1904e-07	4	12	24
BnaA01G0036100ZS	0.00199138	24	8	24
BnaA01G0036400ZS	0.000112528	4	12	24
BnaA01G0036500ZS	0.00019539	4	4	24
BnaA01G0036700ZS	0.0219223	20	16	24
BnaA01G0037100ZS	0.0344971	20	12	24
BnaA01G0037200ZS	0.000284008	12	16	24
BnaA01G0037400ZS	1.11372e-05	20	12	24
BnaA01G0038500ZS	2.66116e-05	4	16	24
BnaA01G0038700ZS	0.00650581	20	4	24
BnaA01G0038800ZS	0.0174658	20	12	24
BnaA01G0038900ZS	0.00362837	20	8	24
BnaA01G0039000ZS	0.0331517	24	16	24
BnaA01G0039100ZS	0.000426452	20	12	24
BnaA01G0039200ZS	2.8681e-06	4	16	24
BnaA01G0039400ZS	2.01863e-06	4	8	24
BnaA01G0039700ZS	4.04266e-05	4	12	24
BnaA01G0039800ZS	0.0219223	16	16	24
BnaA01G0039900ZS	0.0287003	16	8	24
BnaA01G0040000ZS	0.00127264	24	8	24
BnaA01G0040100ZS	0.000707362	16	12	24
BnaA01G0040400ZS	4.03727e-06	16	12	24
BnaA01G0040500ZS	1.1904e-07	16	12	24
BnaA01G0040800ZS	2.13072e-06	16	12	24
BnaA01G0041000ZS	1.33866e-05	16	12	24
BnaA01G0041200ZS	8.44136e-06	16	16	24
BnaA01G0041300ZS	8.17062e-07	20	8	24
BnaA01G0041400ZS	0.000707362	16	12	24
BnaA01G0041700ZS	0.00129218	20	16	24
BnaA01G0041800ZS	0.0466642	20	4	24
BnaA01G0041900ZS	0.00725673	16	12	24
BnaA01G0042600ZS	0.0117964	4	8	24
BnaA01G0042700ZS	0.00123613	20	8	24
BnaA01G0042800ZS	0.00304751	20	8	24
BnaA01G0043300ZS	3.17595e-05	24	8	24
BnaA01G0043400ZS	0.0483812	20	12	24
BnaA01G0043500ZS	6.80949e-05	16	12	24
BnaA01G0043600ZS	4.99783e-07	24	12	24
BnaA01G0043800ZS	0.0161383	20	8	24
BnaA01G0044000ZS	0.00029141	16	12	24
BnaA01G0044200ZS	5.77795e-05	4	4	24
BnaA01G0044300ZS	1.11281e-06	16	16	24
BnaA01G0044400ZS	0.0165758	20	8	24
BnaA01G0044500ZS	0.0282504	12	20	24
BnaA01G0044600ZS	8.56004e-09	16	12	24
BnaA01G0044700ZS	0.0116212	16	16	24
BnaA01G0044800ZS	0.00173149	20	12	24
BnaA01G0045000ZS	1.57328e-05	20	8	24
BnaA01G0045700ZS	0.043863	16	12	24
BnaA01G0046200ZS	0.00199138	24	8	24
BnaA01G0047400ZS	2.35173e-05	16	12	24
BnaA01G0047900ZS	0.000522739	20	8	24
BnaA01G0048000ZS	0.000174112	20	4	24
BnaA01G0048600ZS	0.029242	16	20	24
BnaA01G0049100ZS	8.56004e-09	16	12	24
BnaA01G0049400ZS	0.0396534	16	16	24
BnaA01G0049600ZS	0.00029141	16	12	24
BnaA01G0051100ZS	0.0396534	16	16	24
BnaA01G0051400ZS	0.0116282	24	8	24
BnaA01G0052100ZS	0.0151533	12	12	24
BnaA01G0052500ZS	0.000984145	20	8	24
BnaA01G0053200ZS	0.00612089	20	8	24
BnaA01G0053300ZS	0.00129218	16	8	24
BnaA01G0054600ZS	0.000286461	8	20	24
BnaA01G0054700ZS	3.13433e-10	16	12	24
BnaA01G0054800ZS	0.00207988	8	20	24
BnaA01G0054900ZS	0.0355651	20	8	24
BnaA01G0055300ZS	3.07804e-11	12	16	24
BnaA01G0055500ZS	0.00141744	20	4	24
BnaA01G0055600ZS	0.00757611	12	12	24
BnaA01G0055700ZS	0.0183367	8	8	24
BnaA01G0055800ZS	8.07327e-11	4	12	24
BnaA01G0055900ZS	0.00873292	20	8	24
BnaA01G0056000ZS	0.00512487	24	16	24
BnaA01G0056100ZS	0.0298757	24	8	24
BnaA01G0056500ZS	0.0022942	4	4	24
BnaA01G0056700ZS	0.0296328	16	16	24
BnaA01G0057100ZS	0.0241906	20	8	24
BnaA01G0058100ZS	6.94883e-08	12	20	24
BnaA01G0058900ZS	0.0293764	12	16	24
BnaA01G0059200ZS	5.76619e-05	24	8	24
BnaA01G0059500ZS	0.000607852	20	12	24
BnaA01G0059600ZS	0.000659001	20	8	24
BnaA01G0060000ZS	0.00589821	8	4	24
BnaA01G0060200ZS	0.0072764	20	16	24
BnaA01G0060300ZS	0.00351349	4	12	24
BnaA01G0060900ZS	0.0147725	24	8	24
BnaA01G0061500ZS	0.00362837	4	8	24
BnaA01G0061700ZS	0.0483812	24	12	24
BnaA01G0061800ZS	0.000182561	20	8	24
BnaA01G0062900ZS	0.0218726	20	8	24
BnaA01G0063000ZS	0.0270754	16	12	24
BnaA01G0063100ZS	0.0198267	20	8	24
BnaA01G0064000ZS	2.06959e-07	12	16	24
BnaA01G0064600ZS	0.000115606	4	16	24
BnaA01G0065300ZS	0.0102497	16	12	24
BnaA01G0065400ZS	2.7726e-05	16	16	24
BnaA01G0066000ZS	0.00155595	20	12	24
BnaA01G0066200ZS	0.0145528	12	4	24
BnaA01G0066500ZS	1.7011e-05	8	16	24
BnaA01G0068500ZS	0.000127317	24	12	24
BnaA01G0069200ZS	0.00588521	20	16	24
BnaA01G0070000ZS	0.0172064	12	20	24
BnaA01G0070100ZS	0.0174658	20	12	24
BnaA01G0070200ZS	0.0198267	4	4	24
BnaA01G0070800ZS	0.0208495	24	12	24
BnaA01G0070900ZS	0.00211534	4	8	24
BnaA01G0071200ZS	0.00199138	8	16	24
BnaA01G0071400ZS	5.76619e-05	24	8	24
BnaA01G0071600ZS	0.000284008	4	8	24
BnaA01G0071900ZS	5.78032e-05	16	12	24
BnaA01G0072000ZS	0.00857162	12	20	24
BnaA01G0072100ZS	0.00480511	16	12	24
BnaA01G0072600ZS	9.11773e-06	20	8	24
BnaA01G0072900ZS	0.0208495	20	12	24
BnaA01G0073300ZS	0.00304751	20	8	24
BnaA01G0073500ZS	0.00612089	20	8	24
BnaA01G0073600ZS	0.00989561	4	8	24
BnaA01G0074300ZS	0.0219223	16	16	24
BnaA01G0074900ZS	0.00477289	4	8	24
BnaA01G0075000ZS	0.00612089	20	8	24
BnaA01G0075100ZS	0.0029426	12	20	24
BnaA01G0075200ZS	3.9924e-10	12	16	24
BnaA01G0075400ZS	0.000115606	20	8	24
BnaA01G0075500ZS	0.000284008	20	8	24
BnaA01G0075800ZS	0.0449123	12	8	24
BnaA01G0076600ZS	5.22839e-08	16	12	24
BnaA01G0076900ZS	0.00217105	16	12	24
BnaA01G0077000ZS	5.41403e-07	16	12	24
BnaA01G0077200ZS	0.0296328	24	16	24
BnaA01G0077700ZS	0.000109598	16	16	24
BnaA01G0077900ZS	0.0218726	12	16	24
BnaA01G0078000ZS	0.0219223	16	8	24
BnaA01G0078200ZS	0.00558629	20	12	24
BnaA01G0078900ZS	0.00283487	20	16	24
BnaA01G0079000ZS	0.0396534	20	16	24
BnaA01G0079300ZS	0.00107775	4	12	24
BnaA01G0079400ZS	0.00411146	8	8	24
BnaA01G0079500ZS	0.0172064	4	4	24
BnaA01G0079700ZS	5.60465e-06	12	12	24
BnaA01G0080000ZS	0.0117964	20	8	24
BnaA01G0080400ZS	0.000286461	4	4	24
BnaA01G0080800ZS	0.000538874	20	8	24
BnaA01G0081100ZS	0.000228759	20	8	24
BnaA01G0081700ZS	0.00304751	20	8	24
BnaA01G0081900ZS	0.000112528	16	12	24
BnaA01G0083000ZS	0.000981722	8	12	24
BnaA01G0083100ZS	0.00729085	4	12	24
BnaA01G0083500ZS	0.000659001	12	16	24
BnaA01G0084300ZS	0.00370838	20	12	24
BnaA01G0084600ZS	0.0112092	20	4	24
BnaA01G0084900ZS	0.00650581	20	4	24
BnaA01G0085100ZS	4.41789e-05	12	16	24
BnaA01G0085400ZS	0.00306045	16	12	24
BnaA01G0086600ZS	0.00205573	4	12	24
BnaA01G0086700ZS	0.0218726	20	8	24
BnaA01G0087400ZS	0.0174658	20	12	24
BnaA01G0087500ZS	0.0109363	16	12	24
BnaA01G0088200ZS	1.26378e-06	24	12	24
BnaA01G0089100ZS	0.013036	20	8	24
BnaA01G0089300ZS	8.77997e-05	4	4	24
BnaA01G0089400ZS	9.05305e-13	4	8	24
BnaA01G0089700ZS	0.0160488	16	16	24
BnaA01G0090700ZS	0.0113642	4	8	24
BnaA01G0091900ZS	0.0344971	24	12	24
BnaA01G0093000ZS	0.00366061	20	4	24
BnaA01G0093100ZS	0.000112528	4	12	24
BnaA01G0093200ZS	1.99412e-08	12	16	24
BnaA01G0093800ZS	0.0391081	12	16	24
BnaA01G0094400ZS	0.00175674	20	8	24
BnaA01G0094500ZS	4.17884e-07	4	8	24
BnaA01G0095400ZS	4.41789e-05	12	16	24
BnaA01G0096100ZS	0.00853982	12	16	24
BnaA01G0096500ZS	0.000368775	8	4	24
BnaA01G0097100ZS	2.59019e-07	4	12	24
BnaA01G0097200ZS	1.7011e-05	24	8	24
BnaA01G0097300ZS	0.0211428	24	8	24
BnaA01G0097400ZS	3.40474e-05	4	8	24
BnaA01G0097500ZS	0.0396534	16	16	24
BnaA01G0097600ZS	0.000284008	4	8	24
BnaA01G0098300ZS	2.37449e-12	4	12	24
BnaA01G0098500ZS	0.000457519	16	12	24
BnaA01G0098900ZS	2.8681e-06	12	16	24
BnaA01G0099100ZS	0.043863	16	12	24
BnaA01G0099200ZS	0.0022942	8	20	24
BnaA01G0099300ZS	0.000182635	16	12	24
BnaA01G0100600ZS	1.19229e-09	12	16	24
BnaA01G0100900ZS	0.0056046	12	8	24
BnaA01G0101000ZS	0.00144994	12	4	24
BnaA01G0101600ZS	0.0147725	24	8	24
BnaA01G0101800ZS	0.000457519	16	12	24
BnaA01G0102900ZS	2.59019e-07	16	12	24
BnaA01G0103100ZS	0.038636	24	20	24
BnaA01G0103400ZS	7.44445e-06	4	12	24
BnaA01G0103700ZS	0.00199138	24	8	24
BnaA01G0103800ZS	0.000659001	20	8	24
BnaA01G0103900ZS	4.03727e-06	16	12	24
BnaA01G0104000ZS	0.000426452	12	20	24
BnaA01G0104200ZS	3.98573e-05	20	12	24
BnaA01G0104700ZS	3.85355e-05	16	12	24
BnaA01G0104800ZS	0.00853982	20	8	24
BnaA01G0105600ZS	0.0270754	4	12	24
BnaA01G0106000ZS	0.00715933	12	16	24
BnaA01G0106100ZS	0.000852905	16	16	24
BnaA01G0106700ZS	0.0448854	16	12	24
BnaA01G0106900ZS	0.0109612	20	4	24
BnaA01G0107400ZS	0.0348847	12	12	24
BnaA01G0107500ZS	0.0109363	12	16	24
BnaA01G0108300ZS	0.000182635	16	12	24
BnaA01G0108400ZS	0.0152822	20	8	24
BnaA01G0108700ZS	4.17884e-07	4	8	24
BnaA01G0109200ZS	0.000399581	4	4	24
BnaA01G0109700ZS	4.04266e-05	16	12	24
BnaA01G0110900ZS	0.0161383	4	16	24
BnaA01G0111000ZS	0.0248434	20	12	24
BnaA01G0111400ZS	3.75285e-05	4	4	24
BnaA01G0111500ZS	2.71727e-06	20	12	24
BnaA01G0111600ZS	0.0143187	16	12	24
BnaA01G0113000ZS	0.0366734	16	12	24
BnaA01G0113500ZS	0.000297756	24	8	24
BnaA01G0113800ZS	0.000435575	20	8	24
BnaA01G0113900ZS	4.04266e-05	16	12	24
BnaA01G0114400ZS	0.0477044	4	4	24
BnaA01G0114500ZS	0.000707362	16	12	24
BnaA01G0114800ZS	0.0043421	4	8	24
BnaA01G0114900ZS	0.0224427	20	12	24
BnaA01G0115000ZS	0.0198267	16	12	24
BnaA01G0116100ZS	0.0477044	24	4	24
BnaA01G0116700ZS	0.000492073	12	12	24
BnaA01G0116900ZS	0.0298757	8	16	24
BnaA01G0117100ZS	0.00019539	8	20	24
BnaA01G0117600ZS	0.0483812	20	12	24
BnaA01G0118200ZS	0.00211534	20	8	24
BnaA01G0119100ZS	0.0348113	24	16	24
BnaA01G0119200ZS	4.41789e-05	12	16	24
BnaA01G0119300ZS	0.00828723	12	12	24
BnaA01G0119600ZS	3.17595e-05	24	8	24
BnaA01G0119900ZS	0.0146882	16	12	24
BnaA01G0120300ZS	0.000284008	4	8	24
BnaA01G0120400ZS	3.1272e-09	4	12	24
BnaA01G0120500ZS	0.000809638	20	8	24
BnaA01G0120800ZS	0.0218726	20	8	24
BnaA01G0120900ZS	0.0298757	8	16	24
BnaA01G0121900ZS	1.11372e-05	20	12	24
BnaA01G0122000ZS	0.0117964	20	8	24
BnaA01G0122400ZS	5.609e-07	24	12	24
BnaA01G0122600ZS	2.35173e-05	16	12	24
BnaA01G0122700ZS	2.6142e-08	20	8	24
BnaA01G0122900ZS	2.35173e-05	16	12	24
BnaA01G0123000ZS	1.99412e-08	12	16	24
BnaA01G0123400ZS	0.000659001	20	8	24
BnaA01G0123500ZS	0.0465636	24	4	24
BnaA01G0123600ZS	2.80233e-06	16	8	24
BnaA01G0123800ZS	0.0287572	20	12	24
BnaA01G0124700ZS	1.04715e-09	16	12	24
BnaA01G0124800ZS	0.00738626	4	4	24
BnaA01G0124900ZS	0.00970765	4	12	24
BnaA01G0125700ZS	7.20628e-05	12	16	24
BnaA01G0125900ZS	0.000164208	20	16	24
BnaA01G0126200ZS	0.0396534	20	16	24
BnaA01G0126400ZS	0.00692596	8	16	24
BnaA01G0126600ZS	0.0416991	8	16	24
BnaA01G0126900ZS	0.0174658	20	12	24
BnaA01G0127700ZS	0.00141744	4	20	24
BnaA01G0128800ZS	0.00102787	8	4	24
BnaA01G0129000ZS	4.82592e-05	24	16	24
BnaA01G0129800ZS	0.000984145	20	8	24
BnaA01G0130600ZS	0.00185419	4	8	24
BnaA01G0130800ZS	0.0197912	16	12	24
BnaA01G0131100ZS	0.0422823	4	12	24
BnaA01G0131400ZS	6.80949e-05	4	12	24
BnaA01G0132300ZS	0.00127264	24	8	24
BnaA01G0132500ZS	0.00366061	20	4	24
BnaA01G0132600ZS	5.80375e-05	16	12	24
BnaA01G0134400ZS	0.0043421	20	8	24
BnaA01G0134600ZS	0.000110806	16	12	24
BnaA01G0135100ZS	0.0101853	24	8	24
BnaA01G0135200ZS	0.000297756	24	8	24
BnaA01G0135900ZS	0.0240256	12	20	24
BnaA01G0136000ZS	0.000127317	24	12	24
BnaA01G0136300ZS	0.0270754	16	12	24
BnaA01G0137400ZS	0.043863	4	12	24
BnaA01G0138200ZS	0.000174112	20	4	24
BnaA01G0138500ZS	1.33866e-05	16	12	24
BnaA01G0138600ZS	0.00692596	24	8	24
BnaA01G0138700ZS	0.00199138	24	8	24
BnaA01G0139200ZS	0.00271211	20	4	24
BnaA01G0139400ZS	5.17264e-06	20	8	24
BnaA01G0139700ZS	0.000284008	20	8	24
BnaA01G0140100ZS	0.00144994	8	4	24
BnaA01G0140500ZS	0.00581058	8	4	24
BnaA01G0140600ZS	4.04266e-05	16	12	24
BnaA01G0140700ZS	0.00800852	16	12	24
BnaA01G0141000ZS	0.0241906	16	16	24
BnaA01G0141200ZS	0.000109598	4	8	24
BnaA01G0141300ZS	0.00692596	24	8	24
BnaA01G0141400ZS	0.000423448	20	8	24
BnaA01G0141500ZS	0.00217105	20	4	24
BnaA01G0141700ZS	0.0218726	12	16	24
BnaA01G0142100ZS	0.00806914	16	12	24
BnaA01G0142200ZS	0.0287572	24	12	24
BnaA01G0142800ZS	7.20628e-05	12	16	24
BnaA01G0142900ZS	7.20628e-05	20	8	24
BnaA01G0143000ZS	2.06959e-07	4	8	24
BnaA01G0143100ZS	0.000490861	24	8	24
BnaA01G0143200ZS	9.11773e-06	20	8	24
BnaA01G0143400ZS	8.17062e-07	4	8	24
BnaA01G0143500ZS	0.0375033	4	4	24
BnaA01G0143800ZS	0.0197912	16	12	24
BnaA01G0143900ZS	0.0416991	24	8	24
BnaA01G0144000ZS	0.0101853	24	8	24
BnaA01G0144100ZS	0.00370838	20	12	24
BnaA01G0144200ZS	0.0348847	20	12	24
BnaA01G0144500ZS	5.22839e-08	16	12	24
BnaA01G0144600ZS	0.0293764	20	8	24
BnaA01G0144900ZS	0.00853982	4	8	24
BnaA01G0145100ZS	0.000174112	20	4	24
BnaA01G0145300ZS	9.12804e-05	16	12	24
BnaA01G0145800ZS	1.09166e-06	4	12	24
BnaA01G0146000ZS	0.00255941	24	20	24
BnaA01G0146300ZS	0.00271211	8	4	24
BnaA01G0147000ZS	0.00437451	20	12	24
BnaA01G0147400ZS	0.000115606	20	8	24
BnaA01G0147500ZS	7.2174e-05	24	12	24
BnaA01G0148400ZS	0.000142004	16	12	24
BnaA01G0149900ZS	0.0344971	8	4	24
BnaA01G0150200ZS	1.55148e-06	12	16	24
BnaA01G0150300ZS	1.99412e-08	12	16	24
BnaA01G0150900ZS	0.0117964	4	8	24
BnaA01G0151200ZS	0.0491964	4	12	24
BnaA01G0151600ZS	0.000435575	4	8	24
BnaA01G0152000ZS	1.57328e-05	20	8	24
BnaA01G0152100ZS	1.04715e-09	4	12	24
BnaA01G0152200ZS	0.0250836	20	12	24
BnaA01G0152500ZS	0.000984145	20	8	24
BnaA01G0153700ZS	2.26822e-06	16	16	24
BnaA01G0153900ZS	2.59019e-07	16	12	24
BnaA01G0154300ZS	0.0337834	4	8	24
BnaA01G0154400ZS	0.000112528	16	12	24
BnaA01G0154700ZS	1.57328e-05	12	16	24
BnaA01G0155500ZS	9.43821e-06	8	20	24
BnaA01G0155900ZS	0.000115606	20	8	24
BnaA01G0156000ZS	0.00650581	20	4	24
BnaA01G0156200ZS	0.0080244	16	12	24
BnaA01G0156300ZS	4.54237e-08	12	16	24
BnaA01G0156400ZS	8.31342e-09	12	16	24
BnaA01G0156600ZS	0.0138997	20	12	24
BnaA01G0156700ZS	0.00581058	16	20	24
BnaA01G0157900ZS	0.0121155	20	12	24
BnaA01G0158300ZS	0.000646088	12	20	24
BnaA01G0158400ZS	0.0211428	24	8	24
BnaA01G0158900ZS	3.07804e-11	12	16	24
BnaA01G0159100ZS	3.6087e-05	24	16	24
BnaA01G0159200ZS	0.0483812	24	12	24
BnaA01G0159500ZS	3.07804e-11	12	16	24
BnaA01G0159600ZS	0.000646088	12	20	24
BnaA01G0159700ZS	0.0197912	4	12	24
BnaA01G0160000ZS	0.00489974	16	20	24
BnaA01G0160300ZS	0.0396534	16	8	24
BnaA01G0160400ZS	9.10842e-09	24	8	24
BnaA01G0160600ZS	1.09166e-06	16	12	24
BnaA01G0161000ZS	5.22839e-08	16	12	24
BnaA01G0161400ZS	0.00199138	24	8	24
BnaA01G0161600ZS	0.0117964	12	16	24
BnaA01G0161900ZS	0.00828723	20	12	24
BnaA01G0162400ZS	3.9924e-10	4	8	24
BnaA01G0162500ZS	0.000175835	4	8	24
BnaA01G0164100ZS	0.0174423	20	8	24
BnaA01G0164300ZS	0.0264379	4	4	24
BnaA01G0164700ZS	1.33866e-05	16	12	24
BnaA01G0165100ZS	0.00152376	20	4	24
BnaA01G0165300ZS	0.000228759	12	16	24
BnaA01G0165400ZS	0.000182635	16	12	24
BnaA01G0165500ZS	0.00414361	24	8	24
BnaA01G0166000ZS	5.17264e-06	12	16	24
BnaA01G0166100ZS	3.45782e-09	8	12	24
BnaA01G0166500ZS	0.0348847	24	12	24
BnaA01G0166600ZS	1.1904e-07	4	12	24
BnaA01G0166800ZS	0.00464204	24	8	24
BnaA01G0167500ZS	0.0014515	12	16	24
BnaA01G0167700ZS	4.89701e-06	12	20	24
BnaA01G0168800ZS	3.72223e-06	16	16	24
BnaA01G0168900ZS	8.83833e-06	24	8	24
BnaA01G0169400ZS	0.00362837	20	8	24
BnaA01G0169800ZS	0.0337834	20	4	24
BnaA01G0170200ZS	0.00199138	8	16	24
BnaA01G0170400ZS	0.0043421	4	8	24
BnaA01G0171300ZS	0.000353581	24	16	24
BnaA01G0171500ZS	3.6087e-05	12	8	24
BnaA01G0171800ZS	0.043863	16	12	24
BnaA01G0172100ZS	0.0191714	4	4	24
BnaA01G0172200ZS	0.0117964	20	8	24
BnaA01G0172900ZS	0.000963945	24	12	24
BnaA01G0173500ZS	0.0229981	4	8	24
BnaA01G0173900ZS	1.11281e-06	16	16	24
BnaA01G0174100ZS	0.00605773	4	8	24
BnaA01G0174300ZS	0.000182561	20	8	24
BnaA01G0174700ZS	0.00558629	24	12	24
BnaA01G0175600ZS	0.0124217	24	8	24
BnaA01G0175800ZS	4.45126e-06	20	16	24
BnaA01G0176000ZS	2.08942e-07	4	12	24
BnaA01G0177100ZS	0.00240057	4	12	24
BnaA01G0177300ZS	0.0282504	4	12	24
BnaA01G0177700ZS	0.000219197	20	12	24
BnaA01G0179400ZS	0.00659707	20	8	24
BnaA01G0179700ZS	0.0248434	20	12	24
BnaA01G0180100ZS	0.000659001	20	8	24
BnaA01G0180200ZS	7.2174e-05	24	12	24
BnaA01G0180300ZS	0.000136214	16	16	24
BnaA01G0180400ZS	0.00157082	20	8	24
BnaA01G0181400ZS	0.0134026	4	20	24
BnaA01G0182800ZS	0.00831951	20	16	24
BnaA01G0183300ZS	0.0224427	16	20	24
BnaA01G0184000ZS	0.0172064	24	20	24
BnaA01G0184300ZS	0.0098776	4	16	24
BnaA01G0184700ZS	2.3459e-07	20	16	24
BnaA01G0185400ZS	0.000553901	16	8	24
BnaA01G0187100ZS	0.0464468	12	8	24
BnaA01G0188600ZS	0.038636	24	20	24
BnaA01G0188700ZS	0.00574589	4	4	24
BnaA01G0188900ZS	0.00366061	20	4	24
BnaA01G0189100ZS	0.0147725	24	8	24
BnaA01G0189600ZS	3.1272e-09	16	12	24
BnaA01G0189800ZS	3.1272e-09	16	12	24
BnaA01G0189900ZS	1.55148e-06	12	16	24
BnaA01G0190900ZS	0.000435575	20	8	24
BnaA01G0191000ZS	0.0483812	24	12	24
BnaA01G0191200ZS	0.019554	24	4	24
BnaA01G0191900ZS	0.0147725	24	8	24
BnaA01G0192600ZS	0.000182561	4	16	24
BnaA01G0192700ZS	0.0022942	4	20	24
BnaA01G0192800ZS	0.000415414	4	4	24
BnaA01G0193100ZS	0.0298757	24	8	24
BnaA01G0193500ZS	0.000131761	24	4	24
BnaA01G0194800ZS	0.00120029	20	8	24
BnaA01G0194900ZS	0.0493676	16	12	24
BnaA01G0195000ZS	2.8681e-06	4	16	24
BnaA01G0195200ZS	0.0101821	8	20	24
BnaA01G0195500ZS	0.00211534	4	8	24
BnaA01G0195700ZS	0.00738626	4	4	24
BnaA01G0196400ZS	0.00581058	16	20	24
BnaA01G0196800ZS	5.78032e-05	4	12	24
BnaA01G0197800ZS	0.019554	4	16	24
BnaA01G0197900ZS	9.11773e-06	4	8	24
BnaA01G0198400ZS	0.0363618	12	16	24
BnaA01G0198900ZS	1.19229e-09	12	16	24
BnaA01G0199700ZS	2.66116e-05	20	8	24
BnaA01G0200100ZS	0.00725673	16	12	24
BnaA01G0200200ZS	0.0416991	24	8	24
BnaA01G0201000ZS	0.000981722	20	12	24
BnaA01G0201100ZS	3.17595e-05	24	8	24
BnaA01G0201200ZS	4.03727e-06	16	12	24
BnaA01G0201500ZS	0.00612089	20	8	24
BnaA01G0202200ZS	0.019554	20	4	24
BnaA01G0202700ZS	0.000607852	20	12	24
BnaA01G0202900ZS	0.000435575	20	8	24
BnaA01G0203500ZS	0.00240057	16	12	24
BnaA01G0204000ZS	0.000846896	24	4	24
BnaA01G0204100ZS	0.000981722	24	12	24
BnaA01G0204300ZS	2.66116e-05	4	8	24
BnaA01G0205300ZS	0.000182635	16	12	24
BnaA01G0205400ZS	0.00351349	16	12	24
BnaA01G0205900ZS	0.0219223	24	16	24
BnaA01G0206800ZS	7.44445e-06	4	12	24
BnaA01G0206900ZS	0.00725673	4	12	24
BnaA01G0207200ZS	0.0293764	20	8	24
BnaA01G0207500ZS	2.02133e-05	16	16	24
BnaA01G0207600ZS	0.0473003	24	4	24
BnaA01G0208200ZS	0.00873292	16	16	24
BnaA01G0209300ZS	0.0348847	24	12	24
BnaA01G0212000ZS	7.7574e-07	4	12	24
BnaA01G0212100ZS	2.8681e-06	12	16	24
BnaA01G0213000ZS	0.0152822	12	12	24
BnaA01G0213100ZS	0.0485383	20	4	24
BnaA01G0213900ZS	0.000174112	16	20	24
BnaA01G0214400ZS	0.000297756	24	8	24
BnaA01G0215000ZS	0.00588521	16	8	24
BnaA01G0215300ZS	0.000362876	12	20	24
BnaA01G0215400ZS	0.00306459	24	8	24
BnaA01G0215600ZS	0.00029141	16	12	24
BnaA01G0216100ZS	0.0021686	20	12	24
BnaA01G0216300ZS	5.17264e-06	20	8	24
BnaA01G0216500ZS	0.00127264	24	8	24
BnaA01G0216900ZS	0.000852905	24	16	24
BnaA01G0218300ZS	0.0148164	16	20	24
BnaA01G0218900ZS	9.43821e-06	8	20	24
BnaA01G0219100ZS	0.00366061	20	4	24
BnaA01G0219600ZS	0.0146882	4	12	24
BnaA01G0219800ZS	0.0483812	20	12	24
BnaA01G0219900ZS	0.0147725	8	16	24
BnaA01G0220100ZS	9.891e-08	12	16	24
BnaA01G0220500ZS	0.000112528	16	12	24
BnaA01G0220600ZS	0.00853982	12	16	24
BnaA01G0220700ZS	0.040115	16	20	24
BnaA01G0221300ZS	0.00612089	4	8	24
BnaA01G0221500ZS	4.41789e-05	20	8	24
BnaA01G0222300ZS	2.7726e-05	24	16	24
BnaA01G0223300ZS	0.0262752	16	20	24
BnaA01G0223400ZS	0.00938103	24	12	24
BnaA01G0224100ZS	0.000725752	16	12	24
BnaA01G0226300ZS	0.0174423	24	8	24
BnaA01G0226700ZS	0.000435575	20	8	24
BnaA01G0227200ZS	0.000136214	16	16	24
BnaA01G0227500ZS	0.0076411	20	12	24
BnaA01G0229400ZS	0.00185419	16	16	24
BnaA01G0229600ZS	0.000659001	20	8	24
BnaA01G0229800ZS	0.00155595	8	12	24
BnaA01G0230700ZS	0.0172486	12	20	24
BnaA01G0231200ZS	8.56004e-09	16	12	24
BnaA01G0231800ZS	4.7191e-06	12	16	24
BnaA01G0232000ZS	0.0493676	16	20	24
BnaA01G0232700ZS	0.0218726	4	8	24
BnaA01G0232900ZS	0.000184459	24	16	24
BnaA01G0233700ZS	0.000362876	20	12	24
BnaA01G0233800ZS	0.00175674	20	8	24
BnaA01G0234400ZS	2.13072e-06	16	12	24
BnaA01G0235400ZS	0.0134026	4	4	24
BnaA01G0235500ZS	7.20628e-05	20	8	24
BnaA01G0235700ZS	0.00304751	4	8	24
BnaA01G0235800ZS	0.0416991	24	8	24
BnaA01G0236000ZS	4.17884e-07	4	8	24
BnaA01G0247800ZS	0.000707362	16	12	24
BnaA01G0250300ZS	0.00512487	4	8	24
BnaA01G0251000ZS	0.000435575	20	8	24
BnaA01G0251900ZS	0.00199138	24	8	24
BnaA01G0252100ZS	0.0221011	20	16	24
BnaA01G0256600ZS	0.00129218	16	16	24
BnaA01G0257300ZS	1.55148e-06	20	8	24
BnaA01G0257800ZS	3.13433e-10	16	12	24
BnaA01G0258800ZS	0.00304751	20	8	24
BnaA01G0262900ZS	4.04266e-05	16	12	24
BnaA01G0263200ZS	2.7726e-05	16	8	24
BnaA01G0263300ZS	0.000112528	16	12	24
BnaA01G0263600ZS	0.0147725	24	8	24
BnaA01G0263900ZS	0.0240256	24	20	24
BnaA01G0265000ZS	0.00351349	16	12	24
BnaA01G0265300ZS	0.0464151	12	12	24
BnaA01G0265500ZS	0.0122245	8	4	24
BnaA01G0265800ZS	8.56004e-09	4	12	24
BnaA01G0266000ZS	0.000112528	4	12	24
BnaA01G0266100ZS	2.7726e-05	20	16	24
BnaA01G0266400ZS	8.31342e-09	4	8	24
BnaA01G0266600ZS	3.98573e-05	20	12	24
BnaA01G0266800ZS	0.0248434	20	12	24
BnaA01G0267100ZS	0.00217105	24	4	24
BnaA01G0267200ZS	0.00464204	24	8	24
BnaA01G0267600ZS	0.000799162	24	8	24
BnaA01G0268000ZS	1.57328e-05	20	8	24
BnaA01G0268300ZS	0.00558629	20	12	24
BnaA01G0268400ZS	0.00287294	12	16	24
BnaA01G0268500ZS	0.00558629	20	12	24
BnaA01G0268800ZS	0.00120029	20	8	24
BnaA01G0269000ZS	7.20628e-05	20	8	24
BnaA01G0269100ZS	0.00232102	12	12	24
BnaA01G0269400ZS	0.0116212	16	16	24
BnaA01G0269500ZS	0.00155595	24	12	24
BnaA01G0270800ZS	0.0391081	12	16	24
BnaA01G0271200ZS	0.00185419	8	16	24
BnaA01G0271600ZS	0.0121155	20	12	24
BnaA01G0272200ZS	7.44445e-06	16	12	24
BnaA01G0272900ZS	0.000276951	20	4	24
BnaA01G0273200ZS	0.000607852	20	12	24
BnaA01G0274900ZS	0.00715933	12	16	24
BnaA01G0275100ZS	0.0147725	24	8	24
BnaA01G0275500ZS	4.41789e-05	4	8	24
BnaA01G0276500ZS	0.00135606	12	16	24
BnaA01G0276600ZS	0.0148164	20	12	24
BnaA01G0277300ZS	0.00612089	20	8	24
BnaA01G0277500ZS	0.040115	16	16	24
BnaA01G0277800ZS	0.000707362	4	12	24
BnaA01G0277900ZS	0.000184459	8	8	24
BnaA01G0278100ZS	0.0348847	20	12	24
BnaA01G0279800ZS	7.37575e-08	8	16	24
BnaA01G0279900ZS	4.04266e-05	16	12	24
BnaA01G0281000ZS	4.17884e-07	12	16	24
BnaA01G0281700ZS	0.00411146	24	16	24
BnaA01G0281800ZS	0.000659001	20	8	24
BnaA01G0282000ZS	0.0101853	24	8	24
BnaA01G0282400ZS	0.00650581	16	20	24
BnaA01G0282500ZS	0.0160488	20	16	24
BnaA01G0282900ZS	0.0477044	24	4	24
BnaA01G0284100ZS	4.17884e-07	4	8	24
BnaA01G0284300ZS	0.0161383	4	8	24
BnaA01G0284400ZS	0.0014515	20	8	24
BnaA01G0284500ZS	0.00304751	4	16	24
BnaA01G0284600ZS	0.0072764	20	8	24
BnaA01G0285200ZS	0.00161928	16	12	24
BnaA01G0285600ZS	0.00199201	24	20	24
BnaA01G0286200ZS	0.0298757	24	8	24
BnaA01G0286300ZS	0.040115	4	8	24
BnaA01G0286600ZS	4.04266e-05	16	12	24
BnaA01G0287900ZS	0.00612089	4	8	24
BnaA01G0288100ZS	0.0174658	24	12	24
BnaA01G0288300ZS	1.57328e-05	4	8	24
BnaA01G0288500ZS	0.00464204	24	8	24
BnaA01G0288700ZS	0.0391081	4	8	24
BnaA01G0289300ZS	0.0396534	16	16	24
BnaA01G0289700ZS	0.0152822	12	12	24
BnaA01G0290600ZS	0.0375033	8	20	24
BnaA01G0290700ZS	3.1272e-09	16	12	24
BnaA01G0290800ZS	0.00588521	20	16	24
BnaA01G0291200ZS	2.8681e-06	4	8	24
BnaA01G0291300ZS	0.00304751	20	8	24
BnaA01G0292400ZS	0.000659001	20	8	24
BnaA01G0294000ZS	7.20628e-05	12	16	24
BnaA01G0295200ZS	5.76619e-05	24	8	24
BnaA01G0295400ZS	0.0198267	24	20	24
BnaA01G0296400ZS	9.13173e-05	4	16	24
BnaA01G0297200ZS	0.0197912	4	12	24
BnaA01G0297600ZS	0.00017625	24	8	24
BnaA01G0298100ZS	1.1904e-07	16	12	24
BnaA01G0299100ZS	0.0102497	16	12	24
BnaA01G0300500ZS	0.00152376	20	16	24
BnaA01G0300700ZS	0.000182635	16	12	24
BnaA01G0300900ZS	0.0147725	24	8	24
BnaA01G0301200ZS	0.0029426	20	12	24
BnaA01G0302600ZS	0.00242249	20	12	24
BnaA01G0302700ZS	8.56004e-09	16	12	24
BnaA01G0302800ZS	0.000112528	16	12	24
BnaA01G0302900ZS	0.000182635	16	12	24
BnaA01G0303100ZS	0.000596133	8	20	24
BnaA01G0303800ZS	0.00828723	24	12	24
BnaA01G0304000ZS	0.00120029	4	16	24
BnaA01G0304300ZS	0.0475187	4	8	24
BnaA01G0304400ZS	0.0025397	12	16	24
BnaA01G0305500ZS	0.0014515	4	8	24
BnaA01G0305900ZS	4.54237e-08	4	8	24
BnaA01G0306600ZS	0.0483812	8	12	24
BnaA01G0307300ZS	0.000707362	16	12	24
BnaA01G0307600ZS	0.000182561	4	16	24
BnaA01G0308300ZS	0.0116212	20	16	24
BnaA01G0308500ZS	0.0298757	24	8	24
BnaA01G0308900ZS	0.00509107	12	16	24
BnaA01G0309300ZS	0.0248434	12	12	24
BnaA01G0309400ZS	0.0117964	4	16	24
BnaA01G0309900ZS	0.0348847	24	12	24
BnaA01G0310000ZS	6.80949e-05	4	12	24
BnaA01G0311400ZS	0.00029141	16	12	24
BnaA01G0312900ZS	0.000219197	24	12	24
BnaA01G0313100ZS	0.0398781	20	16	24
BnaA01G0314500ZS	7.20628e-05	12	16	24
BnaA01G0314600ZS	0.00161928	16	12	24
BnaA01G0314700ZS	0.00335065	20	8	24
BnaA01G0315100ZS	1.7011e-05	24	8	24
BnaA01G0315200ZS	0.00738626	24	4	24
BnaA01G0316000ZS	0.00692596	24	8	24
BnaA01G0316500ZS	2.35173e-05	4	12	24
BnaA01G0317100ZS	4.41789e-05	20	8	24
BnaA01G0317200ZS	0.00199138	24	8	24
BnaA01G0317300ZS	0.0211428	24	8	24
BnaA01G0317400ZS	0.0396534	16	16	24
BnaA01G0317500ZS	0.0416991	24	8	24
BnaA01G0318000ZS	0.000102025	24	8	24
BnaA01G0318100ZS	0.000115606	4	8	24
BnaA01G0318400ZS	0.00283487	20	16	24
BnaA01G0318600ZS	0.000963945	8	12	24
BnaA01G0319600ZS	0.00217105	16	12	24
BnaA01G0320100ZS	9.11773e-06	12	16	24
BnaA01G0320700ZS	0.0014515	20	8	24
BnaA01G0320800ZS	0.000809638	4	8	24
BnaA01G0321200ZS	0.0409546	16	16	24
BnaA01G0321900ZS	0.0175147	4	20	24
BnaA01G0322100ZS	0.0143187	16	12	24
BnaA01G0322300ZS	2.26822e-06	20	16	24
BnaA01G0322900ZS	4.94598e-09	20	16	24
BnaA01G0323900ZS	0.000182635	4	12	24
BnaA01G0324100ZS	2.35173e-05	16	12	24
BnaA01G0324400ZS	1.7011e-05	24	8	24
BnaA01G0324600ZS	0.0183367	12	16	24
BnaA01G0324700ZS	0.00029141	16	12	24
BnaA01G0324800ZS	2.71727e-06	8	12	24
BnaA01G0324900ZS	0.0375787	20	12	24
BnaA01G0325700ZS	0.000284008	20	8	24
BnaA01G0326800ZS	0.0391081	12	16	24
BnaA01G0327000ZS	0.0175168	20	12	24
BnaA01G0327200ZS	3.07804e-11	12	16	24
BnaA01G0327300ZS	2.59019e-07	16	12	24
BnaA01G0328100ZS	0.00853982	12	16	24
BnaA01G0329000ZS	0.0149378	4	4	24
BnaA01G0330000ZS	0.0197912	16	12	24
BnaA01G0330100ZS	0.000707362	16	12	24
BnaA01G0330600ZS	2.58632e-06	16	12	24
BnaA01G0330900ZS	0.00509265	24	12	24
BnaA01G0331300ZS	0.000219197	20	12	24
BnaA01G0331400ZS	0.00185419	16	8	24
BnaA01G0331600ZS	9.13173e-05	20	8	24
BnaA01G0332400ZS	0.000981722	24	12	24
BnaA01G0333200ZS	4.17884e-07	4	16	24
BnaA01G0334500ZS	0.00828723	24	12	24
BnaA01G0334600ZS	0.0326902	12	16	24
BnaA01G0334700ZS	0.00304751	20	8	24
BnaA01G0335000ZS	0.0174658	20	12	24
BnaA01G0336000ZS	0.0043421	20	8	24
BnaA01G0337300ZS	0.00828723	24	12	24
BnaA01G0338000ZS	0.0337834	20	12	24
BnaA01G0338600ZS	0.0366734	16	12	24
BnaA01G0338700ZS	0.00489974	16	20	24
BnaA01G0338800ZS	1.55178e-05	16	16	24
BnaA01G0338900ZS	0.0344971	12	20	24
BnaA01G0339100ZS	0.0493676	20	12	24
BnaA01G0339200ZS	0.00211534	4	16	24
BnaA01G0340400ZS	0.0160488	16	16	24
BnaA01G0340700ZS	0.0183367	16	8	24
BnaA01G0342500ZS	0.0156845	20	16	24
BnaA01G0343000ZS	0.0043421	4	16	24
BnaA01G0343300ZS	0.000963945	4	12	24
BnaA01G0343400ZS	0.000184459	8	8	24
BnaA01G0343700ZS	5.17264e-06	12	16	24
BnaA01G0344000ZS	5.45832e-07	12	16	24
BnaA01G0344800ZS	0.00692596	24	8	24
BnaA01G0345100ZS	2.13961e-05	24	12	24
BnaA01G0346000ZS	5.17264e-06	4	8	24
BnaA01G0346100ZS	0.00211534	4	8	24
BnaA01G0346600ZS	0.0218726	20	8	24
BnaA01G0346700ZS	0.0197912	16	12	24
BnaA01G0347100ZS	0.0219223	8	8	24
BnaA01G0348100ZS	0.00581058	24	12	24
BnaA01G0349000ZS	0.0248434	20	12	24
BnaA01G0349400ZS	0.000659001	4	16	24
BnaA01G0349500ZS	1.99412e-08	4	8	24
BnaA01G0349900ZS	0.0391081	20	8	24
BnaA01G0350300ZS	0.000136214	20	16	24
BnaA01G0350700ZS	2.7726e-05	8	8	24
BnaA01G0350800ZS	0.00120029	20	8	24
BnaA01G0351000ZS	5.41403e-07	16	12	24
BnaA01G0351100ZS	1.33866e-05	16	12	24
BnaA01G0351200ZS	0.00351349	16	12	24
BnaA01G0351400ZS	0.019554	20	4	24
BnaA01G0351800ZS	0.000490861	16	16	24
BnaA01G0352000ZS	7.20628e-05	4	8	24
BnaA01G0352400ZS	0.000725752	16	12	24
BnaA01G0353200ZS	0.0483812	12	12	24
BnaA01G0354000ZS	9.11773e-06	12	16	24
BnaA01G0354200ZS	0.00692596	8	16	24
BnaA01G0354500ZS	0.00730743	20	8	24
BnaA01G0354700ZS	0.0101853	8	16	24
BnaA01G0354800ZS	8.31342e-09	12	16	24
BnaA01G0355900ZS	8.1992e-05	16	16	24
BnaA01G0356300ZS	0.0378729	20	8	24
BnaA01G0356800ZS	0.0293764	20	8	24
BnaA01G0356900ZS	0.0174423	20	8	24
BnaA01G0358300ZS	0.0014515	12	16	24
BnaA01G0358700ZS	0.038636	20	4	24
BnaA01G0359500ZS	2.15085e-06	24	8	24
BnaA01G0359900ZS	0.00426605	8	20	24
BnaA01G0360000ZS	0.00730743	16	12	24
BnaA01G0360600ZS	6.80949e-05	4	12	24
BnaA01G0360800ZS	0.00304751	20	8	24
BnaA01G0360900ZS	0.029293	8	20	24
BnaA01G0361000ZS	0.0112092	20	4	24
BnaA01G0361100ZS	0.00831951	16	8	24
BnaA01G0361500ZS	0.0391081	20	8	24
BnaA01G0362100ZS	0.00175674	20	8	24
BnaA01G0362200ZS	0.000852905	16	16	24
BnaA01G0362300ZS	0.000492623	24	8	24
BnaA01G0362400ZS	0.00902513	4	16	24
BnaA01G0362600ZS	3.13433e-10	4	12	24
BnaA01G0363300ZS	0.0217934	20	8	24
BnaA01G0363600ZS	0.00588521	16	16	24
BnaA01G0363700ZS	0.00166083	4	4	24
BnaA01G0364900ZS	0.0043421	4	8	24
BnaA01G0366400ZS	0.0344971	16	12	24
BnaA01G0366900ZS	0.0240256	12	20	24
BnaA01G0367200ZS	1.99412e-08	20	8	24
BnaA01G0368300ZS	0.00485093	20	12	24
BnaA01G0368500ZS	4.41789e-05	12	16	24
BnaA01G0368800ZS	0.0375033	24	4	24
BnaA01G0369000ZS	0.00370838	20	12	24
BnaA01G0370500ZS	0.0374632	16	16	24
BnaA01G0370600ZS	0.00692596	24	8	24
BnaA01G0370700ZS	9.13173e-05	4	8	24
BnaA01G0371000ZS	0.0293764	20	8	24
BnaA01G0371300ZS	0.0483812	12	12	24
BnaA01G0371400ZS	0.0376254	12	20	24
BnaA01G0371500ZS	0.0175147	24	4	24
BnaA01G0372000ZS	0.0117964	12	16	24
BnaA01G0372100ZS	0.0147725	24	8	24
BnaA01G0372200ZS	0.00152376	4	12	24
BnaA01G0372500ZS	0.0366734	16	12	24
BnaA01G0374000ZS	1.32189e-05	12	20	24
BnaA01G0374500ZS	0.0150502	20	8	24
BnaA01G0374900ZS	0.0117964	20	8	24
BnaA01G0375300ZS	0.00583824	16	12	24
BnaA01G0375600ZS	0.0303065	24	16	24
BnaA01G0376200ZS	0.00370838	24	12	24
BnaA01G0376400ZS	0.000457519	4	12	24
BnaA01G0377100ZS	0.0098776	4	8	24
BnaA01G0377200ZS	1.09166e-06	4	12	24
BnaA01G0377400ZS	1.57328e-05	4	16	24
BnaA01G0377900ZS	0.00979212	16	12	24
BnaA01G0379100ZS	0.000176791	4	8	24
BnaA01G0379400ZS	5.76619e-05	24	8	24
BnaA01G0379700ZS	0.000538874	20	8	24
BnaA01G0380700ZS	0.0143187	16	12	24
BnaA01G0380800ZS	0.00370838	20	12	24
BnaA01G0381200ZS	0.0149378	24	12	24
BnaA01G0381300ZS	0.000984145	4	8	24
BnaA01G0381900ZS	4.41789e-05	4	16	24
BnaA01G0382100ZS	2.8681e-06	12	16	24
BnaA01G0382700ZS	3.13433e-10	4	12	24
BnaA01G0382800ZS	0.00241891	8	8	24
BnaA01G0383300ZS	0.0464468	20	16	24
BnaA01G0383400ZS	0.0109612	20	12	24
BnaA01G0383500ZS	0.000457519	16	12	24
BnaA01G0383600ZS	0.000435575	20	8	24
BnaA01G0384200ZS	0.029293	24	4	24
BnaA01G0385200ZS	0.00612089	20	8	24
BnaA01G0386200ZS	0.000457519	4	12	24
BnaA01G0387100ZS	0.0012202	20	8	24
BnaA01G0388200ZS	0.019554	12	16	24
BnaA01G0388900ZS	0.0416991	24	8	24
BnaA01G0389000ZS	0.000846896	24	4	24
BnaA01G0389200ZS	0.00464204	24	8	24
BnaA01G0389400ZS	0.0227283	24	4	24
BnaA01G0390000ZS	2.11219e-05	16	20	24
BnaA01G0390200ZS	0.0161383	20	8	24
BnaA01G0390300ZS	0.0117964	12	16	24
BnaA01G0391900ZS	0.000435575	20	8	24
BnaA01G0392000ZS	0.0050794	16	12	24
BnaA01G0392200ZS	0.0117964	20	8	24
BnaA01G0392700ZS	0.000221613	20	16	24
BnaA01G0392900ZS	0.000182635	16	12	24
BnaA01G0393300ZS	0.0296328	24	16	24
BnaA01G0393600ZS	0.000284008	12	16	24
BnaA01G0393900ZS	0.00199201	20	4	24
BnaA01G0395400ZS	0.000353581	16	16	24
BnaA01G0396200ZS	0.0160488	20	16	24
BnaA01G0396400ZS	0.00199201	8	4	24
BnaA01G0396700ZS	0.00989561	20	8	24
BnaA01G0397300ZS	0.0248434	20	12	24
BnaA01G0397700ZS	0.0014515	4	8	24
BnaA01G0398400ZS	0.043863	4	20	24
BnaA01G0399200ZS	8.56004e-09	16	12	24
BnaA01G0399300ZS	0.000659001	12	16	24
BnaA01G0400000ZS	0.0143187	16	12	24
BnaA01G0400700ZS	0.00213302	20	8	24
BnaA01G0401000ZS	0.00496867	24	8	24
BnaA01G0402100ZS	0.00489974	20	4	24
BnaA01G0402200ZS	0.0161383	20	8	24
BnaA01G0402800ZS	2.7726e-05	16	16	24
BnaA01G0404200ZS	0.000217787	20	4	24
BnaA01G0404500ZS	0.0067013	20	8	24
BnaA01G0404600ZS	0.0197912	16	12	24
BnaA01G0404900ZS	0.000981722	24	12	24
BnaA01G0405200ZS	0.0161383	20	8	24
BnaA01G0405500ZS	0.0484824	16	16	24
BnaA01G0405700ZS	0.00489974	8	4	24
BnaA01G0405800ZS	0.0416991	24	8	24
BnaA01G0406000ZS	0.000435575	12	16	24
BnaA01G0407300ZS	0.0449123	20	16	24
BnaA01G0407400ZS	0.00734409	16	12	24
BnaA01G0407700ZS	4.17884e-07	4	8	24
BnaA01G0408100ZS	7.20628e-05	20	8	24
BnaA01G0408200ZS	0.0145528	12	20	24
BnaA01G0408600ZS	0.00029141	4	12	24
BnaA01G0409100ZS	1.29509e-07	12	16	24
BnaA01G0410700ZS	0.0117964	20	8	24
BnaA01G0411100ZS	4.54237e-08	12	16	24
BnaA01G0411200ZS	0.019554	16	12	24
BnaA01G0411700ZS	0.00211534	20	8	24
BnaA01G0411900ZS	0.000646088	24	8	24
BnaA01G0412000ZS	0.000286461	8	20	24
BnaA01G0412200ZS	1.33866e-05	16	12	24
BnaA01G0412400ZS	0.00437868	20	8	24
BnaA01G0412800ZS	3.75285e-05	24	4	24
BnaA01G0413000ZS	5.76619e-05	24	8	24
BnaA01G0413200ZS	0.0014515	12	16	24
BnaA01G0413300ZS	0.000136214	16	16	24
BnaA01G0413400ZS	0.00127264	24	8	24
BnaA01G0413500ZS	0.000115606	4	8	24
BnaA01G0413900ZS	0.0152822	20	8	24
BnaA01G0414100ZS	3.1272e-09	16	12	24
BnaA01G0414300ZS	6.80949e-05	16	12	24
BnaA01G0414500ZS	0.000435575	20	8	24
BnaA01G0414600ZS	0.0241906	16	16	24
BnaA01G0414700ZS	0.0147725	24	8	24
BnaA01G0415300ZS	2.06959e-07	4	8	24
BnaA01G0416000ZS	0.0183367	4	16	24
BnaA01G0416100ZS	3.13433e-10	4	12	24
BnaA01G0416200ZS	0.00489974	20	4	24
BnaA01G0416300ZS	0.000115606	4	8	24
BnaA01G0416600ZS	0.0125011	4	8	24
BnaA01G0416800ZS	0.0391081	4	8	24
BnaA01G0417100ZS	0.019318	16	16	24
BnaA01G0417400ZS	0.0121155	20	12	24
BnaA01G0417500ZS	0.0112092	20	20	24
BnaA01G0417600ZS	1.66214e-11	4	12	24
BnaA01G0417900ZS	0.000981722	20	12	24
BnaA01G0419200ZS	3.17595e-05	24	8	24
BnaA01G0419400ZS	1.66214e-11	16	12	24
BnaA01G0420100ZS	0.0145528	20	4	24
BnaA01G0420300ZS	0.000430725	20	12	24
BnaA01G0420400ZS	0.0101853	24	8	24
BnaA01G0420500ZS	7.2174e-05	20	12	24
BnaA01G0420600ZS	0.038636	20	4	24
BnaA01G0420700ZS	0.000809638	20	8	24
BnaA01G0420800ZS	4.41789e-05	20	8	24
BnaA01G0421600ZS	0.00155595	20	12	24
BnaA01G0421700ZS	0.0040122	12	20	24
BnaA01G0422600ZS	0.00211534	12	16	24
BnaA01G0422700ZS	0.0014515	20	8	24
BnaA01G0422900ZS	7.44445e-06	4	12	24
BnaA01G0423200ZS	0.000659001	12	16	24
BnaA01G0423300ZS	0.00107775	4	12	24
BnaA01G0423500ZS	0.000984145	20	8	24
BnaA01G0423900ZS	6.80949e-05	16	12	24
BnaA01G0424000ZS	0.00153022	16	12	24
BnaA01G0424100ZS	0.0116212	20	16	24
BnaA01G0424300ZS	0.0168917	16	12	24
BnaA01G0424400ZS	0.000435575	12	16	24
BnaA01G0424800ZS	7.2174e-05	12	12	24
BnaA01G0425100ZS	0.00605773	16	16	24
BnaA01G0426700ZS	0.000659001	20	8	24
BnaA01G0426900ZS	4.45126e-06	16	8	24
BnaA01G0427300ZS	0.00574589	8	20	24
BnaA01G0427600ZS	0.0113642	20	8	24
BnaA01G0427700ZS	0.0076411	16	16	24
BnaA01G0427900ZS	0.0160488	16	16	24
BnaA01G0428100ZS	9.95731e-08	16	16	24
BnaA01G0428200ZS	2.3459e-07	16	16	24
BnaA01G0428500ZS	4.94598e-09	16	16	24
BnaA01G0428700ZS	0.0298757	24	8	24
BnaA01G0429000ZS	0.0483812	24	12	24
BnaA02G0000300ZS	0.00129218	16	16	24
BnaA02G0000600ZS	0.00828723	20	12	24
BnaA02G0001000ZS	0.038636	20	4	24
BnaA02G0001200ZS	0.00107775	16	12	24
BnaA02G0002100ZS	3.98573e-05	20	12	24
BnaA02G0002500ZS	0.0132178	20	4	24
BnaA02G0002900ZS	0.0117964	20	8	24
BnaA02G0003300ZS	0.0116212	24	16	24
BnaA02G0003500ZS	0.0116212	24	16	24
BnaA02G0003700ZS	0.00306459	24	8	24
BnaA02G0003900ZS	5.41403e-07	4	12	24
BnaA02G0004000ZS	0.00875736	4	8	24
BnaA02G0004200ZS	0.0174658	24	12	24
BnaA02G0004300ZS	8.31342e-09	20	8	24
BnaA02G0004400ZS	2.71727e-06	8	12	24
BnaA02G0004900ZS	9.11773e-06	4	8	24
BnaA02G0005000ZS	0.00853982	20	8	24
BnaA02G0005800ZS	5.60465e-06	20	12	24
BnaA02G0006900ZS	0.00304751	12	16	24
BnaA02G0007100ZS	5.22839e-08	4	12	24
BnaA02G0007300ZS	0.000127317	20	12	24
BnaA02G0007400ZS	0.0232234	16	16	24
BnaA02G0007500ZS	7.58976e-06	20	8	24
BnaA02G0007600ZS	2.41296e-05	20	12	24
BnaA02G0008000ZS	0.0102497	16	12	24
BnaA02G0008200ZS	0.000217787	20	12	24
BnaA02G0008900ZS	0.0161383	20	8	24
BnaA02G0009200ZS	0.00199138	8	16	24
BnaA02G0009300ZS	2.02133e-05	12	16	24
BnaA02G0009400ZS	3.9924e-10	12	16	24
BnaA02G0009900ZS	0.0483812	12	12	24
BnaA02G0010000ZS	0.0464468	20	16	24
BnaA02G0010200ZS	0.00692596	24	8	24
BnaA02G0010900ZS	0.00853982	4	16	24
BnaA02G0011000ZS	0.038636	24	20	24
BnaA02G0011300ZS	0.0366734	16	12	24
BnaA02G0011700ZS	4.04266e-05	16	12	24
BnaA02G0011900ZS	0.00612089	20	8	24
BnaA02G0012300ZS	0.00346298	20	12	24
BnaA02G0012400ZS	0.00119153	4	4	24
BnaA02G0012500ZS	5.56406e-07	20	12	24
BnaA02G0012600ZS	0.0477044	24	4	24
BnaA02G0012700ZS	0.00029141	4	12	24
BnaA02G0013400ZS	0.0175147	24	4	24
BnaA02G0013900ZS	3.9924e-10	12	16	24
BnaA02G0014500ZS	0.00612089	20	8	24
BnaA02G0014700ZS	0.00692596	24	8	24
BnaA02G0015200ZS	0.00831951	16	16	24
BnaA02G0015400ZS	0.0102497	16	12	24
BnaA02G0016200ZS	0.00104548	24	20	24
BnaA02G0016300ZS	0.0218726	20	8	24
BnaA02G0016700ZS	0.0287572	24	16	24
BnaA02G0018600ZS	0.000115606	20	8	24
BnaA02G0018700ZS	0.0416991	24	8	24
BnaA02G0019900ZS	0.0021686	16	16	24
BnaA02G0020300ZS	0.019318	16	16	24
BnaA02G0020500ZS	0.0131376	4	12	24
BnaA02G0020700ZS	0.0416991	24	8	24
BnaA02G0021500ZS	2.66116e-05	20	8	24
BnaA02G0021600ZS	5.60465e-06	20	12	24
BnaA02G0021800ZS	0.000457519	16	12	24
BnaA02G0022200ZS	0.000142004	8	20	24
BnaA02G0022700ZS	0.000457519	4	12	24
BnaA02G0022800ZS	0.000809638	4	8	24
BnaA02G0022900ZS	0.00104548	20	4	24
BnaA02G0023000ZS	1.57328e-05	20	8	24
BnaA02G0023300ZS	0.0293764	4	8	24
BnaA02G0024500ZS	0.0174658	20	12	24
BnaA02G0024800ZS	0.000995689	8	20	24
BnaA02G0025300ZS	0.000368918	24	12	24
BnaA02G0025800ZS	0.0117964	12	16	24
BnaA02G0026400ZS	0.019554	20	12	24
BnaA02G0026600ZS	1.33866e-05	4	12	24
BnaA02G0029000ZS	0.000217787	24	20	24
BnaA02G0029200ZS	0.0132178	8	4	24
BnaA02G0029300ZS	0.00192789	16	16	24
BnaA02G0029600ZS	0.0416991	24	8	24
BnaA02G0029900ZS	0.00989561	20	8	24
BnaA02G0030100ZS	0.0434071	20	16	24
BnaA02G0030200ZS	0.0050794	16	12	24
BnaA02G0030700ZS	0.000148878	16	8	24
BnaA02G0030900ZS	0.00938103	16	8	24
BnaA02G0031200ZS	0.0102497	16	12	24
BnaA02G0031900ZS	0.0197912	16	12	24
BnaA02G0032300ZS	0.0161383	12	16	24
BnaA02G0032400ZS	0.000276951	20	4	24
BnaA02G0032600ZS	0.000127317	24	12	24
BnaA02G0032800ZS	0.00304751	20	8	24
BnaA02G0033600ZS	0.00304751	20	8	24
BnaA02G0033800ZS	0.00341658	20	8	24
BnaA02G0033900ZS	0.0430504	20	8	24
BnaA02G0035200ZS	0.000707362	4	12	24
BnaA02G0035400ZS	0.0116212	24	16	24
BnaA02G0035500ZS	0.0416991	24	8	24
BnaA02G0035900ZS	0.000142004	16	12	24
BnaA02G0036100ZS	0.00199201	24	20	24
BnaA02G0036200ZS	2.71727e-06	24	12	24
BnaA02G0036800ZS	0.0469734	24	12	24
BnaA02G0037300ZS	0.00857162	20	4	24
BnaA02G0037400ZS	4.43414e-07	24	8	24
BnaA02G0037500ZS	0.000353581	16	16	24
BnaA02G0037700ZS	9.11773e-06	12	16	24
BnaA02G0038300ZS	1.11281e-06	16	16	24
BnaA02G0038400ZS	0.000102025	24	8	24
BnaA02G0038900ZS	0.0396534	16	16	24
BnaA02G0039000ZS	3.1272e-09	16	12	24
BnaA02G0039300ZS	0.0211428	24	8	24
BnaA02G0039400ZS	0.0491964	16	12	24
BnaA02G0040000ZS	2.13072e-06	4	12	24
BnaA02G0041500ZS	2.40209e-05	16	12	24
BnaA02G0041800ZS	0.000435575	12	16	24
BnaA02G0042800ZS	0.0121155	20	12	24
BnaA02G0042900ZS	0.00588521	20	16	24
BnaA02G0043700ZS	4.41789e-05	4	16	24
BnaA02G0043900ZS	0.000110806	4	12	24
BnaA02G0044100ZS	1.1904e-07	4	12	24
BnaA02G0044400ZS	0.0270754	16	12	24
BnaA02G0044900ZS	0.00489974	20	4	24
BnaA02G0045200ZS	2.15085e-06	8	16	24
BnaA02G0045400ZS	0.00464204	24	8	24
BnaA02G0045600ZS	1.33058e-05	4	12	24
BnaA02G0045700ZS	0.0143187	4	12	24
BnaA02G0045900ZS	0.0109612	16	20	24
BnaA02G0046200ZS	0.00304751	20	8	24
BnaA02G0046900ZS	0.0148164	24	12	24
BnaA02G0048100ZS	0.0464151	20	16	24
BnaA02G0048300ZS	0.0396534	20	16	24
BnaA02G0048600ZS	0.00767822	24	4	24
BnaA02G0048700ZS	0.00414361	24	16	24
BnaA02G0049100ZS	0.00217105	16	16	24
BnaA02G0049300ZS	0.0298757	8	16	24
BnaA02G0049800ZS	8.77997e-05	4	4	24
BnaA02G0050000ZS	2.7726e-05	16	16	24
BnaA02G0050100ZS	0.000182635	16	12	24
BnaA02G0050200ZS	1.55148e-06	20	8	24
BnaA02G0050300ZS	8.44136e-06	16	16	24
BnaA02G0050600ZS	0.0391081	4	8	24
BnaA02G0050700ZS	1.04715e-09	4	12	24
BnaA02G0050800ZS	0.000492623	24	8	24
BnaA02G0050900ZS	0.0143187	16	12	24
BnaA02G0051000ZS	2.66116e-05	4	8	24
BnaA02G0051700ZS	0.0147725	24	8	24
BnaA02G0051800ZS	0.00558629	20	12	24
BnaA02G0053300ZS	8.1992e-05	16	16	24
BnaA02G0054100ZS	5.78032e-05	16	12	24
BnaA02G0054200ZS	0.0477044	8	20	24
BnaA02G0054600ZS	0.0172486	16	12	24
BnaA02G0054800ZS	0.0014515	20	8	24
BnaA02G0055000ZS	0.029293	4	4	24
BnaA02G0055100ZS	0.0120128	20	8	24
BnaA02G0055200ZS	0.00831951	24	16	24
BnaA02G0055300ZS	3.98573e-05	24	12	24
BnaA02G0055800ZS	1.09166e-06	4	12	24
BnaA02G0056300ZS	0.00650581	8	4	24
BnaA02G0056500ZS	0.0484824	20	8	24
BnaA02G0056600ZS	3.9924e-10	12	16	24
BnaA02G0056700ZS	0.0172486	8	4	24
BnaA02G0057000ZS	0.000538874	20	8	24
BnaA02G0057200ZS	0.00509265	4	4	24
BnaA02G0058500ZS	0.0258096	24	20	24
BnaA02G0058800ZS	0.0105714	24	12	24
BnaA02G0058900ZS	0.0161383	20	8	24
BnaA02G0059200ZS	0.00831951	8	8	24
BnaA02G0059400ZS	0.0161383	4	8	24
BnaA02G0060200ZS	3.13433e-10	4	12	24
BnaA02G0060600ZS	0.000659001	20	8	24
BnaA02G0060700ZS	0.0396534	16	8	24
BnaA02G0060900ZS	0.0464468	16	8	24
BnaA02G0061200ZS	0.00211534	4	8	24
BnaA02G0061400ZS	1.19229e-09	4	16	24
BnaA02G0061500ZS	3.13433e-10	4	12	24
BnaA02G0061800ZS	1.57328e-05	4	16	24
BnaA02G0062100ZS	0.0385972	8	16	24
BnaA02G0062300ZS	0.00242249	20	12	24
BnaA02G0062500ZS	0.000182561	4	16	24
BnaA02G0063000ZS	0.00199138	24	8	24
BnaA02G0063200ZS	0.00464204	24	8	24
BnaA02G0063300ZS	4.54237e-08	20	8	24
BnaA02G0063500ZS	0.0466642	12	16	24
BnaA02G0063800ZS	0.0101821	4	4	24
BnaA02G0063900ZS	5.76619e-05	8	16	24
BnaA02G0065000ZS	0.0242691	16	12	24
BnaA02G0065100ZS	0.0491964	4	12	24
BnaA02G0065200ZS	0.0101853	24	8	24
BnaA02G0065400ZS	0.00119153	4	4	24
BnaA02G0066400ZS	7.20628e-05	4	8	24
BnaA02G0066700ZS	0.00107775	16	12	24
BnaA02G0066900ZS	0.0270754	16	12	24
BnaA02G0067400ZS	0.0161383	12	16	24
BnaA02G0067600ZS	9.891e-08	4	8	24
BnaA02G0067900ZS	1.58797e-05	24	12	24
BnaA02G0068000ZS	1.04715e-09	4	12	24
BnaA02G0068100ZS	0.0043421	20	8	24
BnaA02G0068500ZS	8.31342e-09	4	8	24
BnaA02G0068800ZS	0.00806914	16	12	24
BnaA02G0069000ZS	0.0124217	24	16	24
BnaA02G0069100ZS	8.07327e-11	4	12	24
BnaA02G0069700ZS	0.000149033	24	12	24
BnaA02G0069900ZS	0.0135377	20	8	24
BnaA02G0070100ZS	0.00588521	16	16	24
BnaA02G0070400ZS	0.00155595	20	12	24
BnaA02G0071300ZS	0.00446753	4	12	24
BnaA02G0071400ZS	0.0022942	4	4	24
BnaA02G0071600ZS	0.00283487	20	16	24
BnaA02G0072000ZS	0.00217105	20	4	24
BnaA02G0072400ZS	0.00729085	16	16	24
BnaA02G0072600ZS	0.000746459	20	4	24
BnaA02G0072800ZS	0.00199138	24	8	24
BnaA02G0072900ZS	0.0143187	16	12	24
BnaA02G0073200ZS	0.000435575	20	8	24
BnaA02G0073300ZS	0.0174423	24	8	24
BnaA02G0073600ZS	0.000777975	24	8	24
BnaA02G0073800ZS	0.0020403	24	16	24
BnaA02G0074200ZS	0.0337834	20	16	24
BnaA02G0074300ZS	0.0370257	24	20	24
BnaA02G0074400ZS	0.0396534	16	8	24
BnaA02G0074500ZS	7.44445e-06	16	12	24
BnaA02G0074900ZS	0.0161383	20	8	24
BnaA02G0075200ZS	0.000492623	24	8	24
BnaA02G0075600ZS	4.45126e-06	16	16	24
BnaA02G0075800ZS	0.00351349	16	12	24
BnaA02G0076200ZS	0.000182561	4	8	24
BnaA02G0076400ZS	0.00612089	20	8	24
BnaA02G0077600ZS	0.00304751	20	8	24
BnaA02G0077800ZS	1.55178e-05	12	8	24
BnaA02G0077900ZS	0.0121155	8	12	24
BnaA02G0078000ZS	8.77997e-05	4	4	24
BnaA02G0078500ZS	5.17264e-06	12	16	24
BnaA02G0079400ZS	0.0218726	20	8	24
BnaA02G0079800ZS	9.891e-08	4	8	24
BnaA02G0079900ZS	0.000415414	4	4	24
BnaA02G0080000ZS	0.0022942	8	20	24
BnaA02G0080100ZS	4.54237e-08	12	16	24
BnaA02G0081600ZS	0.00366061	16	20	24
BnaA02G0081700ZS	0.00029141	16	12	24
BnaA02G0081800ZS	0.0449123	16	16	24
BnaA02G0082200ZS	0.00428581	16	8	24
BnaA02G0082600ZS	0.0102497	16	12	24
BnaA02G0082700ZS	0.0293764	20	8	24
BnaA02G0082800ZS	0.0299415	24	4	24
BnaA02G0082900ZS	0.013036	4	12	24
BnaA02G0083700ZS	0.0187621	20	4	24
BnaA02G0083900ZS	0.0011471	4	12	24
BnaA02G0084200ZS	0.00211534	20	8	24
BnaA02G0084600ZS	0.0298757	24	8	24
BnaA02G0084900ZS	0.0229981	20	12	24
BnaA02G0085100ZS	9.11773e-06	4	8	24
BnaA02G0085400ZS	7.37575e-08	8	16	24
BnaA02G0085700ZS	0.0187621	20	4	24
BnaA02G0085900ZS	0.00242249	24	12	24
BnaA02G0086000ZS	0.0161271	24	8	24
BnaA02G0086400ZS	0.0211428	24	8	24
BnaA02G0087000ZS	6.80949e-05	16	12	24
BnaA02G0087100ZS	0.000707362	16	12	24
BnaA02G0088000ZS	0.0211428	24	8	24
BnaA02G0088300ZS	0.0117964	20	8	24
BnaA02G0088400ZS	0.00213495	16	12	24
BnaA02G0089500ZS	0.0449123	24	8	24
BnaA02G0089700ZS	0.0174658	24	12	24
BnaA02G0090700ZS	0.000115606	12	16	24
BnaA02G0091300ZS	0.0219223	16	8	24
BnaA02G0091500ZS	1.11372e-05	20	12	24
BnaA02G0091700ZS	2.06959e-07	4	16	24
BnaA02G0094900ZS	0.00831951	16	16	24
BnaA02G0095500ZS	0.0152822	16	16	24
BnaA02G0096500ZS	0.00362837	4	16	24
BnaA02G0097000ZS	0.0250836	16	12	24
BnaA02G0097600ZS	0.00304751	12	16	24
BnaA02G0099100ZS	0.000981722	20	12	24
BnaA02G0099300ZS	0.000284008	20	8	24
BnaA02G0099500ZS	0.0043421	12	16	24
BnaA02G0100500ZS	6.80949e-05	16	12	24
BnaA02G0101500ZS	0.000707362	16	12	24
BnaA02G0101800ZS	0.00240057	16	12	24
BnaA02G0101900ZS	0.0174658	20	12	24
BnaA02G0102400ZS	1.66214e-11	16	12	24
BnaA02G0102700ZS	0.0287572	24	4	24
BnaA02G0103200ZS	0.038636	24	20	24
BnaA02G0103400ZS	5.78032e-05	16	12	24
BnaA02G0104900ZS	0.0258096	16	12	24
BnaA02G0105400ZS	0.0147725	24	8	24
BnaA02G0105700ZS	4.17884e-07	12	16	24
BnaA02G0105900ZS	0.00304751	20	8	24
BnaA02G0106500ZS	0.000799162	8	16	24
BnaA02G0106900ZS	0.0174658	24	12	24
BnaA02G0107700ZS	0.00589821	8	20	24
BnaA02G0108600ZS	7.2174e-05	20	12	24
BnaA02G0108800ZS	2.66116e-05	4	8	24
BnaA02G0108900ZS	0.0293764	4	8	24
BnaA02G0110100ZS	0.000981722	24	12	24
BnaA02G0110300ZS	3.98573e-05	20	12	24
BnaA02G0110400ZS	2.7726e-05	16	16	24
BnaA02G0110800ZS	0.000944958	8	12	24
BnaA02G0110900ZS	0.000725752	4	12	24
BnaA02G0111100ZS	7.44445e-06	4	12	24
BnaA02G0111300ZS	0.00574589	8	20	24
BnaA02G0111400ZS	0.0174658	24	12	24
BnaA02G0111700ZS	0.00107775	16	12	24
BnaA02G0111900ZS	0.00155595	12	12	24
BnaA02G0112200ZS	0.000659001	20	8	24
BnaA02G0112500ZS	2.35173e-05	4	12	24
BnaA02G0112700ZS	0.0150744	24	16	24
BnaA02G0114100ZS	0.00211534	4	16	24
BnaA02G0114300ZS	5.60465e-06	20	12	24
BnaA02G0114400ZS	0.000127317	20	12	24
BnaA02G0114500ZS	4.45126e-06	16	16	24
BnaA02G0114900ZS	0.0191714	24	12	24
BnaA02G0115900ZS	0.000182561	12	16	24
BnaA02G0116000ZS	0.000298067	12	16	24
BnaA02G0116300ZS	0.00725673	16	12	24
BnaA02G0116400ZS	3.17595e-05	8	16	24
BnaA02G0116900ZS	1.46577e-08	16	16	24
BnaA02G0118400ZS	0.0174658	24	12	24
BnaA02G0118500ZS	5.56861e-06	8	16	24
BnaA02G0119500ZS	0.013036	4	12	24
BnaA02G0119900ZS	0.00306045	16	12	24
BnaA02G0120100ZS	9.11773e-06	20	8	24
BnaA02G0120700ZS	0.0298757	24	8	24
BnaA02G0122400ZS	4.43414e-07	24	8	24
BnaA02G0123000ZS	0.00211534	4	8	24
BnaA02G0123700ZS	0.000127317	24	12	24
BnaA02G0123900ZS	0.0245982	20	8	24
BnaA02G0124300ZS	0.000254906	20	4	24
BnaA02G0125000ZS	2.7726e-05	16	8	24
BnaA02G0125200ZS	5.76619e-05	24	8	24
BnaA02G0125300ZS	2.06959e-07	4	8	24
BnaA02G0125500ZS	8.1992e-05	16	8	24
BnaA02G0125600ZS	0.0229981	24	12	24
BnaA02G0125700ZS	0.000981722	24	12	24
BnaA02G0126300ZS	0.0376673	24	4	24
BnaA02G0126500ZS	4.04266e-05	16	12	24
BnaA02G0126600ZS	0.00314164	24	4	24
BnaA02G0127700ZS	0.000115606	12	16	24
BnaA02G0128600ZS	0.00155595	24	12	24
BnaA02G0128700ZS	0.0148164	20	12	24
BnaA02G0128800ZS	0.00715933	12	16	24
BnaA02G0129600ZS	0.0298757	24	8	24
BnaA02G0130900ZS	0.00558629	20	12	24
BnaA02G0131100ZS	0.0466642	12	16	24
BnaA02G0131600ZS	7.8664e-06	16	12	24
BnaA02G0132000ZS	0.0211428	8	16	24
BnaA02G0132200ZS	0.0161383	12	16	24
BnaA02G0133000ZS	0.000122973	8	8	24
BnaA02G0133200ZS	0.00650581	20	4	24
BnaA02G0134000ZS	2.59019e-07	16	12	24
BnaA02G0134200ZS	0.00414361	4	16	24
BnaA02G0134500ZS	0.0174658	8	12	24
BnaA02G0135100ZS	4.03727e-06	4	12	24
BnaA02G0135400ZS	0.00192789	16	8	24
BnaA02G0136600ZS	8.17062e-07	4	8	24
BnaA02G0137100ZS	0.00017625	24	8	24
BnaA02G0137700ZS	8.07327e-11	16	12	24
BnaA02G0138000ZS	0.0331517	20	8	24
BnaA02G0138400ZS	0.0113642	12	16	24
BnaA02G0138500ZS	0.00370838	20	12	24
BnaA02G0138600ZS	0.00105767	4	20	24
BnaA02G0139200ZS	0.0296328	20	16	24
BnaA02G0139700ZS	8.17062e-07	12	16	24
BnaA02G0141000ZS	8.56004e-09	4	12	24
BnaA02G0141100ZS	4.41789e-05	4	8	24
BnaA02G0141300ZS	0.040115	20	8	24
BnaA02G0141400ZS	0.0211428	24	8	24
BnaA02G0141600ZS	0.000807495	20	20	24
BnaA02G0141700ZS	0.000852905	16	16	24
BnaA02G0141900ZS	0.000136214	16	16	24
BnaA02G0142900ZS	0.0134026	4	4	24
BnaA02G0143000ZS	0.019554	4	12	24
BnaA02G0143400ZS	0.0025397	16	16	24
BnaA02G0143600ZS	0.0219223	16	16	24
BnaA02G0143700ZS	0.00828112	8	16	24
BnaA02G0143900ZS	2.01863e-06	12	16	24
BnaA02G0144300ZS	0.000984145	20	8	24
BnaA02G0144800ZS	1.33058e-05	16	12	24
BnaA02G0144900ZS	3.17595e-05	24	8	24
BnaA02G0145000ZS	4.82592e-05	20	16	24
BnaA02G0145400ZS	2.7726e-05	20	16	24
BnaA02G0145600ZS	0.0161383	20	8	24
BnaA02G0146000ZS	0.0219315	16	12	24
BnaA02G0147000ZS	0.0326902	20	8	24
BnaA02G0147200ZS	5.41403e-07	4	12	24
BnaA02G0148400ZS	0.000538874	12	16	24
BnaA02G0148600ZS	0.0449123	24	4	24
BnaA02G0148700ZS	0.00938103	16	8	24
BnaA02G0149000ZS	0.00155595	20	12	24
BnaA02G0149100ZS	1.11281e-06	24	16	24
BnaA02G0149500ZS	6.08782e-05	8	8	24
BnaA02G0150200ZS	0.0053496	16	20	24
BnaA02G0151200ZS	0.0043421	4	8	24
BnaA02G0151300ZS	0.0270754	16	12	24
BnaA02G0151400ZS	0.0134026	24	4	24
BnaA02G0151600ZS	0.000707362	4	12	24
BnaA02G0152300ZS	0.0076411	4	16	24
BnaA02G0152400ZS	9.891e-08	12	16	24
BnaA02G0152500ZS	0.0258096	20	12	24
BnaA02G0152900ZS	0.00650581	16	20	24
BnaA02G0153600ZS	0.00213495	20	8	24
BnaA02G0153900ZS	0.0135377	4	8	24
BnaA02G0154300ZS	0.00285721	20	16	24
BnaA02G0154400ZS	0.00512487	4	8	24
BnaA02G0154900ZS	0.0145528	20	4	24
BnaA02G0155000ZS	0.0117964	4	8	24
BnaA02G0155200ZS	4.41789e-05	4	8	24
BnaA02G0156100ZS	0.0270754	4	12	24
BnaA02G0156300ZS	0.00621084	16	16	24
BnaA02G0156500ZS	0.0098776	12	16	24
BnaA02G0156600ZS	0.000303926	20	16	24
BnaA02G0156700ZS	0.00029141	16	12	24
BnaA02G0156900ZS	0.0348847	24	12	24
BnaA02G0157200ZS	1.33866e-05	4	12	24
BnaA02G0158000ZS	0.0160488	16	8	24
BnaA02G0158400ZS	1.18642e-06	8	20	24
BnaA02G0158900ZS	0.0187621	20	4	24
BnaA02G0159000ZS	0.00141744	20	12	24
BnaA02G0160000ZS	0.0211428	8	16	24
BnaA02G0160100ZS	0.0309645	20	12	24
BnaA02G0160200ZS	0.000746459	16	20	24
BnaA02G0160400ZS	0.0117964	12	16	24
BnaA02G0161800ZS	0.00512487	20	8	24
BnaA02G0162000ZS	4.43414e-07	24	8	24
BnaA02G0162100ZS	0.0301488	16	12	24
BnaA02G0163000ZS	0.00306459	24	8	24
BnaA02G0163200ZS	1.7011e-05	24	8	24
BnaA02G0163600ZS	0.0014515	4	16	24
BnaA02G0164100ZS	0.00205573	12	20	24
BnaA02G0164200ZS	0.0161271	12	20	24
BnaA02G0164700ZS	6.80949e-05	4	12	24
BnaA02G0164800ZS	0.00217105	16	12	24
BnaA02G0165000ZS	0.0109363	16	12	24
BnaA02G0165100ZS	0.0116282	16	16	24
BnaA02G0165500ZS	2.20895e-05	20	8	24
BnaA02G0165800ZS	0.000284008	20	8	24
BnaA02G0166200ZS	0.00411146	20	16	24
BnaA02G0166700ZS	0.00119153	4	4	24
BnaA02G0166800ZS	0.0391081	20	8	24
BnaA02G0167100ZS	0.000182561	20	8	24
BnaA02G0167200ZS	0.000115606	20	8	24
BnaA02G0168300ZS	0.00426991	4	12	24
BnaA02G0168500ZS	0.0121155	20	12	24
BnaA02G0169000ZS	0.000415414	8	20	24
BnaA02G0169200ZS	0.00199138	24	8	24
BnaA02G0169300ZS	0.0396534	24	16	24
BnaA02G0170100ZS	0.0175147	24	4	24
BnaA02G0171200ZS	0.0143187	16	12	24
BnaA02G0172600ZS	0.000984145	4	8	24
BnaA02G0172800ZS	0.00853982	4	16	24
BnaA02G0174300ZS	0.0145528	12	20	24
BnaA02G0174500ZS	0.00285721	24	16	24
BnaA02G0175000ZS	0.000145705	12	16	24
BnaA02G0175400ZS	0.00161928	16	12	24
BnaA02G0175600ZS	0.00240057	4	12	24
BnaA02G0175800ZS	0.00271211	20	4	24
BnaA02G0176800ZS	0.0102497	16	12	24
BnaA02G0177900ZS	0.0145528	12	20	24
BnaA02G0178000ZS	5.41403e-07	4	12	24
BnaA02G0178200ZS	0.00605773	16	16	24
BnaA02G0178500ZS	0.00725673	16	12	24
BnaA02G0178700ZS	0.0117964	20	8	24
BnaA02G0179300ZS	2.59019e-07	4	12	24
BnaA02G0179600ZS	0.00370838	24	12	24
BnaA02G0179700ZS	0.00029141	16	12	24
BnaA02G0179900ZS	0.0040122	20	12	24
BnaA02G0180400ZS	0.00873292	16	8	24
BnaA02G0180800ZS	5.76619e-05	24	8	24
BnaA02G0181400ZS	0.00161928	4	12	24
BnaA02G0181500ZS	8.56004e-09	4	12	24
BnaA02G0181600ZS	2.13072e-06	4	12	24
BnaA02G0182000ZS	1.55148e-06	4	16	24
BnaA02G0182900ZS	0.00370838	20	12	24
BnaA02G0183000ZS	0.0391081	20	8	24
BnaA02G0183900ZS	0.000368918	24	12	24
BnaA02G0186400ZS	2.66116e-05	12	16	24
BnaA02G0186600ZS	0.0331517	8	8	24
BnaA02G0187200ZS	0.000799162	8	16	24
BnaA02G0187300ZS	0.00828723	20	12	24
BnaA02G0187700ZS	7.44445e-06	16	12	24
BnaA02G0188200ZS	0.00169313	8	20	24
BnaA02G0188500ZS	0.00692596	8	16	24
BnaA02G0188900ZS	0.0225223	4	12	24
BnaA02G0190600ZS	2.13961e-05	24	12	24
BnaA02G0192200ZS	0.0218726	20	8	24
BnaA02G0192500ZS	0.0337834	20	4	24
BnaA02G0192900ZS	0.0348847	24	12	24
BnaA02G0193300ZS	0.0218726	20	8	24
BnaA02G0193700ZS	0.00306045	20	4	24
BnaA02G0195000ZS	0.00831951	20	16	24
BnaA02G0196000ZS	0.0121155	24	12	24
BnaA02G0196100ZS	0.00199138	8	16	24
BnaA02G0196500ZS	8.17062e-07	20	8	24
BnaA02G0196800ZS	0.00991336	24	4	24
BnaA02G0197000ZS	0.00831951	16	16	24
BnaA02G0197400ZS	0.00017625	24	8	24
BnaA02G0198000ZS	0.0491964	4	12	24
BnaA02G0198500ZS	0.0293509	20	12	24
BnaA02G0199700ZS	0.00370838	20	12	24
BnaA02G0199800ZS	0.0280974	20	8	24
BnaA02G0200700ZS	2.35173e-05	16	12	24
BnaA02G0201400ZS	2.08942e-07	16	12	24
BnaA02G0201600ZS	7.20628e-05	20	8	24
BnaA02G0201700ZS	0.0270754	16	12	24
BnaA02G0202200ZS	0.0211428	24	8	24
BnaA02G0203200ZS	0.00152376	20	12	24
BnaA02G0203300ZS	0.0043421	20	8	24
BnaA02G0205500ZS	1.04715e-09	16	12	24
BnaA02G0206100ZS	0.00692596	24	8	24
BnaA02G0206300ZS	0.0161383	20	8	24
BnaA02G0206800ZS	0.0120128	16	8	24
BnaA02G0206900ZS	0.00314164	8	20	24
BnaA02G0207100ZS	0.0448854	12	12	24
BnaA02G0207900ZS	5.60465e-06	24	12	24
BnaA02G0208400ZS	0.0117964	12	16	24
BnaA02G0208700ZS	0.000276951	20	12	24
BnaA02G0208900ZS	0.000984145	20	8	24
BnaA02G0209000ZS	6.33714e-12	12	16	24
BnaA02G0209600ZS	0.00588521	16	16	24
BnaA02G0209900ZS	0.0146882	4	4	24
BnaA02G0210100ZS	0.0117964	12	16	24
BnaA02G0210600ZS	0.000284302	20	4	24
BnaA02G0210700ZS	0.019554	12	16	24
BnaA02G0211500ZS	0.00715933	4	16	24
BnaA02G0211900ZS	0.0491964	16	12	24
BnaA02G0212000ZS	0.000174112	16	20	24
BnaA02G0212500ZS	1.57328e-05	4	16	24
BnaA02G0212600ZS	0.0218726	4	8	24
BnaA02G0213200ZS	0.0175147	24	4	24
BnaA02G0213400ZS	0.0303065	16	16	24
BnaA02G0213800ZS	0.0112092	24	20	24
BnaA02G0214800ZS	8.56004e-09	16	12	24
BnaA02G0214900ZS	3.13433e-10	16	12	24
BnaA02G0215200ZS	0.000457519	16	12	24
BnaA02G0215300ZS	0.0483812	20	12	24
BnaA02G0215600ZS	1.11372e-05	24	12	24
BnaA02G0216200ZS	0.00806914	20	8	24
BnaA02G0217300ZS	5.22839e-08	4	12	24
BnaA02G0217700ZS	9.891e-08	12	16	24
BnaA02G0218000ZS	0.000707362	4	12	24
BnaA02G0218100ZS	0.0198267	24	12	24
BnaA02G0219200ZS	0.00411146	16	16	24
BnaA02G0219700ZS	0.0218726	12	16	24
BnaA02G0219800ZS	0.0240256	8	4	24
BnaA02G0220100ZS	0.00588521	24	16	24
BnaA02G0221200ZS	0.000984145	12	16	24
BnaA02G0222400ZS	0.00831951	16	8	24
BnaA02G0222700ZS	0.000182635	16	12	24
BnaA02G0223000ZS	2.8681e-06	4	16	24
BnaA02G0223300ZS	0.0245982	16	8	24
BnaA02G0223500ZS	0.00989561	20	8	24
BnaA02G0223600ZS	0.0112092	20	4	24
BnaA02G0223900ZS	7.20628e-05	20	8	24
BnaA02G0224100ZS	7.20628e-05	4	8	24
BnaA02G0224300ZS	0.0117964	4	8	24
BnaA02G0224500ZS	5.17264e-06	20	8	24
BnaA02G0225400ZS	0.00211534	4	8	24
BnaA02G0225600ZS	0.0287003	16	16	24
BnaA02G0226100ZS	0.000705113	20	8	24
BnaA02G0226400ZS	0.0146882	24	4	24
BnaA02G0226900ZS	0.0101881	16	16	24
BnaA02G0227200ZS	0.0200992	20	8	24
BnaA02G0227500ZS	0.0174658	20	12	24
BnaA02G0227600ZS	8.1992e-05	16	16	24
BnaA02G0227700ZS	2.11219e-05	20	4	24
BnaA02G0228700ZS	0.0160488	20	16	24
BnaA02G0229000ZS	3.60314e-05	16	12	24
BnaA02G0229400ZS	0.000115606	4	16	24
BnaA02G0230400ZS	0.00127264	8	16	24
BnaA02G0230500ZS	0.00240057	16	12	24
BnaA02G0231100ZS	0.0187621	24	20	24
BnaA02G0231200ZS	0.0430504	24	16	24
BnaA02G0231300ZS	0.0043421	12	16	24
BnaA02G0231900ZS	1.09166e-06	16	12	24
BnaA02G0232300ZS	0.013036	16	8	24
BnaA02G0232400ZS	0.00127264	8	16	24
BnaA02G0232900ZS	0.0240256	20	4	24
BnaA02G0233100ZS	0.00853982	20	8	24
BnaA02G0233800ZS	1.99412e-08	12	16	24
BnaA02G0234400ZS	0.00537943	20	4	24
BnaA02G0234500ZS	0.0248434	24	12	24
BnaA02G0234600ZS	0.000538874	20	8	24
BnaA02G0236600ZS	0.0218726	4	8	24
BnaA02G0238000ZS	0.00806914	20	4	24
BnaA02G0238400ZS	0.000353581	20	16	24
BnaA02G0238700ZS	0.0211428	24	8	24
BnaA02G0238800ZS	5.23305e-07	12	8	24
BnaA02G0239200ZS	0.00161928	16	12	24
BnaA02G0239400ZS	0.0226004	16	12	24
BnaA02G0240500ZS	0.000112528	4	12	24
BnaA02G0241000ZS	0.000182561	4	16	24
BnaA02G0241100ZS	2.66116e-05	4	8	24
BnaA02G0242200ZS	0.000707362	16	12	24
BnaA02G0242300ZS	0.0344971	20	12	24
BnaA02G0242400ZS	0.0117964	20	8	24
BnaA02G0242900ZS	0.000457519	16	12	24
BnaA02G0243000ZS	0.000607852	20	12	24
BnaA02G0243100ZS	0.0117964	20	8	24
BnaA02G0243500ZS	0.00242249	20	12	24
BnaA02G0243800ZS	0.019554	12	20	24
BnaA02G0244000ZS	0.00589821	16	12	24
BnaA02G0244400ZS	0.0116212	24	16	24
BnaA02G0244900ZS	5.60465e-06	24	12	24
BnaA02G0245000ZS	0.00370838	20	12	24
BnaA02G0245500ZS	0.0159015	24	12	24
BnaA02G0246200ZS	0.00989561	20	8	24
BnaA02G0247200ZS	0.00304751	20	8	24
BnaA02G0247500ZS	0.000492623	24	8	24
BnaA02G0247600ZS	1.57328e-05	12	16	24
BnaA02G0247900ZS	3.1272e-09	4	12	24
BnaA02G0249000ZS	0.0293764	12	16	24
BnaA02G0249500ZS	2.68583e-08	8	20	24
BnaA02G0250100ZS	0.00612089	4	8	24
BnaA02G0251000ZS	0.000852905	16	16	24
BnaA02G0251100ZS	0.0043421	12	16	24
BnaA02G0252000ZS	0.0493676	20	12	24
BnaA02G0252200ZS	0.00464204	8	16	24
BnaA02G0252600ZS	0.0124217	20	8	24
BnaA02G0253000ZS	0.000221613	16	8	24
BnaA02G0253900ZS	0.0375787	16	12	24
BnaA02G0254100ZS	0.00129218	16	8	24
BnaA02G0254500ZS	0.00612089	20	8	24
BnaA02G0254600ZS	0.000659001	20	8	24
BnaA02G0255000ZS	1.7011e-05	24	8	24
BnaA02G0256300ZS	0.0109363	16	12	24
BnaA02G0256600ZS	0.00240057	4	12	24
BnaA02G0256900ZS	0.0080244	16	20	24
BnaA02G0257000ZS	0.0464151	20	8	24
BnaA02G0257400ZS	0.0378729	24	8	24
BnaA02G0257600ZS	0.000115606	4	16	24
BnaA02G0258800ZS	8.17062e-07	12	16	24
BnaA02G0258900ZS	0.00306045	16	12	24
BnaA02G0261200ZS	0.000303926	20	16	24
BnaA02G0261500ZS	0.00240057	4	12	24
BnaA02G0262100ZS	0.00853982	12	16	24
BnaA02G0262200ZS	2.13961e-05	24	12	24
BnaA02G0262700ZS	0.00306459	24	8	24
BnaA02G0262800ZS	0.0366734	16	12	24
BnaA02G0263300ZS	8.17062e-07	12	16	24
BnaA02G0264700ZS	0.0229981	20	4	24
BnaA02G0265100ZS	0.0264379	8	20	24
BnaA02G0265700ZS	0.000284008	20	8	24
BnaA02G0266400ZS	5.41403e-07	16	12	24
BnaA02G0266500ZS	5.22839e-08	16	12	24
BnaA02G0266600ZS	0.00362837	20	8	24
BnaA02G0267600ZS	0.00806914	16	12	24
BnaA02G0268200ZS	5.78032e-05	16	12	24
BnaA02G0269800ZS	0.00240057	16	12	24
BnaA02G0269900ZS	0.0348847	12	12	24
BnaA02G0270200ZS	0.000607852	20	12	24
BnaA02G0271000ZS	9.11773e-06	20	8	24
BnaA02G0271400ZS	0.00725673	16	12	24
BnaA02G0272000ZS	2.21707e-07	24	12	24
BnaA02G0272200ZS	0.00612089	20	8	24
BnaA02G0272300ZS	0.00211534	12	16	24
BnaA02G0272500ZS	4.28002e-09	4	8	24
BnaA02G0272600ZS	0.0293764	4	8	24
BnaA02G0273000ZS	0.000607852	24	12	24
BnaA02G0273800ZS	2.66116e-05	20	8	24
BnaA02G0274500ZS	0.0175147	24	4	24
BnaA02G0276700ZS	0.00135606	8	12	24
BnaA02G0277000ZS	0.00183031	20	8	24
BnaA02G0277400ZS	0.00605773	20	16	24
BnaA02G0278000ZS	0.0391081	20	8	24
BnaA02G0279100ZS	0.0163988	20	8	24
BnaA02G0279700ZS	4.54237e-08	12	16	24
BnaA02G0280100ZS	0.000646088	16	12	24
BnaA02G0280600ZS	0.0043421	20	8	24
BnaA02G0280800ZS	0.000219197	20	12	24
BnaA02G0281200ZS	0.0337834	20	8	24
BnaA02G0281300ZS	0.00853982	20	8	24
BnaA02G0281400ZS	0.000435575	20	8	24
BnaA02G0281900ZS	0.0160488	20	16	24
BnaA02G0282700ZS	9.11773e-06	20	8	24
BnaA02G0283200ZS	8.17062e-07	12	16	24
BnaA02G0283800ZS	0.0241906	8	16	24
BnaA02G0284600ZS	0.000353581	8	8	24
BnaA02G0284900ZS	0.0117964	4	8	24
BnaA02G0285000ZS	0.00029141	4	12	24
BnaA02G0285600ZS	0.0175168	20	12	24
BnaA02G0286500ZS	2.35173e-05	4	12	24
BnaA02G0286800ZS	2.66116e-05	12	16	24
BnaA02G0287300ZS	7.7574e-07	16	12	24
BnaA02G0288700ZS	0.0014515	4	8	24
BnaA02G0290000ZS	0.0483812	20	12	24
BnaA02G0290400ZS	0.00588521	16	16	24
BnaA02G0291300ZS	0.0147725	24	8	24
BnaA02G0291900ZS	5.76619e-05	24	8	24
BnaA02G0292300ZS	0.00509265	24	12	24
BnaA02G0292700ZS	0.0449123	16	8	24
BnaA02G0293000ZS	1.7011e-05	24	8	24
BnaA02G0293300ZS	0.0025397	20	8	24
BnaA02G0293900ZS	0.013036	16	12	24
BnaA02G0294300ZS	2.70975e-08	24	8	24
BnaA02G0294400ZS	0.000490861	24	8	24
BnaA02G0294700ZS	1.66744e-06	12	20	24
BnaA02G0295100ZS	0.019554	16	20	24
BnaA02G0295800ZS	0.0293764	20	8	24
BnaA02G0295900ZS	0.000852905	16	16	24
BnaA02G0296100ZS	0.0148164	12	20	24
BnaA02G0296200ZS	5.22839e-08	16	12	24
BnaA02G0296800ZS	0.00155595	24	12	24
BnaA02G0297700ZS	0.000809638	8	8	24
BnaA02G0298000ZS	0.0250836	12	16	24
BnaA02G0298300ZS	8.17062e-07	20	8	24
BnaA02G0301100ZS	3.26363e-09	12	16	24
BnaA02G0302500ZS	5.76619e-05	24	8	24
BnaA02G0302700ZS	4.54237e-08	4	8	24
BnaA02G0303100ZS	0.0301488	16	16	24
BnaA02G0303900ZS	5.17264e-06	20	8	24
BnaA02G0304600ZS	0.00605773	20	8	24
BnaA02G0304700ZS	0.000457519	16	12	24
BnaA02G0305400ZS	0.0293764	4	16	24
BnaA02G0306000ZS	0.0148164	20	12	24
BnaA02G0306300ZS	4.17884e-07	4	8	24
BnaA02G0306400ZS	0.0262752	16	20	24
BnaA02G0306500ZS	0.000852905	20	16	24
BnaA02G0306700ZS	0.000142004	4	16	24
BnaA02G0307100ZS	0.000182561	4	8	24
BnaA02G0308700ZS	0.0348847	20	12	24
BnaA02G0309200ZS	0.00558629	24	12	24
BnaA02G0309400ZS	0.00605773	20	16	24
BnaA02G0310800ZS	2.06959e-07	4	8	24
BnaA02G0311500ZS	0.0175147	24	4	24
BnaA02G0311800ZS	0.00304751	12	16	24
BnaA02G0311900ZS	0.0224561	24	8	24
BnaA02G0312100ZS	0.00558629	20	12	24
BnaA02G0312300ZS	0.000115606	20	8	24
BnaA02G0313000ZS	0.0148164	20	12	24
BnaA02G0313300ZS	0.000353581	20	16	24
BnaA02G0313400ZS	0.0298757	24	8	24
BnaA02G0313600ZS	5.10124e-05	4	4	24
BnaA02G0313700ZS	0.043863	4	4	24
BnaA02G0313800ZS	4.45126e-06	16	16	24
BnaA02G0313900ZS	0.00588521	16	16	24
BnaA02G0314000ZS	0.0218726	20	8	24
BnaA02G0314300ZS	0.000457519	4	12	24
BnaA02G0314600ZS	5.17264e-06	4	8	24
BnaA02G0314700ZS	0.0258096	16	12	24
BnaA02G0316000ZS	0.0174658	24	12	24
BnaA02G0316100ZS	5.76619e-05	24	8	24
BnaA02G0316700ZS	5.17264e-06	20	8	24
BnaA02G0317100ZS	6.80949e-05	4	12	24
BnaA02G0317200ZS	0.0121155	20	12	24
BnaA02G0317500ZS	7.44445e-06	16	12	24
BnaA02G0317700ZS	0.000182561	12	16	24
BnaA02G0318100ZS	4.41789e-05	12	16	24
BnaA02G0320500ZS	1.0348e-07	16	12	24
BnaA02G0320600ZS	0.00107775	16	12	24
BnaA02G0321200ZS	0.00509265	24	4	24
BnaA02G0321300ZS	0.00119153	24	4	24
BnaA02G0321600ZS	5.13136e-05	12	20	24
BnaA02G0321900ZS	0.0226004	16	12	24
BnaA02G0322800ZS	3.6087e-05	24	8	24
BnaA02G0323000ZS	0.0218726	4	16	24
BnaA02G0323300ZS	0.00161928	16	12	24
BnaA02G0324600ZS	0.0025397	12	16	24
BnaA02G0324800ZS	5.41403e-07	16	12	24
BnaA02G0324900ZS	4.44126e-06	24	8	24
BnaA02G0325400ZS	0.00828723	12	12	24
BnaA02G0325500ZS	0.0145528	20	4	24
BnaA02G0325700ZS	0.00588521	16	8	24
BnaA02G0327300ZS	0.00831951	24	16	24
BnaA02G0327400ZS	0.0121155	24	12	24
BnaA02G0327500ZS	0.0043421	20	8	24
BnaA02G0328200ZS	0.00155595	20	12	24
BnaA02G0328500ZS	0.0392114	8	20	24
BnaA02G0328800ZS	0.0121155	24	12	24
BnaA02G0329000ZS	0.0161383	12	16	24
BnaA02G0329100ZS	2.8681e-06	12	16	24
BnaA02G0329200ZS	0.00370838	12	12	24
BnaA02G0329300ZS	0.0293764	20	8	24
BnaA02G0330900ZS	0.00141744	24	20	24
BnaA02G0331200ZS	0.000112528	4	12	24
BnaA02G0331600ZS	0.0241906	24	8	24
BnaA02G0331700ZS	2.66116e-05	4	8	24
BnaA02G0332000ZS	0.00120029	20	8	24
BnaA02G0334200ZS	3.75285e-05	24	4	24
BnaA02G0334400ZS	0.000297756	24	8	24
BnaA02G0334900ZS	0.0248434	12	12	24
BnaA02G0335200ZS	0.00155595	24	12	24
BnaA02G0336000ZS	0.00831951	20	16	24
BnaA02G0336200ZS	0.000207707	20	8	24
BnaA02G0337300ZS	0.0161383	20	8	24
BnaA02G0337500ZS	0.0270754	16	12	24
BnaA02G0338000ZS	1.1904e-07	4	12	24
BnaA02G0338200ZS	0.00965901	24	12	24
BnaA02G0338300ZS	0.00105767	16	12	24
BnaA02G0338500ZS	0.00346298	4	4	24
BnaA02G0338600ZS	3.31836e-05	20	4	24
BnaA02G0338700ZS	3.13433e-10	16	12	24
BnaA02G0338800ZS	0.0072764	24	16	24
BnaA02G0339100ZS	1.04715e-09	4	12	24
BnaA02G0339400ZS	3.17595e-05	24	8	24
BnaA02G0339700ZS	1.99412e-08	12	16	24
BnaA02G0341200ZS	0.000353581	8	8	24
BnaA02G0341400ZS	0.00873292	24	8	24
BnaA02G0341700ZS	0.0422823	24	8	24
BnaA02G0342100ZS	0.029293	4	4	24
BnaA02G0342300ZS	5.13136e-05	20	4	24
BnaA02G0342500ZS	1.19229e-09	12	16	24
BnaA02G0343100ZS	3.9924e-10	12	16	24
BnaA02G0343200ZS	0.000284302	24	12	24
BnaA02G0344200ZS	2.66116e-05	4	16	24
BnaA02G0344300ZS	0.000457519	4	12	24
BnaA02G0344400ZS	3.9924e-10	12	16	24
BnaA02G0344800ZS	0.00725673	16	12	24
BnaA02G0344900ZS	0.00558629	20	12	24
BnaA02G0345300ZS	0.0113642	20	4	24
BnaA02G0345900ZS	2.21707e-07	8	12	24
BnaA02G0346600ZS	0.00017625	24	8	24
BnaA02G0347300ZS	3.17595e-05	24	8	24
BnaA02G0347400ZS	6.80949e-05	4	12	24
BnaA02G0347800ZS	4.41789e-05	12	16	24
BnaA02G0348300ZS	0.0416991	24	8	24
BnaA02G0348900ZS	0.00255941	20	8	24
BnaA02G0349300ZS	0.000353581	16	16	24
BnaA02G0350200ZS	4.41789e-05	4	16	24
BnaA02G0352100ZS	0.00414361	16	16	24
BnaA02G0352700ZS	0.00537943	8	20	24
BnaA02G0353200ZS	0.0074082	24	20	24
BnaA02G0353700ZS	4.17884e-07	12	16	24
BnaA02G0353800ZS	1.66214e-11	16	12	24
BnaA02G0354900ZS	0.00127264	24	8	24
BnaA02G0355000ZS	5.76619e-05	24	8	24
BnaA02G0357600ZS	0.029242	12	16	24
BnaA02G0357700ZS	1.99412e-08	12	16	24
BnaA02G0358100ZS	0.000184634	20	12	24
BnaA02G0358200ZS	0.000112528	16	12	24
BnaA02G0358400ZS	0.0109612	20	4	24
BnaA02G0358700ZS	0.00612089	4	8	24
BnaA02G0358800ZS	2.58632e-06	16	12	24
BnaA02G0359300ZS	0.000174112	16	20	24
BnaA02G0359500ZS	0.000115606	12	16	24
BnaA02G0360300ZS	7.88653e-11	16	16	24
BnaA02G0360800ZS	0.000368918	20	12	24
BnaA02G0361600ZS	0.00271211	24	20	24
BnaA02G0362400ZS	0.00152376	16	12	24
BnaA02G0362800ZS	0.000136214	16	16	24
BnaA02G0362900ZS	0.000182561	4	8	24
BnaA02G0363200ZS	0.0218726	20	8	24
BnaA02G0363300ZS	0.00117116	8	8	24
BnaA02G0363400ZS	0.0101853	24	8	24
BnaA02G0364900ZS	0.0348847	20	12	24
BnaA02G0365200ZS	0.000235787	20	8	24
BnaA02G0365500ZS	0.00127264	24	8	24
BnaA02G0365700ZS	0.0147725	24	8	24
BnaA02G0365900ZS	0.000115606	4	8	24
BnaA02G0366200ZS	0.000707362	4	12	24
BnaA02G0366300ZS	0.00016475	24	20	24
BnaA02G0366900ZS	0.000182635	4	12	24
BnaA02G0367300ZS	0.00558629	12	12	24
BnaA02G0367400ZS	0.0416991	24	8	24
BnaA02G0368900ZS	0.000527504	24	20	24
BnaA02G0369700ZS	0.0211428	24	8	24
BnaA02G0369900ZS	0.0469734	24	4	24
BnaA02G0370000ZS	0.0380132	20	8	24
BnaA02G0370900ZS	0.00304751	12	16	24
BnaA02G0371600ZS	0.0483812	20	12	24
BnaA02G0371800ZS	0.00831951	24	16	24
BnaA02G0372000ZS	0.0296328	16	16	24
BnaA02G0372200ZS	0.00304751	20	8	24
BnaA02G0372700ZS	1.1904e-07	16	12	24
BnaA02G0373000ZS	0.0248434	24	12	24
BnaA02G0373300ZS	0.0483812	20	12	24
BnaA02G0373500ZS	0.00370838	20	12	24
BnaA02G0373900ZS	0.0287572	20	4	24
BnaA02G0375400ZS	0.0293764	4	8	24
BnaA02G0375700ZS	0.00853982	12	16	24
BnaA02G0376800ZS	0.00853982	20	8	24
BnaA02G0376900ZS	0.000435575	12	16	24
BnaA02G0377200ZS	7.88653e-11	16	16	24
BnaA02G0377500ZS	0.000353581	16	16	24
BnaA02G0377600ZS	4.41789e-05	20	8	24
BnaA02G0378700ZS	0.0469734	12	16	24
BnaA02G0379200ZS	0.0298757	24	8	24
BnaA02G0379700ZS	0.000984145	12	16	24
BnaA02G0380000ZS	0.00304751	20	8	24
BnaA02G0380300ZS	0.00304751	20	8	24
BnaA02G0380800ZS	0.000981722	12	12	24
BnaA02G0381000ZS	0.0245982	4	8	24
BnaA02G0381700ZS	0.0134026	8	20	24
BnaA02G0382200ZS	0.000353581	16	16	24
BnaA02G0382300ZS	2.13072e-06	4	12	24
BnaA02G0383700ZS	0.0391081	12	16	24
BnaA02G0384300ZS	0.000707362	16	12	24
BnaA02G0384400ZS	7.20628e-05	12	16	24
BnaA02G0384500ZS	0.0391081	20	8	24
BnaA02G0384700ZS	1.1904e-07	4	12	24
BnaA02G0385300ZS	9.891e-08	12	16	24
BnaA02G0385400ZS	0.0416991	24	8	24
BnaA02G0386000ZS	0.0109363	12	16	24
BnaA02G0388300ZS	0.000219197	20	12	24
BnaA02G0389300ZS	0.000109598	20	16	24
BnaA02G0389500ZS	0.000221613	16	16	24
BnaA02G0389800ZS	0.00306459	24	8	24
BnaA02G0390100ZS	0.0248434	8	12	24
BnaA02G0391100ZS	0.00213302	12	16	24
BnaA02G0391500ZS	0.0391081	12	16	24
BnaA02G0391800ZS	4.04266e-05	4	12	24
BnaA02G0393000ZS	5.56861e-06	24	8	24
BnaA02G0393100ZS	2.13072e-06	16	12	24
BnaA02G0393200ZS	2.41296e-05	24	12	24
BnaA02G0394000ZS	0.00725673	4	12	24
BnaA02G0394100ZS	0.0202044	16	16	24
BnaA02G0394700ZS	0.0391081	4	8	24
BnaA02G0394900ZS	0.0112092	20	4	24
BnaA02G0395400ZS	0.000659001	12	16	24
BnaA02G0395500ZS	0.000115606	20	8	24
BnaA02G0395700ZS	0.0491455	24	12	24
BnaA02G0395900ZS	0.000852905	16	16	24
BnaA02G0396700ZS	2.35173e-05	16	12	24
BnaA02G0396800ZS	0.000852905	16	16	24
BnaA02G0396900ZS	0.00650581	20	4	24
BnaA02G0397900ZS	0.00155595	24	12	24
BnaA02G0398200ZS	0.000182635	16	12	24
BnaA02G0398600ZS	0.00166083	4	4	24
BnaA02G0398700ZS	0.000659001	20	8	24
BnaA02G0398800ZS	8.17062e-07	12	16	24
BnaA02G0399000ZS	9.13173e-05	20	8	24
BnaA02G0399700ZS	0.00183031	8	8	24
BnaA02G0399800ZS	0.00029141	16	12	24
BnaA02G0400200ZS	1.58797e-05	8	12	24
BnaA02G0400300ZS	0.0053496	12	12	24
BnaA02G0400400ZS	0.0293764	12	16	24
BnaA02G0400500ZS	0.00853982	12	16	24
BnaA02G0400600ZS	0.000127317	20	12	24
BnaA02G0400800ZS	9.46694e-05	4	4	24
BnaA02G0401100ZS	6.80949e-05	16	12	24
BnaA02G0402000ZS	0.000182561	4	8	24
BnaA02G0403500ZS	0.00304751	20	8	24
BnaA02G0404400ZS	0.000142004	4	12	24
BnaA02G0404800ZS	0.000809638	20	8	24
BnaA02G0405600ZS	0.0396534	20	16	24
BnaA02G0405700ZS	0.000457519	16	12	24
BnaA02G0406000ZS	1.99412e-08	12	16	24
BnaA02G0406300ZS	0.000142004	8	4	24
BnaA02G0406600ZS	0.000490861	24	8	24
BnaA02G0406900ZS	0.000457519	4	12	24
BnaA02G0407400ZS	1.33866e-05	4	12	24
BnaA02G0407800ZS	2.56568e-05	8	8	24
BnaA02G0408500ZS	0.0241906	12	8	24
BnaA02G0408600ZS	1.33866e-05	16	12	24
BnaA02G0409000ZS	0.00589821	16	12	24
BnaA02G0409200ZS	0.000284008	12	16	24
BnaA02G0410400ZS	1.66214e-11	4	12	24
BnaA02G0410700ZS	0.00127264	24	8	24
BnaA02G0410900ZS	0.000348493	12	16	24
BnaA02G0412500ZS	0.00154735	24	12	24
BnaA02G0412600ZS	0.0124217	20	8	24
BnaA02G0413900ZS	0.0238522	8	16	24
BnaA02G0414200ZS	0.0464468	4	12	24
BnaA02G0414300ZS	0.00612089	4	16	24
BnaA02G0414400ZS	1.33866e-05	16	12	24
BnaA02G0414600ZS	0.000284008	20	8	24
BnaA02G0416500ZS	0.0080244	12	4	24
BnaA02G0416900ZS	7.44445e-06	4	12	24
BnaA02G0417400ZS	6.81068e-05	24	12	24
BnaA02G0418000ZS	0.00546814	8	8	24
BnaA02G0419000ZS	5.60465e-06	8	12	24
BnaA02G0419600ZS	0.0391081	20	8	24
BnaA02G0420100ZS	0.0112092	20	4	24
BnaA02G0420300ZS	0.0105714	24	12	24
[truncated: 19,758 more rows]
